# Supplementary material for: Systems-Based Approaches to Unravel Networks and Individual Elements Involved in Apple Superficial Scald
Source: Front Plant Sci. 2020 Feb 13;11:8. doi: 10.3389/fpls.2020.00008 (PMC7031346; doi:10.3389/fpls.2020.00008)
Supplement: Supplementary file 2 [file Table_2.xlsx]

## Sheet: (A) Cold stress
	Supplementary Table S2(A): Apple 'Granny Smith' skin protein quantitative data during cold stress period.
	Quantitative data for apple skin protein spot volumes on 2DE-gels. Protein extracts have been analyzed by two-dimensional electrophoresis and 2D-gels were submitted to image analysis as described in Experimental procedures. Legend: Spot N°, spot label on the reference 2DE-map; Harvest Mean, average of normalized spot volumes of Harvest fruits as obtained from densitometric analysis of individual …
	Spot No	Harvest Mean	Harvest Coef. Var%	Cold Mean	Cold Coef. Var%	Ratio Mean Cold/Mean Harvest	p value Cold/Harvest
	42	993.5	6.8	5604	21.1	5.64	0.0025
	49	486	5.5	1724.7	12.5	3.55	0.0006
	204	1576.7	24.4	681.3	6.6	0.43	0.0161
	208	1811	9.3	829.7	12.1	0.46	0.001
	210	946	21.5	192.1	24.2	0.2	0.0033
	306	2614.9	21.7	2073.6	58	0.79	0.5197
	408	793.2	4.1	450.4	31.1	0.57	0.0145
	608	668.4	21.1	613.8	14.7	0.92	0.6024
	802	498.6	5.2	386.5	25.5	0.78	0.1295
	1008	3696.7	9.6	1183.1	26.6	0.32	0.0008
	1013	2197.1	9.8	1684.7	71	0.77	0.5057
	1025	5989.8	18.6	14042.7	19	2.34	0.0085
	1107	3249.2	17.9	7685.8	35.8	2.37	0.0523
	1207	1570.2	20.1	646.5	30.9	0.41	0.0128
	1313	860.4	12.9	478.3	78.2	0.56	0.1651
	1401	4798.8	10.8	2020.8	35.3	0.42	0.0055
	1602	1674.6	26.2	976.2	6.5	0.58	0.0525
	2004	2550.4	23.4	1251.7	26.4	0.49	0.03
	2005	1521.6	16.1	786.9	54.3	0.52	0.0611
	2108	2339.7	25.7	1684.6	34.5	0.72	0.2464
	2203	1487.4	7.4	740.9	45.4	0.5	0.0217
	2317	1636.6	6.3	722.8	43.4	0.44	0.0087
	2408	398.9	16.3	577.8	22.5	1.45	0.1
	2902	889	26	712.3	28.7	0.8	0.3774
	3006	2190.7	28.9	3652.7	26.5	1.67	0.0938
	3007	1135.7	27.4	552	10	0.49	0.0329
	3008	1862	30.7	1009.1	29	0.54	0.0829
	3009	2615.9	13.9	1112.7	21.5	0.43	0.0039
	3104	700.5	22.2	210.2	24.7	0.3	0.0066
	3107	2391.4	17.9	850.3	30.5	0.36	0.006
	3205	733.4	28.5	440.8	15	0.6	0.0819
	3421	502.1	41.8	243.4	33.7	0.48	0.1177
	3429	1049.2	19.5	540.1	27.1	0.51	0.0248
	4011	788.2	18.1	493.2	15.4	0.63	0.0341
	4202	1434.5	9.4	306.4	24.3	0.21	0.0002
	4308	2840.6	12.8	1341.6	29.6	0.47	0.0085
	4311	786.3	13.6	518.7	4.3	0.66	0.0132
	4814	354.4	11.9	1703.4	12.9	4.81	0.0005
	5207	4003.2	20.8	1327.3	19.7	0.33	0.006
	5309	857.3	11.6	167.3	24.5	0.2	0.0004
	5311	545.2	20	155.9	19.5	0.29	0.004
	5405	4808.7	13.5	8946.8	6.9	1.86	0.0013
	5413	851.6	25	626.8	64	0.74	0.4396
	5614	1241.4	25.1	1269.4	20	1.02	0.9098
	5814	626.6	23.1	447.6	73.6	0.71	0.4375
	5815	871.7	8.4	1105.1	38.6	1.27	0.4032
	6102	1178.3	1.4	4046.6	5.1	3.43	0
	6104	505.9	9.7	227	17.2	0.45	0.0015
	6514	1433.5	17	1734.2	19.2	1.21	0.2754
	6826	580	32.5	1317.6	27.4	2.27	0.035
	6828	2302.9	19.6	1913.7	20.8	0.83	0.3254
	6831	313.2	30	439.9	47.1	1.4	0.3894
	7207	2558.6	16.4	2157.8	29.7	0.84	0.4161
	7212	1011.6	7.5	720.2	22	0.71	0.0453
	7214	247.7	12.9	932.6	25.7	3.77	0.008
	7309	2769.8	8.1	3718.3	12.1	1.34	0.0309
	7407	1420.8	28	2239.4	24.1	1.58	0.1019
	7414	622.5	15.9	967.6	35.1	1.55	0.1664
	8006	575.3	40.4	233.9	8.6	0.41	0.0643
	8012	95.9	13.6	541.3	22.6	5.64	0.0033
	8109	2025.7	11.8	4665.2	20.7	2.3	0.0101
	8114	1003.1	9.8	1692.8	22.6	1.69	0.039
	8212	992	8	973.5	18.2	0.98	0.8769
	8312	504.1	12	353.1	65	0.7	0.3323
	8315	383.2	16	571.2	50.8	1.49	0.3339
	8409	1850.3	11.8	2186.5	22.1	1.18	0.3338
	8412	610.3	22.7	1084	39.7	1.78	0.1437
	8513	3061.1	5.9	1473.4	42.6	0.48	0.0136
	8517	630.8	28.7	319.9	56.3	0.51	0.1026
	8606	552.9	19.3	592	64.6	1.07	0.8728
	9112	339.2	31.4	282.9	6.5	0.83	0.418
	9216	1164.7	26.9	1309.9	49.3	1.12	0.7437
	9403	890.6	1.3	1835	44.5	2.06	0.1157
	9504	630.1	31.2	512.3	52	0.81	0.5711
	9506	883.9	21.3	755.6	65.6	0.85	0.6967

## Sheet: (B) Pre-symptomatic
	Supplementary Table S2(B): Apple 'Granny Smith' skin protein quantitative data during pre-symptomatic period.
	Quantitative data for apple skin protein spot volumes on 2DE-gels. Protein extracts have been analyzed by two-dimensional electrophoresis and 2D-gels were submitted to image analysis as described in Experimental procedures. Legend: Spot N°, spot label on the reference 2DE-map presented in Figure 5a; Control Mean, average of normalized spot volumes of Control fruits as obtained from densitometric …
	Spot No	Control Mean	Control Coef. Var%	1-MCP Mean	1-MCP Coef. Var%	Ratio Mean 1-MCP/Mean Control	p value 1-MCP/Control	O3 Mean	O3 Coef. Var%	Ratio Mean O3/ Control Mean	p value O3/ Control	1-MCP+O3 Mean	1-MCP+O3 Coef. Var%	Ratio Mean 1-MCP+O3/ Control Mean	p value 1-MCP+O3/ Control
	20	6733.3	17.5	6459	21.7	0.96	0.8081	5224.5	16.1	0.78	0.1454	2250.1	60.9	0.33	0.0127
	42	5604	21.1	2663.4	26.1	0.48	0.0206	4243.2	4.3	0.76	0.1202	1195.8	39.5	0.21	0.0039
	49	1724.7	12.5	649.5	29.2	0.38	0.0029	933.4	23.1	0.54	0.0109	269.9	35.4	0.16	0.0004
	208	829.7	12.1	2027.1	8.9	2.44	0.0006	827.6	31.4	1	0.9902	988.4	35.2	1.19	0.4901
	607	471	17.1	1666.8	21.7	3.54	0.005	1118.8	28	2.38	0.0256	706.3	23.2	1.5	0.0894
	608	613.8	14.7	3073.7	13.9	5.01	0.0006	1318.7	36.5	2.15	0.0673	1893.5	34	3.08	0.027
	1008	1183.1	26.6	2212.3	24.5	1.87	0.0467	1243.4	9.6	1.05	0.7718	2863.9	21.4	2.42	0.0134
	1025	14042.7	19	4401.7	23.4	0.31	0.0043	24375.6	24.8	1.74	0.0536	4503.4	26.5	0.32	0.0048
	2004	1251.7	26.4	1857.3	25.5	1.48	0.1435	1638.4	20.5	1.31	0.2282	3414.9	19.3	2.73	0.0071
	2109	926.2	12.1	312	4	0.34	0.0007	770.9	62	0.83	0.6129	509.5	36.7	0.55	0.0296
	2203	740.9	45.4	1359.2	50.3	1.83	0.2326	1743.2	12.2	2.35	0.012	928.6	3.9	1.25	0.391
	2408	577.8	22.5	2208	9.7	3.82	0.0004	388.4	18.3	0.67	0.0912	730.4	16.9	1.26	0.2144
	2605	1307.7	23	1188.1	7.1	0.91	0.5435	653.6	24.5	0.5	0.0292	1135.1	27.5	0.87	0.5283
	2902	712.3	28.7	715.1	29.7	1	0.9877	345.9	29.6	0.49	0.05	543.4	29.7	0.76	0.3242
	3104	210.2	24.7	543.7	19.1	2.59	0.0076	169.4	12.6	0.81	0.2765	788.4	13.4	3.75	0.001
	3107	850.3	30.5	1492	25.4	1.75	0.0727	269	34	0.32	0.0216	987.2	10.5	1.16	0.4437
	3308	4345.9	29.4	3017.4	34.7	0.69	0.2361	2422.1	26.2	0.56	0.0798	1940.1	8.8	0.45	0.0319
	3314	1479.5	25.3	931.5	24.6	0.63	0.0966	573.7	26.1	0.39	0.0177	767.5	10.1	0.52	0.0321
	3429	540.1	27.1	663.6	23.4	1.23	0.3729	208.5	29.7	0.39	0.0225	715	18.6	1.32	0.2003
	3512	1685.8	31.6	3538.4	11.9	2.1	0.0091	1704	21.8	1.01	0.9636	2309.3	15.6	1.37	0.1684
	4308	1341.6	29.6	2104.7	20.5	1.57	0.0873	1007.1	17.2	0.75	0.2521	3641.1	7.3	2.71	0.0011
	4814	1703.4	12.9	418.7	28.2	0.25	0.0009	765.1	24.4	0.45	0.0049	169.6	26.1	0.1	0.0003
	5101	159.2	10	101.6	18	0.64	0.0147	540.9	25.3	3.4	0.0087	112.8	4.3	0.71	0.0085
	5207	1327.3	19.7	2487.5	21	1.87	0.0263	1874.7	8.8	1.41	0.0374	3127	26.6	2.36	0.0233
	5614	1269.4	20	1049	31.2	0.83	0.4089	487.2	21.2	0.38	0.0078	1215.5	15.9	0.96	0.7844
	5815	1105.1	38.6	1131	18.3	1.02	0.9292	364.9	31.3	0.33	0.044	739.5	20.4	0.67	0.2342
	6102	4046.6	5.1	1958.9	28	0.48	0.0035	3027.8	21.5	0.75	0.0611	2043.5	7.3	0.5	0.0002
	6826	1317.6	27.4	1470.8	17.5	1.12	0.5818	370.3	37.6	0.28	0.0133	1482.8	7.3	1.13	0.49
	7104	294.3	21	1040.4	18.8	3.54	0.0032	267.9	19.6	0.91	0.603	1014.4	14.5	3.45	0.0014
	7214	932.6	25.7	284.2	24.8	0.3	0.0109	1578.1	43.8	1.69	0.2012	331.3	23.3	0.36	0.0144
	8006	233.9	8.6	500.3	43.6	2.14	0.1029	108.8	43.6	0.47	0.0136	785.5	9.5	3.36	0.0002
	8012	541.3	22.6	138.2	11.7	0.26	0.0048	1709.6	35.6	3.16	0.0311	257.4	26.7	0.48	0.0248
	8212	973.5	18.2	1345	21.4	1.38	0.1297	2621.8	23.4	2.69	0.0111	1936.3	28.9	1.99	0.0468
	8409	2186.5	22.1	2737.5	15.5	1.25	0.212	912.7	36.5	0.42	0.0198	2372.1	6.3	1.08	0.5596
	9112	282.9	6.5	3720.1	7.5	13.15	0	125.1	19.8	0.44	0.0009	2225.6	15.6	7.87	0.0006

## Sheet: (C) Symptomatic
	Supplementary Table S2(C): Apple 'Granny Smith' skin protein quantitative data during symptomatic period.
	Quantitative data for apple skin protein spot volumes on 2DE-gels. Protein extracts have been analyzed by two-dimensional electrophoresis and 2D-gels were submitted to image analysis as described in Experimental procedures. Legend: Spot N°, spot label on the reference 2DE-map presented in Figure 5a; Control Mean, average of normalized spot volumes of Control fruits as obtained from densitometric …
	Spot No	Control Mean	Control Coef. Var%	1-MCP Mean	1-MCP Coef. Var%	Ratio Mean 1-MCP/Mean Control	p value 1-MCP/Control	O3 Mean	O3 Coef. Var%	Ratio Mean O3/ Control Mean	p value O3/ Control	1-MCP+O3 Mean	1-MCP+O3 Coef. Var%	Ratio Mean 1-MCP+O3/ Control Mean	p value 1-MCP+O3/ Control
	42	4215.4	24.8	457.5	22	0.11	0.0034	2876.4	14.6	0.68	0.1086	324.2	25	0.08	0.003
	49	618.3	15.1	164.7	69.2	0.27	0.006	688.5	28.4	1.11	0.6046	135.5	36.8	0.22	0.0014
	607	397.2	27.8	2024.1	30	5.1	0.0103	383	22.7	0.96	0.8696	1092.5	39.4	2.75	0.0535
	608	130.2	29	1743.9	14.4	13.39	0.0004	225.9	19.9	1.74	0.0477	1474.3	37.9	11.32	0.0142
	1025	12993.2	8.6	3092.6	25	0.24	0.0002	16328.9	20.1	1.26	0.171	4792.9	69.7	0.37	0.0157
	1107	8235.1	5.2	4370.1	21.2	0.53	0.0028	6046.1	19.9	0.73	0.0412	3642.9	25.4	0.44	0.0015
	1206	1707.3	12.3	580.6	30.1	0.34	0.002	1450.4	23.3	0.85	0.326	273.9	34.8	0.16	0.0004
	1310	2033.8	29.1	813.4	17.5	0.4	0.0255	1829.8	28.8	0.9	0.6788	756.6	18.3	0.37	0.022
	1602	557.5	29.5	1200.2	18.7	2.15	0.0161	783	28.2	1.4	0.229	793.7	22	1.42	0.1633
	1604	245.3	24.8	1279.7	86.6	5.22	0.1818	607.2	60.6	2.48	0.1681	1158.8	47.2	4.72	0.0452
	1802	1714.9	27.6	816.2	16.1	0.48	0.0339	1389.8	24.3	0.81	0.3877	935.8	53.9	0.55	0.1228
	2004	1256.6	21.5	2741.7	37.6	2.18	0.0733	965.8	38.7	0.77	0.3361	3892.4	10.1	3.1	0.0007
	2007	11194.8	27.9	5159.2	13.8	0.46	0.031	16117.7	8.9	1.44	0.0681	11877.7	28.7	1.06	0.8107
	2109	1058	17.2	268.2	15	0.25	0.0018	1824.5	23.7	1.72	0.0473	437.6	28.7	0.41	0.0083
	2203	1376.7	26.8	475.5	26.9	0.35	0.0162	1796.7	14.6	1.31	0.1833	606.2	22.2	0.44	0.0273
	2311	6105.3	6.1	2466.9	12.4	0.4	0.0002	4598.1	10.6	0.75	0.0131	3383.9	13.3	0.55	0.0013
	2902	1808.5	30.2	740.2	24.1	0.41	0.0323	1057.3	9.5	0.58	0.0791	904.2	25.2	0.5	0.0572
	3006	9898.3	19.5	2984.2	23.5	0.3	0.0043	11698	32.4	1.18	0.5043	6527.6	7.4	0.66	0.0426
	3104	291	24.8	715.5	11.3	2.46	0.0025	291.7	27.9	1	0.9916	665.3	21.5	2.29	0.0155
	3107	627.4	28.4	1603.7	16	2.56	0.0056	487.3	28.1	0.78	0.341	1295	42.4	2.06	0.1157
	3308	6108.2	6.5	1801.4	24.9	0.29	0.0002	5284.1	15.4	0.87	0.1901	2641.8	15.6	0.43	0.0005
	4311	132.3	23.6	326.2	56.5	2.47	0.1468	540.3	24.9	4.08	0.0069	279.9	24.3	2.12	0.0269
	4404	752.4	14.8	1392.9	14.8	1.85	0.0091	808.3	40	1.07	0.7911	1618.8	3.1	2.15	0.0003
	4510	411.3	23.7	875	19.1	2.13	0.0142	682.6	19.4	1.66	0.046	730.4	6.8	1.78	0.0072
	4814	1821.4	22.8	328.6	12.6	0.18	0.0035	1228.2	13.3	0.67	0.1386	193.3	14.9	0.11	0.0025
	5311	312.3	11.7	321.6	24.1	1.03	0.86	284.4	37.4	0.91	0.6896	683.2	31.7	2.19	0.043
	6104	243.1	13.3	466.6	6.5	1.92	0.0009	242	21.5	1	0.9767	522.9	31.5	2.15	0.0447
	6412	842.5	16.9	407.2	13.2	0.48	0.0077	1279.1	30.3	1.52	0.141	593.7	34.5	0.7	0.1591
	6828	903.2	35.2	2046.9	13.7	2.27	0.0095	718.3	21.1	0.8	0.4146	2082.3	35.1	2.31	0.0625
	7104	201	4.1	584.7	54.5	2.91	0.1054	237.4	21.4	1.18	0.2878	1233.6	40.2	6.14	0.0226
	7207	1119.2	30.2	2316	21.1	2.07	0.0252	918.9	33.7	0.82	0.4913	2053.8	15.2	1.84	0.0245
	7209	250.2	44.9	982.6	38.3	3.93	0.032	307.1	43.7	1.23	0.6034	714.7	17.8	2.86	0.009
	7212	413.6	25	798.8	27.3	1.93	0.0506	347.2	27	0.84	0.4562	829.8	21.6	2.01	0.0253
	8006	219.4	18.7	508.9	64.3	2.32	0.203	311.5	28.5	1.42	0.1782	856.9	21.8	3.91	0.0045
	8012	909.9	24.4	156.1	23.2	0.17	0.0044	2676.5	20.8	2.94	0.007	284.8	17.1	0.31	0.0089
	8212	450	26.9	960.1	9.7	2.13	0.0044	1123.7	17.4	2.5	0.0071	1154.2	11	2.57	0.0022
	8311	192.5	50.5	389.2	41.7	2.02	0.1461	206.7	57.9	1.07	0.881	601.6	22.6	3.13	0.0133
	8312	179	40.9	351.9	46.4	1.97	0.1695	236.9	58.4	1.32	0.5566	634.2	34.8	3.54	0.0275
	8513	1098.3	15.3	1615.7	26.8	1.47	0.1259	1280.3	39.1	1.17	0.5827	2535.4	14.7	2.31	0.0037
	9112	212	36.4	1457.8	28	6.88	0.0065	221.7	18.3	1.05	0.8566	1328.1	28.5	6.26	0.0075
	9216	719.5	95.6	2044.6	19.2	2.84	0.0442	965.6	11.6	1.34	0.5738	1622.4	36.3	2.25	0.1592
	9403	910.5	32.3	1504	4.3	1.65	0.0269	999.5	27.2	1.1	0.7199	1863.9	15.5	2.05	0.0161
	9504	158.6	44.9	435.3	23.4	2.74	0.0182	157.1	39	0.99	0.9793	531.9	28.5	3.35	0.0181
	9505	201.9	58.1	692	25.4	3.43	0.0159	193.9	53.6	0.96	0.9338	884.8	38.5	4.38	0.0304
	9506	198.8	50.5	827.5	21.4	4.16	0.0059	148.3	23.2	0.75	0.4561	943.5	34.9	4.75	0.02
	9603	667.3	22.5	52.1	11.9	0.08	0.0021	624.3	41.4	0.94	0.8155	83.8	10.7	0.13	0.0026
