# Supplementary material for: Systems-Based Approaches to Unravel Networks and Individual Elements Involved in Apple Superficial Scald
Source: Front Plant Sci. 2020 Feb 13;11:8. doi: 10.3389/fpls.2020.00008 (PMC7031346; doi:10.3389/fpls.2020.00008)
Supplement: Supplementary file 3 [file Table_3.xlsx]

## Sheet: (A) All identified
Supplementary Table 3(A). List of apple skin proteins identified by nanoLC-MS/MS.
Spot SSP	Accession number	Protein name	Sub-cellular localization	Classification	Subclass	Molecular function	Organism	Theoritical MW [kDa]	Theoritical calc. pI
20	P23321	Oxygen-evolving enhancer 1	Chloroplast	Energy	Photosynthesis	Calcium ion binding/oxygen evolving activity/poly(U) RNA binding	Arabidopsis thaliana	35.26	4.63
42	P31166	Adenine phosphoribosyltransferase	Unclear	Metabolism	Nucleotides	Cytokinin metabolic process	Arabidopsis thaliana	26.96	4.71
49	Q9SMU8	Peroxidase	Apoplast	Disease/Defence	Detoxification	Response to oxidative stress	Arabidopsis thaliana	34.95	4.82
204	Q9ZP40	Plastoglobulin 1	Chloroplast	Unclear classification	Unclear subclass	Unknown molecular function	Pisum sativum	38.02	4.6
208	Q9LHG9	Nascent polypeptide-associated complex subunit-alpha	Cytosol	Transporters	Others	Transport protein	Arabidopsis thaliana	21.78	4.46
210	K4HVS9	Fructokinase	Cytosol	Energy	Glycolysis	D-ribose metabolic process	Malus domestica	41.2	5.4
306	Q0JL44	SGT1 homolog	Cytoplasm	Disease/Defence	Defesce related	Defense response to bacterium/fungus	Oryza sativa	40.39	5.17
408	O23255	Adenosylhomocysteinase	Cytosol	Metabolism	Amino acid	Copper ion binding/adenosylhomocysteinase activity	Arabidopsis thaliana	53.24	6.07
408	Q4R1I9	Anthocyanidin 5,3-O-glucosyltransferase	Unclear	Metabolism	Unclear subclass	Glycosyltransferase/Transferase	Rosa hybrid cultivar	53.56	6.21
607	P08926	Rubisco large subunit-alpha	Chloroplast	Energy	Photosynthesis	Chaperone/ATP binding	Pisum sativum	61.84	5.25
608	Q6NKW9	Glucan endo-1,3-beta-glucosidase 8	Vacuole	Cell structure	Cell wall	Cell wall biogenesis/degradation	Arabidopsis thaliana	52.86	5.1
608	O64517	Metacaspase-4	Cytoplasm	Disease/Defence	Defesce related	Hydrolase/Protease/Thiol protease	Arabidopsis thaliana	46.31	4.87
802	Q94G00	Peptidyl-prolyl cis-trans isomerase 1	Cytosol	Protein destination and storage	Folding and stability	Phospho-Ser-Pro bonds	Malus domestica	18.03	8.16
1008	P93732	Proline iminopeptidase	Chloroplast	Metabolism	Amino acid	Aminopeptidase/Hydrolase/Protease	Vitis vinifera	45.19	5.69
1013	Q9FSG7	Thaumatin 1a	Vacuole	Disease/Defence	Defesce related	Antimicrobial/Fungicide/Pathogenesis-related protein	Malus domestica	25.91	4.88
1025	Q9SSK7	MLP-34	Cytosol	Disease/Defence	Stress responses	Defense response	Arabidopsis thaliana	17.77	5.24
1107	Q1KLZ1	L-3-cyanoalanine synthase 2	Mitochondrion	Metabolism	Amino acid	Cyanide metabolic process/cysteine biosynthetic process from serine	Malus domestica	40.67	8.8
1206	Q42545	FtsZ homolog 1	Chloroplast	Cell structure	Cytoskeleton	Chloroplast organization/fission/relocation	Arabidopsis thaliana	43.87	6.71
1207	P46283	Sedoheptulose-1,7-bisphosphatase	Chloroplast	Energy	Photosynthesis	Fructose metabolic process/starch, sucrose biosynthetic process	Arabidopsis thaliana	41.91	6.13
1310	P83484	ATP synthase subunit-beta	Mitochondrion	Transporters	Transport ATPases	ATP synthesis coupled proton transport	Arabidopsis thaliana	60	6.42
1313	P55737	Heat shock 90-2	Cytoplasm	Protein destination and storage	Folding and stability	Chaperone	Arabidopsis thaliana	49.44	10.71
1401	P53492	Actin-7	Cytoplasm	Cell structure	Cytoskeleton	Structural constituent of cytoskeleton	Arabidopsis thaliana	41.71	5.49
1602	Q9FLW9	Pyruvate kinase isozyme A	Cytosol	Energy	Glycolysis	Kinase/Transferase	Arabidopsis thaliana	31.06	5.26
1604	P31168	Dehydrin COR47	Cytosol	Disease/Defence	Stress responses	Stress response	Arabidopsis thaliana	31.78	5.33
1802	Q9SCN8	Homolog 48 D	Plasma membrane	Cell growth/division	Cell cycle	Cell cycle/Cell division/Protein transport/Transport	Arabidopsis thaliana	89.53	5.21
2004	P43309	Polyphenol oxidase	Chloroplast	Metabolism	Amino acid	Oxidoreductase	Malus domestica	65.06	6.71
2005	Q9SSS9	ATP synthase subunit-delta	Mitochondrion	Transporters	Transport ATPases	ATP synthesis/Hydrogen ion transport/Ion transport/Transport	Arabidopsis thaliana	11.62	5.31
2007	P42056	Porin 36	Mitochondrion	Intracellular traffic	Mitochondrial	Ion transport/Transport/Porin	Solanum tuberosum	29.59	7.8
2108	Q948T6	Lactoylglutathione lyase	Chloroplast	Disease/Defence	Detoxification	Response to osmotic, oxidative, salt stress/IgE binding	Oryza sativa	32.75	5.1
2109	Q071N0	Salutaridine reductase	Cytosol	Unclear classification	Unclear subclass	Oxidoreductase	Papaver somniferum	32.58	5.59
2203	Q9C5Q8	RNA 2'-O-methyltransferase	Nucleus	Transcription	RNA transport	Methyltransferase/RNA-binding/Transferase	Arabidopsis thaliana	105.41	5.54
2311	Q1KLZ2	L-3-cyanoalanine synthase 1	Mitochondrion	Metabolism	Amino acid	Cyanide metabolic process/cysteine biosynthetic process from serine	Malus domestica	41.08	8.7
2317	Q9LKJ1	3-hydroxyisobutyryl-CoA hydrolase 3	Peroxisome	Metabolism	Amino acid	Valine, leucine and isoleucine degradation/response to cold stress	Arabidopsis thaliana	46.27	6.44
2408	P13934	Late embryogenesis protein 76	Cytosol	Unclear classification	Unclear subclass	Unknown molecular function	Brassica napus	47.21	5.6
2605	Q9LTX9	Heat shock 70	Cytoplasm	Protein destination and storage	Folding and stability	Chaperone	Arabidopsis thaliana	72.84	6
2902	O24370	Linoleate 13S-lipoxygenase 2-1	Plastid	Metabolism	Lipid and sterol	Dioxygenase/Oxidoreductase	Solanum tuberosum	102.8	6.43
3006	P43211	Major allergen	Unclear	Disease/Defence	Defesce related	Pathogenesis-related protein	Malus domestica	17.61	5.4
3007	Q9ZVF2	MLP-329	Cytosol	Disease/Defence	Stress responses	Defense response/response to biotic stimulus, cytokinin	Arabidopsis thaliana	17.82	5.1
3008	P0DKI3	Tropinone reductase homolog At1g07440	Unclear	Secondary metabolism	Alkaloids	Oxidoreductase	Arabidopsis thaliana	28.21	5.94
3009	P48534	L-ascorbate peroxidase	Cytoplasm	Disease/Defence	Detoxification	Inorganic ion transport and metabolism	Pisum sativum	27.57	5.5
3104	-	Uncharacterized protein LOC103455237	Unclear	Unclear classification	Unclear subclass	Unknown molecular function	Unknown	15.84	7.87
3107	O24573	60S acidic ribosomal P0	Ribosome	Protein synthesis	Ribosomol proteins	Ribonucleoprotein/Ribosomal protein	Zea mays	34.16	5.47
3205	Q9SLA8	Enoyl-(acyl-carrier-) reductase (NADH)	Plastid	Metabolism	Lipid and sterol	Oxidoreductase	Arabidopsis thaliana	37.38	6.27
3308	P55034	26S proteasome non-ATPase regulatory subunit-4	Cytoplasm	Protein destination and storage	Folding and stability	Peptide receptor activity/Polyubiquitin binding	Arabidopsis thaliana	30.11	4.65
3314	Q9SJA7	Sarcosine oxidase	Cytoplasm	Metabolism	Amino acid	Oxidoreductase	Arabidopsis thaliana	43.81	5.87
3421	P93836	4-hydroxyphenylpyruvate dioxygenase	Cytoplasm	Metabolism	Amino acid	Dioxygenase/Oxidoreductase	Arabidopsis thaliana	50.41	6.15
3421	Q9SZX3	Argininosuccinate synthase	Plastid	Metabolism	Amino acid	L-arginine biosynthesis	Arabidopsis thaliana	41.43	5.57
3429	Q9XEX2	Peroxiredoxin-2B	Plastid	Disease/Defence	Detoxification	Antioxidant/Oxidoreductase/Peroxidase	Arabidopsis thaliana	40.44	5.41
3512	Q5M729	Dihydrolipoyllysine acetyltransferase 3	Chloroplast	Energy	Glycolysis	Acyltransferase/Transferase	Arabidopsis thaliana	58.91	8.06
3512	P31427	Leucine aminopeptidase	Chloroplast	Protein destination and storage	Proteolysis	Aminopeptidase/Hydrolase/Protease	Solanum tuberosum	59.84	6.8
4011	Q9XF89	Chlorophyll a-b binding protein CP26	Chloroplast	Energy	Photosynthesis	Photosynthesis	Arabidopsis thaliana	31	6.37
4202	Q00985	1-aminocyclopropane-1-carboxylate oxidase 1	Cytoplasm	Metabolism	Amino acid	Oxidoreductase/Ethylene biosynthetic process/Plant defence	Malus domestica	35.39	5.4
4202	Q9XHP0	11S globulin seed storage protein 2	Secreted	Protein destination and storage	Storage proteins	Seed storage protein	Sesamum indicum	39.6	5.68
4308	P04078	Glutamine synthetase	Chloroplast	Metabolism	Amino acid	Glutamine biosynthetic process/Nitrogen fixation	Medicago sativa	38.92	6.13
4311	Q9LD57	Phosphoglycerate kinase 1	Plastid	Energy	Glycolysis	Kinase/Transferase	Arabidopsis thaliana	41.43	6.28
4311	Q8VYV7	3-dehydroquinate synthase	Plastid	Metabolism	Amino acid	Amino-acid biosynthesis/Aromatic amino acid biosynthesis	Arabidopsis thaliana	49.41	5.87
4404	O24653	Guanosine nucleotide diphosphate 2	Apoplast	Transporters	Transport ATPases	GTPase activation	Arabidopsis thaliana	49.87	6.06
4510	Q9SAR5	Ankyrin repeat domain-containing isoform X2	Chloroplast	Unclear classification	Unclear subclass	Chaperone	Arabidopsis thaliana	38.43	4.56
4814	Q9M0Y8	Vesicle-fusing ATPase	Cytoplasm	Intracellular traffic	Vesicular	Hydrolase	Arabidopsis thaliana	81.4	6.27
5101	Q9SKC9	NADH dehydrogenase 1-beta subcomplex subunit-7	Mitochondrion	Metabolism	Phosphate	Electron transport/Respiratory chain/Transport	Arabidopsis thaliana	31.87	6.21
5207	A3DSX0	Malate dehydrogenase	Mitochondrion	Energy	TCA pathway	Oxidoreductase	Malus domestica	35.62	6.44
5209	Q9SL92	Biotin carboxylase 1	Chloroplast	Metabolism	Biotin metabolism	Ligases	Arabidopsis thaliana	41.3	5.73
5309	Q8S4Y1	Acetyl-CoA acetyltransferase	Mitochondrion	Metabolism	Lipid and sterol	Acyltransferase/Transferase	Arabidopsis thaliana	41.65	6.25
5309	Q9STX2	3-oxo-Delta(4,5)-steroid 5-beta-reductase	Cytosol	Unclear classification	Unclear subclass	Oxidoreductase	Arabidopsis thaliana	43.94	6.03
5311	Q8RU27	Alpha-1,4-glucan-protein synthase 2	Secreted	Cell structure	Cell wall	Glycosyltransferase/Transferase	Solanum tuberosum	41.23	6.43
5405	Q9C9C4	Enolase	Cytosol	Energy	Glycolysis	Lyase	Arabidopsis thaliana	47.98	5.9
5413	Q9SSA5	Peptidyl-prolyl cis-trans isomerase CYP38	Chloroplast	Protein destination and storage	Folding and stability	Isomerase/Rotamase	Arabidopsis thaliana	48.4	5.05
5614	O50008	5-methyltetrahydropteroyltriglutamate homocysteine methyltransferase	Cytoplasm	Metabolism	Amino acid	Methyltransferase/Transferase/Amino-acid, Methionine biosynthesis	Arabidopsis thaliana	64.55	5.67
5814	Q04980	Low-temperature-induced 65 kDa protein isoform X2	Cytoplasm	Unclear classification	Unclear subclass	Response to cold stress	Arabidopsis thaliana	79.25	5.8
5815	J7MPY1	ATP1	Mitochondrion	Transporters	Others	ATP synthesis/Hydrogen ion transport/Ion transport/Transport	Malus domestica	68.6	6.2
6102	Q9XEE2	Annexin D2	Vacuole	Disease/Defence	Stress responses	Calcium phospholipid-binding	Arabidopsis thaliana	28.41	6.57
6104	P22953	RNA polymerase II subunit 37e	Nucleus	Transcription	RNA transport	Chaperone	Arabidopsis thaliana	30.95	5.25
6412	P54873	Hydroxymethylglutaryl-CoA synthase	Cytosol	Metabolism	Lipid and sterol	Transferase	Arabidopsis thaliana	50.98	6.4
6514	Q6V8M1	Glucose-6-phosphate 1-dehydrogenase	Cytosol	Metabolism	Sugars and polysaccharides	Oxidoreductase	Malus domestica	59.67	6
6826	Q9ASR1	Elongation factor 2	Mitochondrion	Protein synthesis	Translation factors	Response, acclimation to cold stress/response to cytokinin	Arabidopsis thaliana	94.81	5.7
6828	O82191	NADP-dependent malic enzyme	Cytoplasm	Metabolism	Phosphate	Oxidoreductase	Arabidopsis thaliana	74.93	6.2
6831	-	Uncharacterized protein LOC103430392	Unclear	Unclear classification	Unclear subclass	Unknown molecular function	Unknown	90.6	5.71
7104	Q9LRT1	Inactive leucine-rich repeat receptor kinase At3g28040	Plasma membrane	Unclear classification	Unclear subclass	Receptor	Arabidopsis thaliana	34.5	6.42
7207	Q941I0	2-methylene-furan-3-one reductase	Chloroplast	Unclear classification	Unclear subclass	Oxidoreductase	Fragaria ananassa	36.6	6.81
7209	Q38814	Thiamine thiazole synthase	Chloroplast	Metabolism	Amino acid	Thiamine biosynthesis/response to cold	Arabidopsis thaliana	33.26	7.49
7212	Q9ZUC1	Quinone oxidoreductase	Chloroplast	Energy	Electron-transport	Oxidoreductase	Arabidopsis thaliana	24.64	5.2
7214	Q84TF0	Aldo-keto reductase family 4 member C10	Cytosol	Unclear classification	Unclear subclass	Oxidoreductase	Arabidopsis thaliana	34.7	7.52
7309	Q9S7T8	Serpin-ZX	Apoplast	Disease/Defence	Defesce related	Protease inhibitor/Serine protease inhibitor/Thiol protease inhibitor	Arabidopsis thaliana	42.08	6.67
7407	Q9SRZ6	Isocitrate dehydrogenase (NADP)	Cytosol	Energy	TCA pathway	Oxidoreductase	Arabidopsis thaliana	42.07	6.5
7414	Q9S7E4	Formate dehydrogenase	Mitochondrion	Disease/Defence	Detoxification	Oxidoreductase	Arabidopsis thaliana	42.1	6.99
8006	Q8H156	GTP-binding nuclear Ran-3	Nucleus	Intracellular traffic	Vesicular	Transport protein	Arabidopsis thaliana	25.43	6.5
8012	Q8L727	Glutathione S-transferase	Cytosol	Disease/Defence	Detoxification	Transferase	Arabidopsis thaliana	23.99	6.65
8109	P28475	NADP-dependent D-sorbitol-6-phosphate dehydrogenase	Unclear	Disease/Defence	Stress responses	Oxidoreductase	Malus domestica	35.13	6.9
8114	P52575	Isoflavone reductase	Unclear	Secondary metabolism	Phenylpropanoids/Phenolics	Oxidoreductase	Medicago sativa	37.81	7.65
8117	Q9M5X7	Lipid-transfer protein	Cytosol	Transporters	Lipid and sterol	Transport protein	Malus domestica	11.4	8.92
8212	Q9SAJ6	Glyceraldehyde-3-phosphate dehydrogenase	Chloroplast	Energy	Photosynthesis	Oxidoreductase	Arabidopsis thaliana	36.91	7.96
8212	Q9FT97	Alpha-galactosidase 1	Apoplast	Metabolism	Sugars and polysaccharides	Glycosidase/Hydrolase	Arabidopsis thaliana	44.78	7.43
8311	O04487	Elongation factor 1-gamma	Cytosol	Protein synthesis	Translation factors	Elongation factor	Arabidopsis thaliana	47.45	7.01
8312	P28640	Dehydrin DHN2	Cytosol	Disease/Defence	Stress responses	Unknown molecular function	Pisum sativum	54.8	6.87
8315	Q6V8N8	Aspartate aminotransferase	Mitochondrion	Metabolism	Amino acid	Aminotransferase/Transferase	Malus domestica	50.96	7.1
8409	C0LQ98	Monodehydroascorbate reductase	Plastid	Disease/Defence	Detoxification	Oxidoreductase	Malus domestica	47	6.6
8412	Q9FWA3	6-phosphogluconate dehydrogenase/decarboxylating 3	Cytosol	Energy	Pentose phosphate	Oxidoreductase	Arabidopsis thaliana	53.77	6.93
8513	P18122	Catalase isozyme 1	Peroxisome	Disease/Defence	Detoxification	Oxidoreductase/Peroxidase	Zea mays	56.94	7.17
8517	Q9ZPS3	Glutamate decarboxylase 4	Unclear	Metabolism	Amino acid	Calmodulin-binding/Decarboxylase/Lyase	Arabidopsis thaliana	57.05	7.6
8606	O04499	2,3-bisphosphoglycerate-independent phosphoglycer	Cytosol	Energy	Glycolysis	Isomerase	Arabidopsis thaliana	60.98	7.5
9112	Q9LVC3	Pumilio homolog 12	Nucleus	Unclear classification	Unclear subclass	RNA-binding	Arabidopsis thaliana	33.92	7.84
9216	Q9ZU52	Fructose-bisphosphate aldolase 3	Cytosol	Energy	Glycolysis	Lyase	Arabidopsis thaliana	38.61	9.2
9403	Q9LT69	D-3-phosphoglycerate dehydrogenase	Unclear	Metabolism	Amino acid	Oxidoreductase	Arabidopsis thaliana	62.92	7.77
9504	C7SCX0	Terpene cyclase	Unclear	Unclear classification	Unclear subclass	Unknown molecular function	Malus domestica	51.1	7.36
9505	Q9SCY0	Phosphoglucomutase	Cytosol	Energy	Glycolysis	Isomerase	Arabidopsis thaliana	53.26	7.4
9506	Q9M0F9	6-phosphofructokinase	Cytosol	Energy	Glycolysis	Kinase/Transferase	Arabidopsis thaliana	52.95	7.56
9506	O23254	Serine hydroxymethyltransferase	Mitochondrion	Metabolism	Amino acid	Transferase	Arabidopsis thaliana	56.7	8.34
9603	O80585	Methylenetetrahydrofolate reductase 2	Plastid	Metabolism	Amino acid	Oxidoreductase	Arabidopsis thaliana	66.52	8.01

## Sheet: (B) Cold stress
Supplementary Table 3(B). List of apple skin proteins identified by nanoLC-MS/MS that affected by cold storage.
Spot SSP	Accession number	Protein name	Control 6m0d	1-MCP 6m0d	O3 6m0d	1-MCP+O3 6m0d	Sub-cellular localization	Classification	Subclass	Molecular function	Organism	Theoritical MW [kDa]	Theoritical calc. pI
42	P31166	Adenine phosphoribosyltransferase	U	U	U	U	Unclear	Metabolism	Nucleotides	Cytokinin metabolic process	Arabidopsis thaliana	26.96	4.71
49	Q9SMU8	Peroxidase	U	U	U	D	Apoplast	Disease/Defence	Detoxification	Response to oxidative stress	Arabidopsis thaliana	34.95	4.82
204	Q9ZP40	Plastoglobulin 1	D	D	D	D	Chloroplast	Unclear classification	Unclear subclass	Unknown molecular function	Pisum sativum	38.02	4.6
208	Q9LHG9	Nascent polypeptide-associated complex subunit-alpha	D	U	D	D	Cytosol	Transporters	Others	Transport protein	Arabidopsis thaliana	21.78	4.46
210	K4HVS9	Fructokinase	D	D	D	D	Cytosol	Energy	Glycolysis	D-ribose metabolic process	Malus domestica	41.2	5.4
306	Q0JL44	SGT1 homolog	D	D	U	D	Cytoplasm	Disease/Defence	Defesce related	Defense response to bacterium/fungus	Oryza sativa	40.39	5.17
408	O23255	Adenosylhomocysteinase	D	D	U	D	Cytosol	Metabolism	Amino acid	Copper ion binding/adenosylhomocysteinase activity	Arabidopsis thaliana	53.24	6.07
408	Q4R1I9	Anthocyanidin 5,3-O-glucosyltransferase	D	D	U	D	Unclear	Metabolism	Unclear subclass	Glycosyltransferase/Transferase	Rosa hybrid cultivar	53.56	6.21
608	Q6NKW9	Glucan endo-1,3-beta-glucosidase 8	D	U	U	U	Vacuole	Cell structure	Cell wall	Cell wall biogenesis/degradation	Arabidopsis thaliana	52.86	5.1
608	O64517	Metacaspase-4	D	U	U	U	Cytoplasm	Disease/Defence	Defesce related	Hydrolase/Protease/Thiol protease	Arabidopsis thaliana	46.31	4.87
802	Q94G00	Peptidyl-prolyl cis-trans isomerase 1	D	D	D	D	Cytosol	Protein destination and storage	Folding and stability	Phospho-Ser-Pro bonds	Malus domestica	18.03	8.16
1008	P93732	Proline iminopeptidase	D	D	D	D	Chloroplast	Metabolism	Amino acid	Aminopeptidase/Hydrolase/Protease	Vitis vinifera	45.19	5.69
1013	Q9FSG7	Thaumatin 1a	D	U	D	D	Vacuole	Disease/Defence	Defesce related	Antimicrobial/Fungicide/Pathogenesis-related protein	Malus domestica	25.91	4.88
1025	Q9SSK7	MLP-34	U	D	U	D	Cytosol	Disease/Defence	Stress responses	Defense response	Arabidopsis thaliana	17.77	5.24
1107	Q1KLZ1	L-3-cyanoalanine synthase 2	U	U	U	U	Mitochondrion	Metabolism	Amino acid	Cyanide metabolic process/cysteine biosynthetic process from serine	Malus domestica	40.67	8.8
1207	P46283	Sedoheptulose-1,7-bisphosphatase	D	D	D	D	Chloroplast	Energy	Photosynthesis	Fructose metabolic process/starch, sucrose biosynthetic process	Arabidopsis thaliana	41.91	6.13
1313	P55737	Heat shock 90-2	U	D	D	D	Cytoplasm	Protein destination and storage	Folding and stability	Chaperone	Arabidopsis thaliana	49.44	10.71
1401	P53492	Actin-7	D	D	D	D	Cytoplasm	Cell structure	Cytoskeleton	Structural constituent of cytoskeleton	Arabidopsis thaliana	41.71	5.49
1602	Q9FLW9	Pyruvate kinase isozyme A	D	U	D	D	Cytosol	Energy	Glycolysis	Kinase/Transferase	Arabidopsis thaliana	31.06	5.26
2004	P43309	Polyphenol oxidase	D	D	D	U	Chloroplast	Metabolism	Amino acid	Oxidoreductase	Malus domestica	65.06	6.71
2005	Q9SSS9	ATP synthase subunit-delta	D	D	D	D	Mitochondrion	Transporters	Transport ATPases	ATP synthesis/Hydrogen ion transport/Ion transport/Transport	Arabidopsis thaliana	11.62	5.31
2108	Q948T6	Lactoylglutathione lyase	D	D	D	U	Chloroplast	Disease/Defence	Detoxification	Response to osmotic, oxidative, salt stress/IgE binding	Oryza sativa	32.75	5.1
2203	Q9C5Q8	RNA 2'-O-methyltransferase	D	D	U	D	Nucleus	Transcription	RNA transport	Methyltransferase/RNA-binding/Transferase	Arabidopsis thaliana	105.41	5.54
2317	Q9LKJ1	3-hydroxyisobutyryl-CoA hydrolase 3	D	D	D	D	Peroxisome	Metabolism	Amino acid	Valine, leucine and isoleucine degradation/response to cold stress	Arabidopsis thaliana	46.27	6.44
2408	P13934	Late embryogenesis protein 76	U	U	D	U	Cytosol	Unclear classification	Unclear subclass	Unknown molecular function	Brassica napus	47.21	5.6
2902	O24370	Linoleate 13S-lipoxygenase 2-1	D	D	D	D	Plastid	Metabolism	Lipid and sterol	Dioxygenase/Oxidoreductase	Solanum tuberosum	102.8	6.43
3006	P43211	Major allergen	U	U	U	U	Unclear	Disease/Defence	Defesce related	Pathogenesis-related protein	Malus domestica	17.61	5.4
3007	Q9ZVF2	MLP-329	D	D	D	D	Cytosol	Disease/Defence	Stress responses	Defense response/response to biotic stimulus, cytokinin	Arabidopsis thaliana	17.82	5.1
3008	P0DKI3	Tropinone reductase homolog At1g07440	D	D	D	D	Unclear	Secondary metabolism	Alkaloids	Oxidoreductase	Arabidopsis thaliana	28.21	5.94
3009	P48534	L-ascorbate peroxidase	D	D	D	D	Cytoplasm	Disease/Defence	Detoxification	Inorganic ion transport and metabolism	Pisum sativum	27.57	5.5
3104	-	Uncharacterized protein LOC103455237	D	D	D	U	Unclear	Unclear classification	Unclear subclass	Unknown molecular function	Unknown	15.84	7.87
3107	O24573	60S acidic ribosomal P0	D	D	D	D	Ribosome	Protein synthesis	Ribosomol proteins	Ribonucleoprotein/Ribosomal protein	Zea mays	34.16	5.47
3205	Q9SLA8	Enoyl-(acyl-carrier-) reductase (NADH)	D	D	D	D	Plastid	Metabolism	Lipid and sterol	Oxidoreductase	Arabidopsis thaliana	37.38	6.27
3421	P93836	4-hydroxyphenylpyruvate dioxygenase	D	D	D	D	Cytoplasm	Metabolism	Amino acid	Dioxygenase/Oxidoreductase	Arabidopsis thaliana	50.41	6.15
3429	Q9XEX2	Peroxiredoxin-2B	D	D	D	D	Plastid	Disease/Defence	Detoxification	Antioxidant/Oxidoreductase/Peroxidase	Arabidopsis thaliana	40.44	5.41
4011	Q9XF89	Chlorophyll a-b binding protein CP26	D	D	D	U	Chloroplast	Energy	Photosynthesis	Photosynthesis	Arabidopsis thaliana	31	6.37
4202	Q00985	1-aminocyclopropane-1-carboxylate oxidase 1	D	D	D	D	Cytoplasm	Metabolism	Amino acid	Oxidoreductase/Ethylene biosynthetic process/Plant defence	Malus domestica	35.39	5.4
4308	P04078	Glutamine synthetase	D	D	D	U	Chloroplast	Metabolism	Amino acid	Glutamine biosynthetic process/Nitrogen fixation	Medicago sativa	38.92	6.13
4311	Q9LD57	Phosphoglycerate kinase 1	D	D	U	D	Plastid	Energy	Glycolysis	Kinase/Transferase	Arabidopsis thaliana	41.43	6.28
4814	Q9M0Y8	Vesicle-fusing ATPase	U	U	U	D	Cytoplasm	Intracellular traffic	Vesicular	Hydrolase	Arabidopsis thaliana	81.4	6.27
5207	A3DSX0	Malate dehydrogenase	D	D	D	D	Mitochondrion	Energy	TCA pathway	Oxidoreductase	Malus domestica	35.62	6.44
5309	Q8S4Y1	Acetyl-CoA acetyltransferase	D	D	D	D	Mitochondrion	Metabolism	Lipid and sterol	Acyltransferase/Transferase	Arabidopsis thaliana	41.65	6.25
5311	Q8RU27	Alpha-1,4-glucan-protein synthase 2	D	D	D	D	Secreted	Cell structure	Cell wall	Glycosyltransferase/Transferase	Solanum tuberosum	41.23	6.43
5405	Q9C9C4	Enolase	U	U	D	U	Cytosol	Energy	Glycolysis	Lyase	Arabidopsis thaliana	47.98	5.9
5413	Q9SSA5	Peptidyl-prolyl cis-trans isomerase CYP38	D	D	D	D	Chloroplast	Protein destination and storage	Folding and stability	Isomerase/Rotamase	Arabidopsis thaliana	48.4	5.05
5614	O50008	5-methyltetrahydropteroyltriglutamate homocysteine methyltransferase	U	D	D	D	Cytoplasm	Metabolism	Amino acid	Methyltransferase/Transferase/Amino-acid, Methionine biosynthesis	Arabidopsis thaliana	64.55	5.67
5814	Q04980	Low-temperature-induced 65 kDa protein isoform X2	D	D	D	D	Cytoplasm	Unclear classification	Unclear subclass	Response to cold stress	Arabidopsis thaliana	79.25	5.8
5815	J7MPY1	ATP1	U	U	D	D	Mitochondrion	Transporters	Others	ATP synthesis/Hydrogen ion transport/Ion transport/Transport	Malus domestica	68.6	6.2
6102	Q9XEE2	Annexin D2	U	U	U	U	Vacuole	Disease/Defence	poly	Calcium phospholipid-binding	Arabidopsis thaliana	28.41	6.57
6104	P22953	RNA polymerase II subunit 37e	D	D	D	D	Nucleus	Transcription	RNA transport	Chaperone	Arabidopsis thaliana	30.95	5.25
6514	Q6V8M1	Glucose-6-phosphate 1-dehydrogenase	U	U	U	U	Cytosol	Metabolism	Sugars and polysaccharides	Oxidoreductase	Malus domestica	59.67	6
6826	Q9ASR1	Elongation factor 2	U	U	D	U	Mitochondrion	Protein synthesis	Translation factors	Response, acclimation to cold stress/response to cytokinin	Arabidopsis thaliana	94.81	5.7
6828	O82191	NADP-dependent malic enzyme	D	U	D	D	Cytoplasm	Metabolism	Phosphate	Oxidoreductase	Arabidopsis thaliana	74.93	6.2
6831	-	Uncharacterized protein LOC103430392	U	U	D	U	Unclear	Unclear classification	Unclear subclass	Unknown molecular function	Unknown	90.6	5.71
7207	Q941I0	2-methylene-furan-3-one reductase	D	D	D	D	Chloroplast	Unclear classification	Unclear subclass	Oxidoreductase	Fragaria ananassa	36.6	6.81
7212	Q9ZUC1	Quinone oxidoreductase	D	U	D	D	Chloroplast	Energy	Electron-transport	Oxidoreductase	Arabidopsis thaliana	24.64	5.2
7214	Q84TF0	Aldo-keto reductase family 4 member C10	U	U	U	U	Cytosol	Unclear classification	Unclear subclass	Oxidoreductase	Arabidopsis thaliana	34.7	7.52
7309	Q9S7T8	Serpin-ZX	U	U	D	U	Apoplast	Disease/Defence	Defesce related	Protease inhibitor/Serine protease inhibitor/Thiol protease inhibitor	Arabidopsis thaliana	42.08	6.67
7407	Q9SRZ6	Isocitrate dehydrogenase (NADP)	U	U	D	U	Cytosol	Energy	TCA pathway	Oxidoreductase	Arabidopsis thaliana	42.07	6.5
7414	Q9S7E4	Formate dehydrogenase	U	U	D	U	Mitochondrion	Disease/Defence	Detoxification	Oxidoreductase	Arabidopsis thaliana	42.1	6.99
8006	Q8H156	GTP-binding nuclear Ran-3	D	D	D	U	Nucleus	Intracellular traffic	Vesicular	Transport protein	Arabidopsis thaliana	25.43	6.5
8012	Q8L727	Glutathione S-transferase	U	U	U	U	Cytosol	Disease/Defence	Detoxification	Transferase	Arabidopsis thaliana	23.99	6.65
8109	P28475	NADP-dependent D-sorbitol-6-phosphate dehydrogenase	U	U	U	U	Unclear	Disease/Defence	Stress responses	Oxidoreductase	Malus domestica	35.13	6.9
8114	P52575	Isoflavone reductase	U	U	U	U	Unclear	Secondary metabolism	Phenylpropanoids/Phenolics	Oxidoreductase	Medicago sativa	37.81	7.65
8212	Q9SAJ6	Glyceraldehyde-3-phosphate dehydrogenase	D	U	U	U	Chloroplast	Energy	Photosynthesis	Oxidoreductase	Arabidopsis thaliana	36.91	7.96
8212	Q9FT97	Alpha-galactosidase 1	D	U	U	U	Apoplast	Metabolism	Sugars and polysaccharides	Glycosidase/Hydrolase	Arabidopsis thaliana	44.78	7.43
8312	P28640	Dehydrin DHN2	D	D	U	D	Cytosol	Disease/Defence	Stress responses	Unknown molecular function	Pisum sativum	54.8	6.87
8315	Q6V8N8	Aspartate aminotransferase	U	U	D	U	Mitochondrion	Metabolism	Amino acid	Aminotransferase/Transferase	Malus domestica	50.96	7.1
8409	C0LQ98	Monodehydroascorbate reductase	U	U	D	U	Plastid	Disease/Defence	Detoxification	Oxidoreductase	Malus domestica	47	6.6
8412	Q9FWA3	6-phosphogluconate dehydrogenase/decarboxylating 3	U	U	D	U	Cytosol	Energy	Pentose phosphate	Oxidoreductase	Arabidopsis thaliana	53.77	6.93
8513	P18122	Catalase isozyme 1	D	D	D	D	Peroxisome	Disease/Defence	Detoxification	Oxidoreductase/Peroxidase	Zea mays	56.94	7.17
8517	Q9ZPS3	Glutamate decarboxylase 4	D	D	D	D	Unclear	Metabolism	Amino acid	Calmodulin-binding/Decarboxylase/Lyase	Arabidopsis thaliana	57.05	7.6
8606	O04499	2,3-bisphosphoglycerate-independent phosphoglycer	U	U	D	U	Cytosol	Energy	Glycolysis	Isomerase	Arabidopsis thaliana	60.98	7.5
9112	Q9LVC3	Pumilio homolog 12	D	U	D	U	Nucleus	Unclear classification	Unclear subclass	RNA-binding	Arabidopsis thaliana	33.92	7.84
9216	Q9ZU52	Fructose-bisphosphate aldolase 3	U	U	D	D	Cytosol	Energy	Glycolysis	Lyase	Arabidopsis thaliana	38.61	9.2
9403	Q9LT69	D-3-phosphoglycerate dehydrogenase	U	U	D	U	Unclear	Metabolism	Amino acid	Oxidoreductase	Arabidopsis thaliana	62.92	7.77
9504	C7SCX0	Terpene cyclase	D	D	D	D	Unclear	Unclear classification	Unclear subclass	Unknown molecular function	Malus domestica	51.1	7.36
9506	Q9M0F9	6-phosphofructokinase	D	U	D	D	Cytosol	Energy	Glycolysis	Kinase/Transferase	Arabidopsis thaliana	52.95	7.56
9506	O23254	Serine hydroxymethyltransferase	D	U	D	D	Mitochondrion	Metabolism	Amino acid	Transferase	Arabidopsis thaliana	56.7	8.34

## Sheet: (C) Pre-symptomatic
Supplementary Table 3(C). List of apple skin proteins identified by nanoLC-MS/MS at pro-symptomatic period.
Spot SSP	Accession number	Protein name	1-MCP 6m0d	O3 6m0d	1-MCP+O3 6m0d	Sub-cellular localization	Classification	Subclass	Molecular function	Organism	Theoritical MW [kDa]	Theoritical calc. pI
20	P23321	Oxygen-evolving enhancer 1	D	D	D	Chloroplast	Energy	Photosynthesis	Calcium ion binding/oxygen evolving activity/poly(U) RNA binding	Arabidopsis thaliana	35.26	4.63
42	P31166	Adenine phosphoribosyltransferase	D	D	D	Unclear	Metabolism	Nucleotides	Cytokinin metabolic process	Arabidopsis thaliana	26.96	4.71
49	Q9SMU8	Peroxidase	D	D	D	Apoplast	Disease/Defence	Detoxification	Response to oxidative stress	Arabidopsis thaliana	34.95	4.82
208	Q9LHG9	Nascent polypeptide-associated complex subunit-alpha	U	−	U	Cytosol	Transporters	Others	Transport protein	Arabidopsis thaliana	21.78	4.46
607	P08926	Rubisco large subunit-alpha	U	U	U	Chloroplast	Energy	Photosynthesis	Chaperone/ATP binding	Pisum sativum	61.84	5.25
608	Q6NKW9	Glucan endo-1,3-beta-glucosidase 8	U	U	U	Vacuole	Cell structure	Cell wall	Cell wall biogenesis/degradation	Arabidopsis thaliana	52.86	5.1
608	O64517	Metacaspase-4	U	U	U	Cytoplasm	Disease/Defence	Defesce related	Hydrolase/Protease/Thiol protease	Arabidopsis thaliana	46.31	4.87
1008	P93732	Proline iminopeptidase	U	U	U	Chloroplast	Metabolism	Amino acid	Aminopeptidase/Hydrolase/Protease	Vitis vinifera	45.19	5.69
1025	Q9SSK7	MLP-34	D	U	D	Cytosol	Disease/Defence	Stress responses	Defense response	Arabidopsis thaliana	17.77	5.24
2004	P43309	Polyphenol oxidase	U	U	U	Chloroplast	Metabolism	Amino acid	Oxidoreductase	Malus domestica	65.06	6.71
2109	Q071N0	Salutaridine reductase	D	D	D	Cytosol	Unclear classification	Unclear subclass	Oxidoreductase	Papaver somniferum	32.58	5.59
2203	Q9C5Q8	RNA 2'-O-methyltransferase	U	U	U	Nucleus	Transcription	RNA transport	Methyltransferase/RNA-binding/Transferase	Arabidopsis thaliana	105.41	5.54
2408	P13934	Late embryogenesis protein 76	U	D	U	Cytosol	Unclear classification	Unclear subclass	Unknown molecular function	Brassica napus	47.21	5.6
2605	Q9LTX9	Heat shock 70	D	D	D	Cytoplasm	Protein destination and storage	Folding and stability	Chaperone	Arabidopsis thaliana	72.84	6
2902	O24370	Linoleate 13S-lipoxygenase 2-1	U	D	D	Plastid	Metabolism	Lipid and sterol	Dioxygenase/Oxidoreductase	Solanum tuberosum	102.8	6.43
3104	-	Uncharacterized protein LOC103455237	U	D	U	Unclear	Unclear classification	Unclear subclass	Unknown molecular function	Unknown	15.84	7.87
3107	O24573	60S acidic ribosomal P0	U	D	U	Ribosome	Protein synthesis	Ribosomol proteins	Ribonucleoprotein/Ribosomal protein	Zea mays	34.16	5.47
3308	P55034	26S proteasome non-ATPase regulatory subunit-4	D	D	D	Cytoplasm	Protein destination and storage	Folding and stability	Peptide receptor activity/Polyubiquitin binding	Arabidopsis thaliana	30.11	4.65
3314	Q9SJA7	Sarcosine oxidase	D	D	D	Cytoplasm	Metabolism	Amino acid	Oxidoreductase	Arabidopsis thaliana	43.81	5.87
3429	Q9XEX2	Peroxiredoxin-2B	U	D	U	Plastid	Disease/Defence	Detoxification	Antioxidant/Oxidoreductase/Peroxidase	Arabidopsis thaliana	40.44	5.41
3512	Q5M729	Dihydrolipoyllysine acetyltransferase 3	U	U	U	Chloroplast	Energy	Glycolysis	Acyltransferase/Transferase	Arabidopsis thaliana	58.91	8.06
3512	P31427	Leucine aminopeptidase	U	U	U	Chloroplast	Protein destination and storage	Proteolysis	Aminopeptidase/Hydrolase/Protease	Solanum tuberosum	59.84	6.8
4308	P04078	Glutamine synthetase	U	D	U	Chloroplast	Metabolism	Amino acid	Glutamine biosynthetic process/Nitrogen fixation	Medicago sativa	38.92	6.13
4814	Q9M0Y8	Vesicle-fusing ATPase	D	D	D	Cytoplasm	Intracellular traffic	Vesicular	Hydrolase	Arabidopsis thaliana	81.4	6.27
5101	Q9SKC9	NADH dehydrogenase 1-beta subcomplex subunit-7	D	U	D	Mitochondrion	Metabolism	Phosphate	Electron transport/Respiratory chain/Transport	Arabidopsis thaliana	31.87	6.21
5207	A3DSX0	Malate dehydrogenase	U	U	U	Mitochondrion	Energy	TCA pathway	Oxidoreductase	Malus domestica	35.62	6.44
5614	O50008	5-methyltetrahydropteroyltriglutamate homocysteine methyltransferase	D	D	D	Cytoplasm	Metabolism	Amino acid	Methyltransferase/Transferase/Amino-acid, Methionine biosynthesis	Arabidopsis thaliana	64.55	5.67
5815	J7MPY1	ATP1	U	D	D	Mitochondrion	Transporters	Others	ATP synthesis/Hydrogen ion transport/Ion transport/Transport	Malus domestica	68.6	6.2
6102	Q9XEE2	Annexin D2	D	D	D	Vacuole	Disease/Defence	Stress responses	Calcium phospholipid-binding	Arabidopsis thaliana	28.41	6.57
6826	Q9ASR1	Elongation factor 2	U	D	U	Mitochondrion	Protein synthesis	Translation factors	Response, acclimation to cold stress/response to cytokinin	Arabidopsis thaliana	94.81	5.7
7104	Q9LRT1	Inactive leucine-rich repeat receptor kinase At3g28040	U	D	U	Plasma membrane	Unclear classification	Unclear subclass	Receptor	Arabidopsis thaliana	34.5	6.42
7214	Q84TF0	Aldo-keto reductase family 4 member C10	D	U	D	Cytosol	Unclear classification	Unclear subclass	Oxidoreductase	Arabidopsis thaliana	34.7	7.52
8006	Q8H156	GTP-binding nuclear Ran-3	U	D	U	Nucleus	Intracellular traffic	Vesicular	Transport protein	Arabidopsis thaliana	25.43	6.5
8012	Q8L727	Glutathione S-transferase	D	U	D	Cytosol	Disease/Defence	Detoxification	Transferase	Arabidopsis thaliana	23.99	6.65
8212	Q9SAJ6	Glyceraldehyde-3-phosphate dehydrogenase	U	U	U	Chloroplast	Energy	Photosynthesis	Oxidoreductase	Arabidopsis thaliana	36.91	7.96
8212	Q9FT97	Alpha-galactosidase 1	U	U	U	Apoplast	Metabolism	Sugars and polysaccharides	Glycosidase/Hydrolase	Arabidopsis thaliana	44.78	7.43
8409	C0LQ98	Monodehydroascorbate reductase	U	D	U	Plastid	Disease/Defence	Detoxification	Oxidoreductase	Malus domestica	47	6.6
9112	Q9LVC3	Pumilio homolog 12	U	D	U	Nucleus	Unclear classification	Unclear subclass	RNA-binding	Arabidopsis thaliana	33.92	7.84

## Sheet: (D) Symptomatic
Supplementary Table 3(D). List of apple skin proteins identified by nanoLC-MS/MS at symptomatic period.
Spot SSP	Accession number	Protein name	1-MCP 6m0d	O3 6m0d	1-MCP+O3 6m0d	Sub-cellular localization	Classification	Subclass	Molecular function	Organism	Theoritical MW [kDa]	Theoritical calc. pI
42	P31166	Adenine phosphoribosyltransferase	D	D	D	Unclear	Metabolism	Nucleotides	Cytokinin metabolic process	Arabidopsis thaliana	26.96	4.71
49	Q9SMU8	Peroxidase	D	U	D	Apoplast	Disease/Defence	Detoxification	Response to oxidative stress	Arabidopsis thaliana	34.95	4.82
607	P08926	Rubisco large subunit-alpha	U	D	U	Chloroplast	Energy	Photosynthesis	Chaperone/ATP binding	Pisum sativum	61.84	5.25
608	Q6NKW9	Glucan endo-1,3-beta-glucosidase 8	U	U	U	Vacuole	Cell structure	Cell wall	Cell wall biogenesis/degradation	Arabidopsis thaliana	52.86	5.1
608	O64517	Metacaspase-4	U	U	U	Cytoplasm	Disease/Defence	Defesce related	Hydrolase/Protease/Thiol protease	Arabidopsis thaliana	46.31	4.87
1025	Q9SSK7	MLP-34	D	U	D	Cytosol	Disease/Defence	Stress responses	Defense response	Arabidopsis thaliana	17.77	5.24
1107	Q1KLZ1	L-3-cyanoalanine synthase 2	D	D	D	Mitochondrion	Metabolism	Amino acid	Cyanide metabolic process/cysteine biosynthetic process from serine	Malus domestica	40.67	8.8
1206	Q42545	FtsZ homolog 1	D	D	D	Chloroplast	Cell structure	Cytoskeleton	Chloroplast organization/fission/relocation	Arabidopsis thaliana	43.87	6.71
1310	P83484	ATP synthase subunit-beta	D	D	D	Mitochondrion	Transporters	Transport ATPases	ATP synthesis coupled proton transport	Arabidopsis thaliana	60	6.42
1602	Q9FLW9	Pyruvate kinase isozyme A	U	U	U	Cytosol	Energy	Glycolysis	Kinase/Transferase	Arabidopsis thaliana	31.06	5.26
1604	P31168	Dehydrin COR47	U	U	U	Cytosol	Disease/Defence	Stress responses	Stress response	Arabidopsis thaliana	31.78	5.33
1802	Q9SCN8	Homolog 48 D	D	D	D	Plasma membrane	Cell growth/division	Cell cycle	Cell cycle/Cell division/Protein transport/Transport	Arabidopsis thaliana	89.53	5.21
2004	P43309	Polyphenol oxidase	U	D	U	Chloroplast	Metabolism	Amino acid	Oxidoreductase	Malus domestica	65.06	6.71
2007	P42056	Porin 36	D	U	U	Mitochondrion	Intracellular traffic	Mitochondrial	Ion transport/Transport/Porin	Solanum tuberosum	29.59	7.8
2109	Q071N0	Salutaridine reductase	D	U	D	Cytosol	Unclear classification	Unclear subclass	Oxidoreductase	Papaver somniferum	32.58	5.59
2203	Q9C5Q8	RNA 2'-O-methyltransferase	D	U	D	Nucleus	Transcription	RNA transport	Methyltransferase/RNA-binding/Transferase	Arabidopsis thaliana	105.41	5.54
2311	Q1KLZ2	L-3-cyanoalanine synthase 1	D	D	D	Mitochondrion	Metabolism	Amino acid	Cyanide metabolic process/cysteine biosynthetic process from serine	Malus domestica	41.08	8.7
2902	O24370	Linoleate 13S-lipoxygenase 2-1	D	D	D	Plastid	Metabolism	Lipid and sterol	Dioxygenase/Oxidoreductase	Solanum tuberosum	102.8	6.43
3006	P43211	Major allergen	D	U	D	Unclear	Disease/Defence	Defesce related	Pathogenesis-related protein	Malus domestica	17.61	5.4
3104	-	Uncharacterized protein LOC103455237	U	−	U	Unclear	Unclear classification	Unclear subclass	Unknown molecular function	Unknown	15.84	7.87
3107	O24573	60S acidic ribosomal P0	U	D	U	Ribosome	Protein synthesis	Ribosomol proteins	Ribonucleoprotein/Ribosomal protein	Zea mays	34.16	5.47
3308	P55034	26S proteasome non-ATPase regulatory subunit-4	D	D	D	Cytoplasm	Protein destination and storage	Folding and stability	Peptide receptor activity/Polyubiquitin binding	Arabidopsis thaliana	30.11	4.65
4311	Q9LD57	Phosphoglycerate kinase 1	U	U	U	Plastid	Energy	Glycolysis	Kinase/Transferase	Arabidopsis thaliana	41.43	6.28
4311	Q8VYV7	3-dehydroquinate synthase	U	U	U	Plastid	Metabolism	Amino acid	Amino-acid biosynthesis/Aromatic amino acid biosynthesis	Arabidopsis thaliana	49.41	5.87
4404	O24653	Guanosine nucleotide diphosphate 2	U	U	U	Apoplast	Transporters	Transport ATPases	GTPase activation	Arabidopsis thaliana	49.87	6.06
4510	Q9SAR5	Ankyrin repeat domain-containing isoform X2	U	U	U	Chloroplast	Unclear classification	Unclear subclass	Chaperone	Arabidopsis thaliana	38.43	4.56
4814	Q9M0Y8	Vesicle-fusing ATPase	D	D	D	Cytoplasm	Intracellular traffic	Vesicular	Hydrolase	Arabidopsis thaliana	81.4	6.27
5311	Q8RU27	Alpha-1,4-glucan-protein synthase 2	U	D	U	Secreted	Cell structure	Cell wall	Glycosyltransferase/Transferase	Solanum tuberosum	41.23	6.43
6104	P22953	RNA polymerase II subunit 37e	U	D	U	Nucleus	Transcription	RNA transport	Chaperone	Arabidopsis thaliana	30.95	5.25
6412	P54873	Hydroxymethylglutaryl-CoA synthase	D	U	D	Cytosol	Metabolism	Lipid and sterol	Transferase	Arabidopsis thaliana	50.98	6.4
6828	O82191	NADP-dependent malic enzyme	U	D	U	Cytoplasm	Metabolism	Phosphate	Oxidoreductase	Arabidopsis thaliana	74.93	6.2
7104	Q9LRT1	Inactive leucine-rich repeat receptor kinase At3g28040	U	U	U	Plasma membrane	Unclear classification	Unclear subclass	Receptor	Arabidopsis thaliana	34.5	6.42
7207	Q941I0	2-methylene-furan-3-one reductase	U	D	U	Chloroplast	Unclear classification	Unclear subclass	Oxidoreductase	Fragaria ananassa	36.6	6.81
7209	Q38814	Thiamine thiazole synthase	U	U	U	Chloroplast	Metabolism	Amino acid	Thiamine biosynthesis/response to cold	Arabidopsis thaliana	33.26	7.49
7212	Q9ZUC1	Quinone oxidoreductase	U	D	U	Chloroplast	Energy	Electron-transport	Oxidoreductase	Arabidopsis thaliana	24.64	5.2
8006	Q8H156	GTP-binding nuclear Ran-3	U	U	U	Nucleus	Intracellular traffic	Vesicular	Transport protein	Arabidopsis thaliana	25.43	6.5
8012	Q8L727	Glutathione S-transferase	D	U	D	Cytosol	Disease/Defence	Detoxification	Transferase	Arabidopsis thaliana	23.99	6.65
8212	Q9SAJ6	Glyceraldehyde-3-phosphate dehydrogenase	U	U	U	Chloroplast	Energy	Photosynthesis	Oxidoreductase	Arabidopsis thaliana	36.91	7.96
8212	Q9FT97	Alpha-galactosidase 1	U	U	U	Apoplast	Metabolism	Sugars and polysaccharides	Glycosidase/Hydrolase	Arabidopsis thaliana	44.78	7.43
8311	O04487	Elongation factor 1-gamma	U	U	U	Cytosol	Protein synthesis	Translation factors	Elongation factor	Arabidopsis thaliana	47.45	7.01
8312	P28640	Dehydrin DHN2	U	U	U	Cytosol	Disease/Defence	Stress responses	Unknown molecular function	Pisum sativum	54.8	6.87
8513	P18122	Catalase isozyme 1	U	U	U	Peroxisome	Disease/Defence	Detoxification	Oxidoreductase/Peroxidase	Zea mays	56.94	7.17
9112	Q9LVC3	Pumilio homolog 12	U	U	U	Nucleus	Unclear classification	Unclear subclass	RNA-binding	Arabidopsis thaliana	33.92	7.84
9216	Q9ZU52	Fructose-bisphosphate aldolase 3	U	U	U	Cytosol	Energy	Glycolysis	Lyase	Arabidopsis thaliana	38.61	9.2
9403	Q9LT69	D-3-phosphoglycerate dehydrogenase	U	U	U	Unclear	Metabolism	Amino acid	Oxidoreductase	Arabidopsis thaliana	62.92	7.77
9504	C7SCX0	Terpene cyclase	U	D	U	Unclear	Unclear classification	Unclear subclass	Unknown molecular function	Malus domestica	51.1	7.36
9505	Q9SCY0	Phosphoglucomutase	U	D	U	Cytosol	Energy	Glycolysis	Isomerase	Arabidopsis thaliana	53.26	7.4
9506	Q9M0F9	6-phosphofructokinase	U	D	U	Cytosol	Energy	Glycolysis	Kinase/Transferase	Arabidopsis thaliana	52.95	7.56
9506	O23254	Serine hydroxymethyltransferase	U	D	U	Mitochondrion	Metabolism	Amino acid	Transferase	Arabidopsis thaliana	56.7	8.34
9603	O80585	Methylenetetrahydrofolate reductase 2	D	D	D	Plastid	Metabolism	Amino acid	Oxidoreductase	Arabidopsis thaliana	66.52	8.01
