# Supplementary material for: Systems-Based Approaches to Unravel Networks and Individual Elements Involved in Apple Superficial Scald
Source: Front Plant Sci. 2020 Feb 13;11:8. doi: 10.3389/fpls.2020.00008 (PMC7031346; doi:10.3389/fpls.2020.00008)
Supplement: Supplementary file 4 [file Table_4.xlsx]

## Sheet: (A) LTQ Orbitrap
	Supplementary Table S4(A): Apple 'Granny Smith' skin protein identification using LTQ Orbitrap analysis.
	Spot No	Accession number	Protein name	Score	Theoritical MW [kDa]	Theoritical calc. pI	Coverage	# Peptides	# Unique Peptides	XCorr	Sequences	Charge	# Proteins	# PSMs	# AAs	A2	# PSMs	# Proteins	# Protein Groups	Protein Group Accessions	ΔCn
	42	P31166	Adenine phosphoribosyltransferase	7.04605	26.96	4.71	9.2	2	2	2.47797	LGEKPLFVLVSGDA	2	6	3	250	High	1	2	1	658002499	0
										2.40738	DTIDLFVER	2				High	2	5	1	658002499	0
	49	Q9SMU8	Peroxidase	3.05019	34.95	4.82	3.7	1	1	3.05019	GVVEQAQQNDIR	2	3	1	324	High	1	3	1	657951310	0
	208	Q9LHG9	Nascent polypeptide-associated complex subunit-alpha	21.4537	21.78	4.46	22	3	3	3.82507	DIELVmTQAGVSR	2	1	7	200	High	2	1	1	658061158	0
										3.15756	IEDLSSQLQTQAAEQFK	2				High	1	1	1	658061158	0
										3.11793	DIELVMTQAGVSR	2				High	1	1	1	658061158	0
										2.9858	SPASDTYVIFGEAK	2				High	3	1	1	658061158	0
	210	K4HVS9	Fructokinase	2.92087	41.2	5.4	3.89	1	1	2.92087	AAGGAPANVAVGIAR	2	2	1	386	High	1	2	1	657972687	0
	306	Q0JL44	SGT1 homolog	5.0005	40.39	5.17	7.78	2	2	3.04534	AGNLTEAVADANK	2	1	2	360	High	1	1	1	657945515	0
										1.95515	AALETGAPLAPQETR	2				High	1	1	1	657945515	0
	408	O23255	Adenosylhomocysteinase	14.2506	53.24	6.07	8.45	4	4	3.19269	VSVVcGYGDVGK	2	5	6	485	High	2	4	1	658051503	0
										2.29356	LVGVSEETTTGVK	2				High	2	4	1	658051503	0
										2.11176	AEEEFEK	2				High	1	1	1	658051503	0
										2.03167	ATDVmIAGK	2				Medium	1	5	1	658051503	0
	408	Q4R1I9	Anthocyanidin 5,3-O-glucosyltransferase	10.1531	53.56	6.21	10.56	4	4	3.05098	DEEGGFVSGEEVER	2	2	4	483	High	1	1	1	658007938	0
										2.75223	EIANGLEASGQR	2				High	1	2	1	658007938	0
										2.25048	LGEmASAALGETGSSTR	2				High	1	1	1	658007938	0
										2.09943	SALQEISK	2				Medium	1	1	1	658007938	0
	607	P08926	Rubisco large subunit-alpha	12.5993	61.84	5.25	9.91	5	5	2.92379	VGAATETELEDR	2	6	5	585	High	1	2	1	657952830	0
										2.85855	TNDSAGDGTTTASILAR	2				High	1	3	1	657952830	0
										2.54105	DSTTIIADAASK	2				High	1	2	1	657952830	0
										2.17416	LGADIVQK	2				High	1	2	1	657952830	0
										2.1018	LSGGVAVIK	2				High	1	5	1	657952830	0
	608	Q6NKW9	Glucan endo-1,3-beta-glucosidase 8	4.91492	52.86	5.1	4.34	2	2	2.53412	FPVDLSGQGQNK	2	2	2	484	High	1	2	1	657998538	0
										2.3808	NANAGNALR	2				High	1	1	1	657998538	0
	608	O64517	Metacaspase-4	4.54129	46.31	4.87	5.19	2	2	2.30362	LQSQEGGGSGLLGK	2	1	2	424	High	1	1	1	658021355	0
										2.23767	AGDALESR	2				High	1	1	1	658021355	0
	802	Q94G00	Peptidyl-prolyl cis-trans isomerase 1	2.4064	18.03	8.16	8.14	1	1	2.4064	VFFDmTIGGQPAGR	2	2	1	172	High	1	2	1	657962567	0
	1008	P93732	Proline iminopeptidase	3.92584	45.19	5.69	5.24	2	2	2.06697	IILFDQR	2	2	2	401	High	1	2	1	657980753	0
										1.85886	LNSDDQEIQYAAAR	2				High	1	1	1	657980753	0
	1013	Q9FSG7	Thaumatin 1a	4.298	25.91	4.88	8.06	2	2	2.16122	AADGSVIScK	2	3	2	248	High	1	3	1	657978684	0
										2.13678	SAcLAFGDSK	2				High	1	3	1	657978684	0
	1025	Q9SSK7	MLP-34	4.56939	17.77	5.24	11.95	2	2	2.42118	AEIDEANNR	2	4	2	159	High	1	1	1	658008685	0
										2.1482	LNENDPPPQK	2				High	1	4	1	658008685	0
	1206	Q42545	FtsZ homolog 1	2.00399	43.87	6.71	3.33	1	1	2.00399	VVGVGGGGNNAVNR	2	3	1	421	High	1	3	1	657953748	0
	1207	P46283	Sedoheptulose-1,7-bisphosphatase	2.85507	41.91	6.13	3.33	1	1	2.85507	DQVAAAmGIYGPR	2	3	1	390	High	1	3	1	657945883	0
	1310	P83484	ATP synthase subunit-beta	2.74084	60	6.42	2.14	1	1	2.74084	TIAmDGTEGLVR	2	2	1	560	High	1	2	1	657993880	0
	1313	P55737	Heat shock 90-2	4.31993	49.44	10.71	6.32	1	1	2.28017	VEIIANDQGNR	2	12	2	174	High	1	12	1	658010146	0
										2.03976	VEIIAnDQGNR	2				Low	1	12	1	658010146	0
	1401	P53492	Actin-7	19.3742	41.71	5.49	13.26	5	2	2.75158	EITALAPSSmK	2	10	8	377	High	3	10	1	657997761	0
										2.73422	DAYVGDEAQSK	2				High	1	10	2	657997761;658023176	0
										2.71874	AGFAGDDAPR	2				High	2	10	2	657997761;658023176	0
										2.42315	GYmFTTTAER	2				High	1	1	1	657997761	0
										2.05944	DLTDSLmK	2				Low	1	3	2	657997761;658023176	0
	1602	Q9FLW9	Pyruvate kinase isozyme A	3.33396	31.06	5.26	3.9	1	1	3.33396	AEVADVSEAVR	2	8	1	282	High	1	8	1	658035558	0
	1604	P31168	Dehydrin COR47	4.49559	31.78	5.33	8.66	2	1	2.47028	TGDYEEGSGAGETK	2	2	2	277	High	1	2	1	658033116	0
										2.02531	EEDTAVPVEK	2				Low	1	1	1	658033116	0
	1802	Q9SCN8	Homolog 48 D	21.491	89.53	5.21	8.93	6	2	2.84372	TALGTSNPSALR	2	2	9	806	High	1	2	1	658029822	0
										2.68318	GSSVGDAGGAADR	2				High	2	2	1	658029822	0
										2.54316	LNEVGYDDVGGVR	2				Low	1	2	1	658029822	0
										2.44279	LAGESESNLR	2				Low	3	2	1	658029822	0
										2.35445	LAEDVDLEK	2				Low	1	2	1	658029822	0
										2.15913	VLNQLLTEmDGmTAK	2				Low	1	2	1	658029822	0
	2004	P43309	Polyphenol oxidase	6.67046	65.06	6.71	4.26	1	1	4.165	LSITSLLEELDAETDSSLVVTLVPK	2	2	2	587	High	2	2	1	657959555	0
	2005	Q9SSS9	ATP synthase subunit-delta	2.02561	11.62	5.31	7.14	1	1	2.02561	VDASLVQK	2	2	1	112	High	1	2	1	657980472	0
	2109	Q071N0	Salutaridine reductase	4.48405	32.58	5.59	6.6	2	1	2.33748	IVNVSSQLGQLR	2	2	2	303	High	1	2	1	657964814	0
										2.14657	AALNAYTR	2				Low	1	2	1	657964814	0
	2203	Q9C5Q8	RNA 2'-O-methyltransferase	2.27387	105.41	5.54	1.26	1	1	2.27387	KqSDAIqnASLK	3	1	1	954	High	1	1	1	658045825	0
	2317	Q9LKJ1	3-hydroxyisobutyryl-CoA hydrolase 3	11.1301	46.27	6.44	11.76	5	2	2.65591	NENQLSTLTGVmK	2	1	5	425	High	1	1	1	658004653	0
										2.2704	DKNTPLVPK	3				Low	1	2	2	657946920;658004653	0
										2.11502	SDFAEGVR	2				High	1	1	1	658004653	0
										2.05749	AFcAGmDIK	2				Low	1	2	2	657946920;658004653	0
										2.03125	AVLVDKDQNPK	2				Low	1	3	2	657946920;658004653	0
	2408	P13934	Late embryogenesis protein 76	21.8131	47.21	5.6	16.97	6	5	3.58736	ASDATYDTASGAGEYSTEK	2	1	8	436	High	2	1	1	658031326	0
										3.28079	AYEAINAAYETTK	2				High	1	1	1	658031326	0
										2.85136	AAqTAEEVK	2				High	1	1	1	658031326	0
										2.42842	DmTYDAANAAK	2				High	1	1	1	658031326	0
										2.36528	SAKDEAYEATK	3				High	1	1	1	658031326	0
										2.21413	ANEATGYTAEK	2				Low	2	1	1	658031326	0
	2605	Q9LTX9	Heat shock 70	15.6626	72.84	6	12.11	6	6	3.33483	AIGEDNADEIK	2	3	6	677	High	1	1	1	658060122	0
										2.73033	IINEPTAAALSYGmNNK	2				High	1	2	1	658060122	0
										2.67674	NSADTTIYSIEK	2				High	1	2	1	658060122	0
										2.45914	SQVFSTAADNQTQVGIK	2				High	1	3	1	658060122	0
										2.28093	DVDEVLLVGGmTR	2				High	1	3	1	658060122	0
										2.18068	SSGGLTDEEIEK	2				High	1	1	1	658060122	0
	2902	O24370	Linoleate 13S-lipoxygenase 2-1	6.50795	102.8	6.43	2.19	3	3	2.35185	LEGIIDER	2	2	3	914	High	1	1	1	658038723	0
										2.09228	RLEGIIDER	2				High	1	1	1	658038723	0
										2.06381	TGGFFQTIIPR	2				High	1	2	1	658038723	0
	3008	P0DKI3	Tropinone reductase homolog At1g07440	4.23164	28.21	5.94	6.06	2	2	2.11935	GAINQLAR	2	2	2	264	High	1	2	1	657952253	0
										2.11229	ALEmINSR	2				High	1	2	1	657952253	0
	3104	-	Uncharacterized protein LOC103455237	2.13099	15.84	7.87	9.15	1	1	2.13099	sRSGGGSSGGGGR	2	1	1	142	High	1	1	1	658001167	0
	3107	O24573	60S acidic ribosomal P0	8.35429	34.16	5.47	9.97	2	2	3.87957	FAVAAAPVAAAASGGAPAAAK	2	3	3	321	High	2	3	1	658000960	0
										2.0375	VGSSEAALLAK	2				High	1	3	1	658000960	0
	3205	Q9SLA8	Enoyl-(acyl-carrier-) reductase (NADH)	2.01308	37.38	6.27	2.27	1	1	2.01308	AALESDTR	2	7	1	352	High	1	7	1	658029631	0
	3308	P55034	26S proteasome non-ATPase regulatory subunit-4	2.22044	30.11	4.65	11.58	1	1	2.22044	LASEAQASQGR	2	2	1	95	High	1	2	1	658033162	0
	3314	Q9SJA7	Sarcosine oxidase	7.23915	43.81	5.87	5.49	2	2	2.80514	NSVAFSVmNR	2	1	3	401	High	1	1	1	658024490	0
										2.42343	ANQLDmAPANDK	2				High	1	1	1	658024490	0
										2.01058	ANqLDmAPANDK	2				Low	1	1	1	658024490	0
	3421	P93836	4-hydroxyphenylpyruvate dioxygenase	2.84268	50.41	6.15	2.41	1	1	2.84268	AGDVLTDEQIK	2	1	1	457	High	1	1	1	658036172	0
	3421	Q9SZX3	Argininosuccinate synthase	2.56031	41.43	5.57	2.67	1	1	2.56031	ASGASQLVVK	2	2	1	375	High	1	2	1	658063172	0
	3429	Q9XEX2	Peroxiredoxin-2B	2.63517	40.44	5.41	6.79	1	1	2.63517	DLGLELDLSEK	2	1	1	162	High	1	1	1	657946863	0
	3512	Q5M729	Dihydrolipoyllysine acetyltransferase 3	8.22293	58.91	8.06	7.34	3	3	2.9101	GQLNALQEASGGK	2	2	3	545	High	1	2	1	658032273	0
										2.77124	IVRPDGTQGIK	3				High	1	1	1	658032273	0
										2.54158	VSKPSAAPVASPSGDR	3				High	1	1	1	658032273	0
	3512	P31427	Leucine aminopeptidase	7.55197	59.84	6.8	6.11	3	2	2.75905	GLGEAAAAAAK	2	5	3	573	High	1	1	1	658063654	0
										2.51091	TIEVNNTDAEGR	2				High	1	5	1	658063654	0
										2.282	EVFAASEISGEK	2				Low	1	4	1	658063654	0
	4011	Q9XF89	Chlorophyll a-b binding protein CP26	2.58509	31	6.37	3.1	1	1	2.58509	DPDQAALLK	2	2	1	290	High	1	2	1	657998879	0
	4202	Q00985	1-aminocyclopropane-1-carboxylate oxidase 1	2.19069	35.39	5.4	2.87	1	1	2.19069	VIAQSDGTR	2	2	1	314	High	1	2	1	657984065	0
	4202	Q9XHP0	11S globulin seed storage protein 2	2.12782	39.6	5.68	3.65	1	1	2.12782	IQIVGVNGQR	2	1	1	274	High	1	1	1	658021562	0
	4308	P04078	Glutamine synthetase	9.31293	38.92	6.13	8.71	3	1	2.74433	EHIAAYGEGNER	3	3	4	356	High	2	3	1	658036616	0
										2.31449	HETADINTFK	2				Low	1	3	1	658036616	0
										2.11492	EDGGYExIK	2				Low	1	1	1	658036616	0
										2.64265	LDATAEELSEEK	2				High	1	1	1	658014119	0
										2.14704	ALGQVSER	2				Low	1	3	2	657997663;658014119	0
	4311	Q9LD57	Phosphoglycerate kinase 1	5.12682	41.43	6.28	7.07	2	2	3.07293	AEDSIGPEVEK	2	6	2	396	High	1	5	1	657961128	0
										2.05389	GVTTIIGGGDSVAAVEK	2				High	1	6	1	657961128	0
	4311	Q8VYV7	3-dehydroquinate synthase	4.96539	49.41	5.87	4.15	2	2	2.49765	AEVVSLDEK	2	1	2	458	High	1	1	1	658033821	0
										2.46774	DPAAmAYAIK	2				High	1	1	1	658033821	0
	4404	O24653	Guanosine nucleotide diphosphate 2	2.78741	49.87	6.06	2.7	1	1	2.78741	VVGVTSEGETAK	2	1	1	444	High	1	1	1	658003466	0
	4510	Q9SAR5	Ankyrin repeat domain-containing isoform X2	14.6662	38.43	4.56	9.5	3	2	2.86289	AALASGADKDEEDSEGR	3	3	6	358	High	3	3	1	657981039	0
										2.71852	LNNQNDVLK	2				High	2	3	1	657981039	0
										2.18322	VDALDKNK	2				Low	1	3	1	657981039	0
	4814	Q9M0Y8	Vesicle-fusing ATPase	2.2578	81.4	6.27	1.48	1	1	2.2578	VSSGDSISVSR	2	1	1	745	High	1	1	1	658056798	0
	5101	Q9SKC9	NADH dehydrogenase 1-beta subcomplex subunit-7	2.5964	31.87	6.21	11.76	1	1	2.5964	MIATqAEMVENR	2	1	1	102	High	1	1	1	657993671	0
	5207	A3DSX0	Malate dehydrogenase	35.7384	35.62	6.44	18.67	6	2	3.64476	LDATAEELSEEK	2	6	13	332	High	1	1	1	658014119	0
										3.60283	KLDATAEELSEEK	2				High	2	1	1	658014119	0
										3.41052	LNVQVSDVK	2				High	2	3	2	657997663;658014119	0
										3.01302	IVQGLSIDEFSR	2				High	2	2	2	657997663;658014119	0
										2.73511	VLVVANPANTNALILK	2				High	2	5	2	657997663;658014119	0
										2.68802	mELVDAAFPLLK	2				High	2	3	2	657997663;658014119	0
										2.59943	VLVVAnPANTNALILK	2				High	2	5	2	657997663;658014119	0
	5209	Q9SL92	Biotin carboxylase 1	3.59	41.3	5.73	7.43	1	1	3.59	AmGDAAVAAAASIGYIGVGTVEFLLDER	3	4	1	377	High	1	4	1	658055582	0
	5309	Q8S4Y1	Acetyl-CoA acetyltransferase	46.2558	41.65	6.25	31.62	5	5	4.22162	AISNAGLEASQIDFYEINEAFAVVALANQK	4	2	12	408	High	6	2	1	658013855	0
										4.21657	ANVDPALVEEVFFGNVLSANLGQAPAR	3				High	2	2	1	658013855	0
										3.9166	ESGGSVTAGNASSISDGAAALVLASGEK	3				High	2	2	1	658013855	0
										3.12471	GIAAQGcDAFSWEIVPVEVSGGR	2				High	1	2	1	658013855	0
										2.56736	YGAAGIcNGGGGASALVLELL	2				High	1	2	1	658013855	0
	5309	Q9STX2	3-oxo-Delta(4,5)-steroid 5-beta-reductase	27.4278	43.94	6.03	32.05	6	5	4.21302	AAWNSYSVASDADLIAEHHIWAAVDPYAK	3	3	8	390	High	1	2	1	658002527	0
										4.19471	VLAEQFGIEEYGIDEGGGR	2				High	2	3	1	658002527	0
										4.01146	LDTPNFYYTQEDLLFAEVEK	2				High	2	2	1	658002527	0
										3.32856	ADEDEQPRAPESVGLVIGVTGIVGNSLAEILPLSDTPGGPWK	3				High	1	2	1	658002527	0
										2.93503	KADEDEQPRAPESVGLVIGVTGIVGNSLAEILPLSDTPGGPWK	4				Medium	1	2	1	658002527	0
										2.73343	IQPHDPPFTEDLPRLDTPNFYYTQEDLLFAEVEK	4				Low	1	2	1	658002527	0
	5311	Q8RU27	Alpha-1,4-glucan-protein synthase 2	16.3748	41.23	6.43	17.4	6	6	2.59481	YIFTIDDDcFVAK	2	6	7	362	High	1	3	1	657965963	0
										2.4542	DELDIVIPTIR	2				High	2	3	1	657965963	0
										2.40352	DINALEQHIK	2				High	1	4	1	657965963	0
										2.32297	VDEYFVK	2				High	1	2	1	657965963	0
										2.3208	VPEGFDYELYNR	2				High	1	2	1	657965963	0
										2.24915	FVDAVLTIPK	2				Medium	1	5	1	657965963	0
	5413	Q9SSA5	Peptidyl-prolyl cis-trans isomerase CYP38	13.2745	48.4	5.05	17.79	5	1	3.03322	VKDNPSLTDcVFR	3	2	6	444	High	1	2	1	657974838	0
										2.28779	ADGFVVQTGDPEGPAEGFIDPSTEK	3				High	1	3	2	657974838;658012392	0
										2.09754	SLIVSGLAESK	2				Low	2	2	1	657974838	0
										1.93849	LEAGmNELQQIVEDR	2				Low	1	2	1	657974838	0
										1.91926	ESELTPSNSNILDGR	2				Low	1	3	2	657974838;658012392	0
	5614	O50008	5-methyltetrahydropteroyltriglutamate homocysteine methyltransferase	2.24366	64.55	5.67	1.31	1	1	2.24366	IPSTDEIADR	2	2	1	765	High	1	2	1	657989311	0
	6102	Q9XEE2	Annexin D2	5.82442	28.41	6.57	11.47	2	2	3.0998	ADKDDEFLK	3	3	2	218	High	1	3	1	658001343	0
										2.72461	VPnVVPSPVEDAEQLR	2				High	1	3	1	658001343	0
	6104	P22953	RNA polymerase II subunit 37e	15.6336	30.95	5.25	14.66	5	4	4.33867	NVLIFDLGGGTFDVSLLTIEEGIFEVK	3	22	5	648	High	1	11	1	657956779	0
										3.42763	IINEPTAAAIAYGLDK	2				High	1	20	1	657956779	0
										2.74575	VEIIANDQGNR	2				High	1	12	1	657956779	0
										2.60273	DAGVIAGINVLR	2				High	1	3	1	657956779	0
										2.51881	VQDLLLLDVTPLSLGLETAGGVMTVLIPR	3				Low	1	12	1	657956779	0
	6412	P54873	Hydroxymethylglutaryl-CoA synthase	14.7408	50.98	6.4	3.66	2	2	4.98411	DAAATTNANGVVANGH	2	1	6	465	High	1	1	1	657979903	0
										2.48148	DAAATTNAnGVVANGH	2				High	4	1	1	657979903	0
										2.47396	KDAAATTNANGVVAnGH	3				High	1	1	1	657979903	0
	6831	-	Uncharacterized protein LOC103430392	2.2028	90.6	5.71	2.67	1	1	2.2028	YQELEDVKR	2	3	1	337	High	1	3	1	658061742	0
	7104	Q9LRT1	Inactive leucine-rich repeat receptor kinase At3g28040	5.05673	34.5	6.42	2.77	1	1	2.44704	lGLICTSqVPSNRPDMGEVVNILELIR	3	1	2	973	High	2	1	1	657955798	0
	7207	Q941I0	2-methylene-furan-3-one reductase	8.52524	36.6	6.81	12.21	3	3	3.27315	VVAASLNPVDFK	2	8	3	303	High	1	3	1	658044452	0
										2.98002	IGSLAEYTAAEER	2				High	1	7	1	658044452	0
										2.27208	VGDEVYGDLNEK	2				High	1	6	1	658044452	0
	7209	Q38814	Thiamine thiazole synthase	14.6781	33.26	7.49	14.1	2	1	5.75148	YMTDMITYADTDVVVVGAGSAGLScAYELSK	3	2	5	312	High	2	2	1	657987812	0
										3.65059	YMTDmITYADTDVVVVGAGSAGLScAYELSK	3				High	2	2	1	657987812	0
										2.15218	LFNAVAAEDLIIK	2				Low	1	2	1	657987812	0
	7212	Q9ZUC1	Quinone oxidoreductase	8.81249	24.64	5.2	14.47	3	2	3.14949	GVEVVYDSVGK	2	4	3	228	High	1	3	1	657970464	0
										3.06401	VHELGGPEVLK	3				High	1	3	1	657970464	0
										2.59899	DTFEGSLAVLK	2				Low	1	2	1	657970464	0
	7214	Q84TF0	Aldo-keto reductase family 4 member C10	9.50047	34.7	7.52	11.75	4	2	2.58423	TPAQVAIR	2	5	4	315	High	1	5	1	657956908	0
										2.54199	LGDLLAVAR	2				High	1	3	1	657956908	0
										2.2587	ALEAAYDSGK	2				Low	1	1	1	657956908	0
										2.11555	NPILLSVAEK	2				Low	1	2	1	657956908	0
	7309	Q9S7T8	Serpin-ZX	4.75458	42.08	6.67	5.44	2	2	2.45101	ESIINQNDVAR	2	10	2	386	High	1	5	1	657971231	0
										2.30357	LGSESGFLDR	2				High	1	8	1	657971231	0
	7414	Q9S7E4	Formate dehydrogenase	20.2724	42.1	6.99	12.21	4	4	4.11859	ALASSGSSASSTTFTR	2	2	8	385	High	3	1	1	658012400	0
										2.63134	IDPELEQqTGAK	2				High	2	1	1	658012400	0
										2.56679	FEEDLDAmLPK	2				High	1	2	1	658012400	0
										2.35928	IDPELEQQTGAK	2				High	1	1	1	658012400	0
										2.26113	GVIASAVR	2				High	1	1	1	658012400	0
	8012	Q8L727	Glutathione S-transferase	4.57338	23.99	6.65	6.57	1	1	2.38996	mTTDAAVVEENEAK	2	3	2	213	High	2	3	1	657955010	0
	8114	P52575	Isoflavone reductase	10.202	37.81	7.65	9.33	4	4	2.8496	DKVVILGDGNPK	2	3	4	343	High	1	2	1	657971052	0
										2.5873	AGHPTYVLVR	3				High	1	1	1	657971052	0
										2.4662	VVILGDGNPK	2				High	1	2	1	657971052	0
										2.29888	EDDIGTYTIR	2				High	1	3	1	657971052	0
	8117	Q9M5X7	Lipid-transfer protein	2.2	11.4	8.92	17.39	1	1	2.2	NLAGSISGVNPNNAAGLPGK	2	1	1	115	High	1	1	1	657992187	0
	8212	Q9SAJ6	Glyceraldehyde-3-phosphate dehydrogenase	31.956	36.91	7.96	26.69	8	3	4.1751	GILGYTEDDVVSTDFIGDSR	2	5	12	341	High	2	2	1	658009883	0
										3.78903	VPTVDVSVVDLTVR	2				High	2	5	1	658009883	0
										2.50332	AGIALNDNFVK	2				Medium	1	4	1	658009883	0
										2.36637	IGInGFGR	2				Low	1	4	1	658009883	0
										2.3483	DAPmFVVGVNEK	2				Low	3	4	1	658009883	0
										2.25732	LKGILGYTEDDVVSTDFIGDSR	3				Low	1	2	1	658009883	0
										2.16236	AASFNIIPSSTGAAK	2				Low	1	2	1	658009883	0
										2.03797	KVIISAPSK	2				Low	1	4	1	658009883	0
	8212	Q9FT97	Alpha-galactosidase 1	19.5505	44.78	7.43	16.83	5	3	3.84659	EVIDVNQDPLGVqAR	2	3	8	404	High	2	3	1	657959547	0
										3.44129	TTADALVSTGLAALGYK	2				High	2	1	1	657959547	0
										2.68879	EVGLSPNTPVTVR	2				High	1	3	1	657959547	0
										2.33759	DSSGNLIAK	2				Low	1	3	1	657959547	0
										2.26892	EVIDVNQDPLGVQAR	2				Low	1	3	1	657959547	0
										2.19874	APLLIGcDIPSASK	2				Low	1	3	1	657959547	0
	8311	O04487	Elongation factor 1-gamma	11.4098	47.45	7.01	8.59	4	4	2.4598	VDISDENQK	2	5	5	419	High	2	3	1	658059018	0
										2.34806	KVxGDVK	2				High	1	2	1	658059018	0
										2.19696	VLAPNFEIGVTNK	2				High	1	1	1	658059018	0
										2.17145	VGGFLQR	2				High	1	4	1	658059018	0
	8412	Q9FWA3	6-phosphogluconate dehydrogenase/decarboxylating 3	62.9132	53.77	6.93	28.07	10	9	4.4739	AmAELGLLYLGmGVSGGEEGAR	2	1	25	488	High	2	2	1	657975264	0
										4.18909	IGLAGLAVmGQNLALNIAEK	2				High	2	2	1	657975264	0
										3.82617	SAGFEDSLNAPEVDK	2				High	2	1	1	657975264	0
										3.17769	DTLPANLVQAqR	2				High	3	1	1	657975264	0
										3.13889	YGPSmmPGGSFEAYK	2				High	1	2	1	657975264	0
										3.05329	VSAQVPDSGPcVTYIGK	2				High	2	2	1	657975264	0
										2.83236	RDTLPANLVQAQR	3				Low	1	1	1	657975264	0
										2.82012	LSNEELqK	2				High	2	2	1	657975264	0
										2.80522	DTLPANLVQAQR	2				High	3	1	1	657975264	0
										2.70139	IcSYAQGmNLIR	2				High	1	2	1	657975264	0
										2.50929	NADLANLLVDPEFSK	2				Medium	3	2	1	657975264	0
										2.47357	LSNEELQK	2				Medium	1	2	1	657975264	0
										2.13931	IcSYAQGmnLIR	2				Low	2	2	1	657975264	0
	8513	P18122	Catalase isozyme 1	18.6846	56.94	7.17	8.33	4	1	2.59075	IFSYSDTQR	2	3	8	492	High	2	3	1	657963583	0
										2.53023	LGPNYLQLPVNAPK	2				High	2	5	2	657963583;658026991	0
										2.31875	APGVQTPVIVR	2				Low	3	5	2	657963583;658026991	0
										2.13537	LNVRPSI	2				Low	1	3	1	657963583	0
	9112	Q9LVC3	Pumilio homolog 12	2.86379	33.92	7.84	9.3	1	1	2.86379	cLqYLTPEYREFLFAAATTncVELATDR	3	1	1	301	High	1	1	1	657951288	0
	9403	Q9LT69	D-3-phosphoglycerate dehydrogenase	3.50204	62.92	7.77	7.19	5	2	1.77639	IVNVAR	2	1	6	598	High	1	1	1	657951571	0
										1.72565	APDDLDTR	2				High	2	1	1	657951571	0
										1.20941	EVFESSGGR	2				Low	1	1	1	657951571	0
										1.13653	GGVIDEDALVR	2				Low	1	1	1	657951571	0.1799
										0.985147	VLNDDTFAK	2				Low	1	1	1	657951571	0
	9504	C7SCX0	Terpene cyclase	17.3074	51.1	7.36	13.87	6	3	2.86033	VNNITIDK	2	1	8	476	High	1	2	2	657968447;657971093	0
										2.73597	VLQQAFSTQK	2				High	1	1	1	657971093	0
										2.72994	DSVLQIQGK	2				High	1	2	2	657968447;657971093	0
										2.42261	FETTPVSHSAGG	2				High	1	1	1	657971093	0
										2.28788	LEALSLSGGGGSATAR	2				High	1	1	1	657971093	0
										2.25143	DSVLQIqGK	2				High	2	2	2	657968447;657971093	0
										2.01925	DAmGASITTAK	2				Low	1	1	1	657971093	0
	9505	Q9SCY0	Phosphoglucomutase	5.40069	53.26	7.4	7.31	2	2	3.13574	LSGTGSEGATIR	2	2	2	301	High	1	2	1	657995308	0
										2.26495	LQSDLSEVNK	2				High	1	2	1	657995308	0
	9506	Q9M0F9	6-phosphofructokinase	13.5423	52.95	7.56	10.74	5	2	3.19105	TVDNDIPVIDK	2	10	5	484	High	1	1	1	657968277	0
										2.74799	SFGFDTAVEEAQR	2				High	1	11	2	657968277;657968279	0
										2.69222	SGGTILGTSR	2				High	1	1	1	657968277	0
										2.60237	IVDSIQDR	2				High	1	7	2	657968277;657968279	0
										2.30863	GASVIFEEIR	2				Low	1	3	2	657968277;657968279	0
	9506	O23254	Serine hydroxymethyltransferase	10.3782	56.7	8.34	10.29	4	2	3.08307	LIVAGASAYAR	2	6	4	515	High	1	4	1	658064146	0
										2.56907	VLEAVHIAANK	2				High	1	3	1	658064146	0
										2.38564	LNESTGYIDYDQLEK	2				Low	1	2	1	658064146	0
										2.3404	NTVPGDVSAmVPGGIR	3				Low	1	5	1	658064146	0
	9603	O80585	Methylenetetrahydrofolate reductase 2	2.14367	66.52	8.01	1.52	1	1	2.14367	IQESLVDEK	2	3	1	592	High	1	3	1	658037839	0

## Sheet: (B) Mascot Analysis
	Supplementary Table S4(B): Apple 'Granny Smith' skin protein identification using Mascot analysis.
	Spot No	Accession number	Protein name	Peptides matched	Sequences	Mascot Score	Theoritical MW [kDa]	Theoritical calc. pI	MS Coverage	Charge	Difference	Pos_on_Scout	Method
	20	P23321	Oxygen-evolving enhancer 1	5	RLTFDEIQSK	71	35.26	4.63	18	1+	41	F:2	Tryptic Map Generic
					NAPPEFQNTK
					DGIDYAAVTVQLPGGER
					VPFLFTIK
					GGSTGYDNAVALPAGGR
	204	Q9ZP40	Plastoglobulin 1	7	ASPSGDTPTDGDRPTK	85	38.02	4.6	28	1+	46	J:1	Tryptic Map Generic
					TEVAIEEKVDGK
					GLVDTVYGTEFGFR
					EGSFQPPEIK
					INLSPVQQTLNPLQDAVAGISR
					TISGQPPLKVPVPGER
					GDGGLFVLAR
	1107	Q1KLZ1	L-3-cyanoalanine synthase 2	17	TQVSQLIGR	95	40.67	8.8	26	1+	26	L:4	Tryptic Map Generic
					TPIVYLNK
					VTEGCGAFIAVK
					QEMFQPTASIK
					QEMFQPTASIK (Oxidation)
					DRPALSMINDAEEK
					DRPALSMINDAEEK (Oxidation)
					CFGADLILTDPTK
					SEDAVNMAR
					LIVTVHASFGER
					YLSSVLFQDLR
	2007	P42056	Porin 36	6	GVLTYETEYASVIPPAR	71	29.59	7.8	25	1+	23	J:9	Tryptic Map Generic
					LYNALVLDADNLIPK
					TVEILEGDGGVGTIK
					TVEILEGDGGVGTIKK
					KVSFGEGSEYSYVK
					VSFGEGSEYSYVK
	2108	Q948T6	Lactoylglutathione lyase	9	SVAPNAEILEWPK	97	32.75	5.1	27	1+	41	N:1	Tryptic Map Generic
					SVAPNAEILEWPKK
					FLHAVYR
					TIERPEYK
					SAEAVNLVTQELGGK
					QPGPIPGLNTK
					ITSFLDPDGWK
					TVLVDNEDFLK
					TVLVDNEDFLKELQQ
	2311	Q1KLZ2	L-3-cyanoalanine synthase 1	12	VTEGCGAYIAVK	75	41.08	8.7	28	1+	38	G:8	Tryptic Map Generic
					QEMFQPTASIK
					DRPALSMINDAEEK
					DRPALSMINDAEEK (Oxidation)
					GYKMVLTMPSYTSLER
					MVLTMPSYTSLER
					MVLTMPSYTSLER (Oxidation)
					CFGADLILTDPTK
					VIEVTSEDAVNMAR
					VIEVTSEDAVNMAR (Oxidation)
					LIVTVHPSFGER
					QEAENMQPVAVDYP (Oxidation)
	3006	P43211	Major allergen	17	GVFTYESEFTSVIPPAR	123	17.61	5.4	71	1+	0	N:11	Tryptic Map Generic
					GVFTYESEFTSVIPPAR
					SAEILEGDGGVGTIK
					SAEILEGDGGVGTIKK
					KINFGEGSTYSYVK
					INFGEGSTYSYVK
					IDGVDKDNFVYK
					YSVIEGDAISETIEK
					GDVEIKEEHVK
					LIENYLLEHQDAYN
					GVFTYESEFTSVIPPAR
					STEILEGDGGVGTIK
					STEILEGDGGVGTIKK
					KINFGEGSTYSYVK
					INFGEGSTYSYVK
					YSVIEGDAISETIEK
					LIENYLLEHQDAYN
	3007	Q9ZVF2	MLP-329	5	VKGPGLYLDIGK	86	17.82	5.1	53	1+	43	L:9	Tryptic Map Generic
					VDTNSNVITTITVDEPSPGLK
					AIFSFIAPDQRSGK
					ASALIQHEWRPK
					SFFTISGEVDTR
	3009	P48534	L-ascorbate peroxidase	8	NCAPLMLR	85	27.57	5.5	30	1+	45	J:10	Tryptic Map Generic
					NCAPLMLR (Oxidation)
					IAWHSAGTYDTK
					TGGPFGTMR
					DAPEPPPEGR
					GCDHLR
					ALLDDPVFRPLVEK
					YAADEDAFFADYAEAHMR
	5405	Q9C9C4	Enolase	13	MATIQSVKAR	77	47.98	5.9	48	1+	28	A:2	Tryptic Map Generic
					GNPTVEVDIILSDGTLAR
					AAVPSGASTGVYEALELR
					AVNNVNTIIGPALIGK
					NLVLPVPAFNVINGGSHAGNK
					LAMQEFMILPIGASSFK
					KYGQDATNVGDEGGFAPNIQENR
					YGQDATNVGDEGGFAPNIQENR
					SFASEYPIVSIEDPFDQDDWEHYAK
					IQIVGDDLLVTNPK
					VNQIGSVTESIEAVR
					SGETEDTFIADLAVGLATGQIK
					IEEELGAEAVYAGAK
	5814	Q04980	Low-temperature-induced 65 kDa protein isoform X2	18	VPMAEFGGTK	229	79.25	5.8	30	1+	0	O:13	Tryptic Map Generic
					KDGVPAASQR
					APNAPQNTPLPSLGEYK
					EGHLGQSR
					EHIPVSSLGGDYQK
					EGHPGQTR
					VPLHHR
					TNVTDPSHTSVTGNEGHFGQSK
					VNLDRPR
					VTGPTNAGGDEIGITPILR
					NAVASTLGYGGGNNDQR
					GITAPVTEKPTTVYEK
					EEIHQGTATTR
					EEIHQGTATTRGEYDK
					LKPGEEDR
					RLGPDYGAEEVQQSGYGK
					ADQTTASPESLGSSTGTEGFSSSGGGVAER
					QRLEESGK
	5815	J7MPY1	ATP1	16	MEFSTR	190	68.6	6.2	32	1+	145	N:7	Tryptic Map Generic
					AAELTTLLESR
					ITNFYTNFQVDEIGR
					VVSVGDGIAR
					TGSIVDVPAGKAMLGR
					VVDGLGVPIDGR
					GALSDHER
					APGIIER
					AVDSLVPVGR
					ELIIGDR
					QMSLLLR
					EAFPGDVFYLHSR
					GIRPAINVGLSVSR
					LELAQYR
					QILVIYAAVNGFCDR
					ISQYER
	6514	Q6V8M1	Glucose-6-phosphate 1-dehydrogenase	9	QGFLLPEEVHIFGYAR	84	59.67	6	18	1+	12	L:7	Tryptic Map Generic
					SDLGGWTR
					ELVQNLLVLR
					DNIANVQIVFR
					NEFVIR
					YQGVTIPEAYER
					LILDTIR
					GDQQHFVR
					IDNGELKPLPYQPGSR
	6826	Q9ASR1	Elongation factor 2	11	VKFTAEELR	96	94.81	5.7	14	1+	1	G:15	Tryptic Map Generic
					IRPVLTVNK
					CFLELQVDGEEAYQTFQR
					VENLYEGPLDDQYANAIR
					NATLTNEKEVDAHPIR
					EVDAHPIR
					FSVSPVVR
					SDPVVSFR
					EGALAEENMR
					GGGQVIPTAR
					AYLPVVESFGFSGQLR
	6828	O82191	NADP-dependent malic enzyme	9	DAHYLR	95	74.93	6.2	14	1+	32	J:6	Tryptic Map Generic
					YMALTELQER
					YMALTELQER (Oxidation)
					RPQGLYISLK
					TVQVIVVTDGER
					LLDNEFYIGLR
					LIGGSLSEHR
					AIKPTVLIGSSGVGR
					AYDLGVATR
	7407	Q9SRZ6	Isocitrate dehydrogenase (NADP)	13	LNLGVGAYR	133	42.07	6.5	41	1+	31	I:9	Tryptic Map Generic
					TEDLQPYVLDVVK
					KAENLMIER
					EYLPIEGLAAFNK
					VTAELLFGADNPVIK
					LATVQGLSGTGSLR
					NIFNDSR
					VPWSEYR
					GLELLVAQSYSK
					IGAINVVCASSDAATR
					LYDNLTATDK
					QIGMFSFTGLNKAQTENMTNK (Oxidation)
					CEYLSDAIIDSYHNVS
	8006	Q8H156	GTP-binding nuclear Ran-3	8	TTFVKR	95	25.43	6.5	28	1+	0	K:15	Tryptic Map Generic
					HLTGEFEK
					IRFYCWDTAGQEK
					FYCWDTAGQEK
					NVPTWHR
					QVTFHR
					NLQYYEISAK
					SNYNFEKPFLYLAR
	8109	P28475	NADP-dependent D-sorbitol-6-phosphate dehydrogenase	11	EVILNAIK	129	35.13	6.9	43	1+	0	A:5	Tryptic Map Generic
					HFDCAAHYK
					SEADVGEALAEAFK
					REELFITTK
					IWNSDHGHVVEACK
					TVSLGLVR
					SIGLSNYELFLTR
					IKPAVSQFETHPYFQR
					HGVLPTAHTPLGGAAANK
					DMFGSVSPLDDPVLNDVAK
					SVAQICLR
	8312	P28640	Dehydrin DHN2	5	TNENYGNPTYNGSAGAGR	64	54.8	6.87	36	1+	29	C:4	Tryptic Map Generic
					TDELGNVVQHGR
					TDTGYGTAHAKPGDEVIVGR
					HGGPAVLQR
					DDQYSHGTQTATPYGGGTTYAGEGER
	8315	Q6V8N8	Aspartate aminotransferase	13	LILPFVELDIK	133	50.96	7.1	34	1+	69	E:7	Tryptic Map Generic
					LIPGWTKPICIGR
					TELDVYDFTGEGGVALAMYNTDESIR
					AFAEASMTTAYEK
					KWPLYLSTK
					FKDIFQEVYEANWK
					DIFQEVYEANWK
					SKFDAAGIWYEHR
					FDAAGIWYEHR
					LIDDMVAYALK
					TIEAEAAHGTVTR
					GGETSTNSIASIFAWTR
					LEEACIGTVESGK
	8409	C0LQ98	Monodehydroascorbate reductase	8	YVILGGGVSAGYAAR	81	47	6.6	26	1+	57	I:7	Tryptic Map Generic
					EAVAPYERPALSK
					EAVAPYERPALSK
					YETLVIATGSTVIR
					MVYPEPWCMPR
					TSVPNVYAVGDVATFPLK
					TVEEYDYLPFFYSR
					VVGAFLEGGTPEENK
	8517	Q9ZPS3	Glutamate decarboxylase 4	25	MVISTTSAER (Oxidation)	269	57.05	7.6	47	1+	216	J:8	Tryptic Map Generic
					RGEQVNCTFASR
					GEQVNCTFASR
					FQMPETSMPK
					DSAYQIINDELMLDGNPR
					DSAYQIINDELMLDGNPR (Oxidation)
					LNLASFVTTWMEPECDR
					NYVDMDEYPVTTELQNR
					NYVDMDEYPVTTELQNR (Oxidation)
					YFEVELK
					LSEGYYVMDPAK
					LSEGYYVMDPAK (Oxidation)
					LLHDLLVEK
					YGLVYAGVGWVVWR
					GSSQIIAQYYQFIR
					LGFEGYK
					NVMENCMENTR
					NVMENCMENTR (Oxidation)
					DIGVPLVAFSLK
					HTVFEVADSLR
					FGWTVPAYTMPANAEHVAVLR
					VVIREDFSR
					EVDTLPSQVSSK
					STVHKSETEAEQEIVSR
					SETEAEQEIVSR
	8606	O04499	2,3-bisphosphoglycerate-independent phosphoglycer	10	MFEGEGFK	111	60.98	7.5	17	1+	0	D:9	Tryptic Map Generic
					VHVLTDGR
					EKGVDAQVASGGGR
					GVDAQVASGGGR
					GWDAQVLGEAPYK
					ALEYADFDKFDR
					YLVEPPEIDR
					TSGEYLTYNGVR
					FGHVTFFWNGNR
					IIFDAIEK
	9216	Q9ZU52	Fructose-bisphosphate aldolase 3	9	GILAADESTGTIGKR	132	38.61	9.2	30	1+	0	E:13	Tryptic Map Generic
					FASINVENVESNR
					FASINVENVESNRR
					GTVELAGTNGETTTQGLDGLAQR
					YYEAGAR
					IGPNEPSQLSIQENANGLAR
					KPWSLSFSFGR
					AQAALLTR
					LGEGAAESLHVK
