# Supplementary material for: Systems-Based Approaches to Unravel Networks and Individual Elements Involved in Apple Superficial Scald
Source: Front Plant Sci. 2020 Feb 13;11:8. doi: 10.3389/fpls.2020.00008 (PMC7031346; doi:10.3389/fpls.2020.00008)
Supplement: Supplementary file 5 [file Table_5.xlsx]

## Sheet: Sheet1
	Supplementary Table 5: Apple 'Granny Smith' skin transcriptomic analysis during superficial scald pre-symptomatic period.
	GPL26715	1-MCP vs Control					O3 vs Control					1-MCP+O3 vs Control					1-MCP+O3 vs O3					Details								Selection
	probe_id	Control	1-MCP	ratio	pvalue	bh	Control	O3	ratio	pvalue	bh	Control	1-MCP+O3	ratio	pvalue	bh	O3	1-MCP+O3	ratio	pvalue	bh	seq_id	Sense	Spec	Id_TAIR, InterPro, TremBl	Function_TAIR, Interpro, Trembl	Molecular_Function	Organism	Score_BLAST	GS_6months_1-MCP vs Control	GS_6months_O3 vs Control	GS_6months_1-MCP+O3 vs Control	GS_6months_1-MCP+O3 vs O3	Profil	TFs/G
	AryANE_v1_00071959	3.24	3.98	0.74	0.00700257	0.194723	3.23	4.2	0.98	0.00498547	0.422208	3.24	3.97	0.73	0.0269745	0.368345	4.33	4.01	-0.32	0.187123	0.801352	MDP0000159011_r	S	1	AT4G09460	ATMYB6 (myb domain protein 6, myb domain protein 8); DNA binding / transcription factor	regulation of transcription, DNA-dependent		233	a	a	c	c	aacc	Transcription Factors
	AryANE_v1_00095917	1.81	3.17	1.36	0.00115047	0.129351	1.52	2.59	1.08	0.00206404	0.462056	1.87	2.62	0.75	0.0238927	0.357364	2.4	2.84	0.44	0.189155	0.803155	MDP0000280307_r	S	2	AT4G08150	KNAT1 (BREVIPEDICELLUS 1); transcription factor	regulation of transcription, DNA-dependent		397	a	a	c	c	aacc
	AryANE_v1_00076838	0.86	3.6	2.73	0.000259219	0.119801	0.74	0.92	0.18	0.209058	0.766856	0.77	2.53	1.75	0.00525331	0.260833	0.96	2.7	1.73	0.0043935	0.308618	MDP0000183865_r	S	2	AT1G30500	CCAAT-binding transcription factor (CBF-B/NF-YA) family protein	regulation of transcription, DNA-dependent		77.8	a	c	a	a	acaa
	AryANE_v1_00114785	3.21	4.45	1.24	0.00364809	0.160573	3.23	3.04	-0.19	0.441251	0.834042	3.07	4.86	1.78	0.00106803	0.247685	2.91	4.26	1.35	0.00205682	0.304214	MDP0000599845_r	S	1	AT3G01470	,	,		148	a	c	a	a	acaa
	AryANE_v1_00122964	1.3	4.29	2.99	0.000526147	0.111406	1.39	1.73	0.34	0.0411995	0.542971	1.63	4.07	2.43	0.000610606	0.283208	2.11	4.18	2.07	0.0022528	0.296383	MDP0000859459_r	S	1	AT4G40060	ATHB16 (ARABIDOPSIS THALIANA HOMEOBOX PROTEIN 16); transcription factor	regulation of transcription, DNA-dependent		191	a	c	a	a	acaa
	AryANE_v1_00094189	0.5	1.49	0.99	0.00378767	0.162186	0.16	0.28	0.12	0.301867	0.800985	0.7	1.47	0.77	0.0111967	0.298041	0.37	1.18	0.81	0.00809992	0.33824	MDP0000271388_r	S	1	AT1G68520	zinc finger (B-box type) family protein	regulation of transcription		240	a	c	c	a	acca
	AryANE_v1_00066441	0.48	1.23	0.75	0.00656011	0.190924	0.33	0.22	-0.1	0.401813	0.824329	0.59	0.87	0.27	0.157027	0.624627	0.73	1.01	0.28	0.0946803	0.675687	MDP0000131980_r	S	4	AT1G68520	zinc finger (B-box type) family protein	regulation of transcription		283	a	c	c	c	accc
	AryANE_v1_00074808	0.99	1.82	0.83	0.00892847	0.210315	0.74	0.6	-0.13	0.272389	0.792101	0.77	1.34	0.56	0.111242	0.564684	0.6	1.11	0.51	0.0489938	0.547543	MDP0000173549_r	S	4	A5BEV8_VITVI	Putative uncharacterized protein		Vitis vinifera (Grape)	202	a	c	c	c	accc
	AryANE_v1_00090758	0.78	1.97	1.19	0.00399043	0.163792	0.53	0.33	-0.2	0.136451	0.715531	0.81	1.59	0.78	0.0166037	0.324971	0.5	1.13	0.63	0.0108326	0.360521	MDP0000254650_r	S	1	AT1G06690	aldo/keto reductase family protein	biological process unknown		556	a	c	c	c	accc
	AryANE_v1_00097654	0.83	1.63	0.79	0.00593592	0.186112	0.62	0.48	-0.14	0.242486	0.7813	0.76	1.37	0.61	0.0889952	0.526463	0.5	1.05	0.55	0.0761443	0.631009	MDP0000288971_r	S	2	AT1G66350	RGL1 (RGA-LIKE 1); transcription factor	gibberellic acid mediated signaling		57.4	a	c	c	c	accc
	AryANE_v1_00067534	3.73	2.3	-1.43	0.00106728	0.126196	3.74	4.76	1.02	0.00307696	0.433919	4.53	3.01	-1.53	0.0394715	0.407982	5.08	3.19	-1.89	0.0208429	0.425574	MDP0000137325_r	S	2	AT4G17880	basic helix-loop-helix (bHLH) family protein	regulation of transcription		182	b	a	c	c	bacc
	AryANE_v1_00092130	3.84	0.93	-2.91	0.000257175	0.119431	3.95	2.55	-1.4	0.000842565	0.603855	3.56	0.86	-2.71	0.000257252	0.407667	2.09	1.03	-1.06	0.00332447	0.295943	MDP0000261432_r	S	1	AT2G26580	plant-specific transcription factor YABBY family protein	regulation of transcription		150	b	b	b	b	bbbb
	AryANE_v1_00082613	3.91	0.23	-3.68	0.0015836	0.135437	3.93	4.53	0.61	0.180781	0.755306	3.28	0.41	-2.87	0.000310662	0.383615	3.33	0.29	-3.04	0.000447109	0.421659	MDP0000212925_r	S	1	AT5G48670	AGL80/FEM111 (AGAMOUS-LIKE80); DNA binding / transcription factor	regulation of transcription, DNA-dependent		112	b	c	b	b	bcbb
	AryANE_v1_00089667	7.66	6.4	-1.26	0.00245892	0.146726	7.13	7.62	0.49	0.0766336	0.624011	7.4	6.32	-1.08	0.00275697	0.248237	7.46	6.34	-1.12	0.00266543	0.289163	MDP0000249561_r	S	1	AT1G75390	,	,		150	b	c	b	b	bcbb
	AryANE_v1_00071152	3.58	1.47	-2.11	0.00452646	0.172056	3.37	2.44	-0.93	0.0665167	0.604009	2.84	1.4	-1.45	0.00340794	0.250413	1.76	0.93	-0.83	0.0113557	0.364926	MDP0000155138_r	S	2	AT2G30130	ASL5 (phosphoenolpyruvate carboxykinase1)	biological process unknown		227	b	c	b	c	bcbc
	AryANE_v1_00090294	5.68	4.97	-0.71	0.0074173	0.197788	5.48	4.84	-0.63	0.0108547	0.42952	5.99	3.88	-2.12	0.00187714	0.244832	4.63	3.7	-0.93	0.016461	0.398761	MDP0000252463_r	S	1	AT2G33550	gt-2-related	regulation of transcription		278	b	c	b	c	bcbc
	AryANE_v1_00090493	2.3	1	-1.3	0.0014759	0.134609	2.1	1.91	-0.19	0.244843	0.781863	2.22	0.93	-1.29	0.00172687	0.24005	1.7	1.15	-0.55	0.014888	0.391308	MDP0000253357_r	S	2	AT1G74660	MIF1 (MINI ZINC FINGER 1); DNA binding / transcription factor	multicellular organismal development		117	b	c	b	c	bcbc
	AryANE_v1_00095876	2.86	1.17	-1.69	0.000627525	0.111711	2.22	1.94	-0.28	0.126603	0.702842	3.08	1.4	-1.68	0.00816892	0.281215	2.23	1.28	-0.96	0.042235	0.521307	MDP0000280087_r	S	1	AT1G74790	unknown protein	biological process unknown		860	b	c	b	c	bcbc
	AryANE_v1_00114880	2.42	0.22	-2.2	0.000283075	0.119351	2.11	1.55	-0.56	0.0832685	0.634866	2.25	0.73	-1.52	0.00755306	0.277818	1.99	0.7	-1.29	0.0114804	0.366954	MDP0000602739_r	S	1	AT4G12350	MYB42 (myb domain protein 42); transcription factor	regulation of transcription		261	b	c	b	c	bcbc
	AryANE_v1_00120657	4.9	1.5	-3.4	8.4248e-05	0.179972	4.5	3.92	-0.58	0.0154203	0.446189	4.5	1.79	-2.71	0.000888498	0.25218	4.36	1.87	-2.49	0.010073	0.354568	MDP0000787808_r	S	1	AT4G12350	MYB42 (myb domain protein 42); transcription factor	regulation of transcription		265	b	c	b	c	bcbc
	AryANE_v1_00068727	2.91	1.85	-1.06	0.00234837	0.146021	2.56	2.38	-0.18	0.304662	0.801736	2.33	1.76	-0.58	0.0382456	0.405539	1.88	1.29	-0.59	0.0215664	0.430744	MDP0000143208_r	S	1	AT5G08130	BIM1 (BES1-interacting Myc-like protein 1); DNA binding / transcription factor	regulation of transcription		306	b	c	c	c	bccc
	AryANE_v1_00100937	2.07	1.08	-0.99	0.00896733	0.210662	1.5	1.74	0.24	0.306632	0.802281	1.23	0.91	-0.33	0.266538	0.704579	1.33	1.08	-0.25	0.204698	0.815566	MDP0000304650_r	S	1	AT4G35550	homeobox-leucine zipper protein (HB-2) / HD-ZIP protein	regulation of transcription, DNA-dependent		265	b	c	c	c	bccc
	AryANE_v1_00114837	3.07	2.39	-0.68	0.00811019	0.204092	2.65	2.44	-0.21	0.249236	0.783285	2.85	2.2	-0.66	0.126636	0.588332	2.68	2.43	-0.25	0.470822	0.887466	MDP0000601420_r	S	4	AT1G09540	MYB61 (myb domain protein 61); DNA binding / transcription factor	regulation of transcription, DNA-dependent		288	b	c	c	c	bccc
	AryANE_v1_00087649	2.72	2.56	-0.16	0.294035	0.744478	2.44	3.88	1.44	0.00170446	0.494531	3.1	2.92	-0.18	0.26853	0.70512	3.94	2.71	-1.23	0.00210772	0.300543	MDP0000239026_r	S	2	AT4G34590	,	,		140	c	a	c	b	cacb
	AryANE_v1_00125354	7.5	7.98	0.48	0.119243	0.568989	7.56	6.37	-1.19	0.00224151	0.452238	8.39	7.26	-1.14	0.00328253	0.250288	7.12	7.57	0.45	0.430951	0.880567	MDP0000932292_r	S	2	AT1G22810	AP2 domain-containing transcription factor, putative	regulation of transcription, DNA-dependent		124	c	b	b	c	cbbc
	AryANE_v1_00118330	2.53	3.26	0.73	0.0232847	0.300733	2.32	1.99	-0.33	0.270257	0.790593	2.51	3.34	0.82	0.00589012	0.264796	1.87	3.06	1.19	0.00772348	0.334852	MDP0000713113_r	S	1	AT5G57660	zinc finger (B-box type) family protein	regulation of transcription		261	c	c	a	a	ccaa
	AryANE_v1_00095057	7.33	7.56	0.23	0.41823	0.802869	6.97	7.31	0.34	0.386434	0.821998	6.6	7.46	0.86	0.00517444	0.259218	6.93	7.29	0.36	0.0503031	0.553282	MDP0000276000_r	S	4					NA	c	c	a	c	ccac
	AryANE_v1_00091447	3.37	2.95	-0.42	0.250804	0.718172	3.17	3.64	0.47	0.0279545	0.496511	3.41	1.98	-1.44	0.0022567	0.246634	3.07	2.61	-0.46	0.0229681	0.439392	MDP0000258167_r	S	1	AT3G10490	ANAC051/ANAC052 (Arabidopsis NAC domain containing protein 51, Arabidopsis NAC domain containing protein 52); transcription factor	multicellular organismal development		291	c	c	b	c	ccbc
	AryANE_v1_00078991	4.09	4.52	0.43	0.0313684	0.338586	3.9	3.57	-0.33	0.302451	0.801053	3.46	4.2	0.73	0.0175217	0.329445	2.74	3.95	1.21	0.00237712	0.291032	MDP0000194603_r	S	1	AT4G23980	ARF9 (AUXIN RESPONSE FACTOR 9)	regulation of transcription, DNA-dependent		665	c	c	c	a	ccca
	AryANE_v1_00106340	3.19	3.94	0.75	0.0217139	0.293498	3.32	2.63	-0.69	0.0672551	0.605277	2.8	3.58	0.77	0.0180508	0.331717	2.35	3.3	0.95	0.00509413	0.309649	MDP0000350023_r	S	1	AT4G21610	LOL2 (LSD ONE LIKE 2); transcription factor	sequestering of lipid		140	c	c	c	a	ccca
	AryANE_v1_00107897	4.61	4.94	0.33	0.054666	0.422261	4.23	4.43	0.2	0.15503	0.735161	4.36	5.56	1.2	0.0537108	0.447309	4.27	5.33	1.06	0.00618302	0.313934	MDP0000374900_r	S	1	AT3G27010	AT-TCP20 (Arabidopsis thaliana teosinte branched 1, cycloidea, PCF (TCP)-domain family protein 20); transcription factor	biological process unknown		198	c	c	c	a	ccca
	AryANE_v1_00065035	1.34	4.21	2.87	0.000234272	0.122395	1.14	2.04	0.91	0.00304558	0.435246	1.07	3.95	2.87	0.00388827	0.256205	1.96	3.57	1.61	0.00102706	0.339683	MDP0000125407_r	S	4	AT3G47340	ASN1 (DARK INDUCIBLE 6)	asparagine biosynthetic process		264	a	a	a	a	aaaa	Genes
	AryANE_v1_00068395	0.95	3.34	2.39	0.00618659	0.18844	0.62	1.62	1	0.00230301	0.449536	0.94	2.91	1.96	0.00101542	0.250125	1.5	3.29	1.79	0.00181695	0.300462	MDP0000141458_r	S	1	AT1G53903	unknown protein	MAPKKK cascade		118	a	a	a	a	aaaa
	AryANE_v1_00068652	2.6	7.91	5.31	2.36944e-05	0.455549	2.66	3.67	1.02	0.00421105	0.424803	2.62	7.35	4.72	0.000100579	0.869384	3.42	8.04	4.61	0.00117276	0.336467	MDP0000142824_r	S	4	AT3G62550	universal stress protein (USP) family protein	response to stress		198	a	a	a	a	aaaa
	AryANE_v1_00069706	2.68	7.58	4.9	9.63454e-05	0.171513	2.52	3.67	1.15	0.00267	0.436825	2.3	6.78	4.47	8.77056e-05	0.92658	3.25	7.31	4.06	0.000116637	1	MDP0000148121_r	S	4	AT1G55670	PSAG	photosynthetic electron transport in photosystem I		218	a	a	a	a	aaaa
	AryANE_v1_00071396	2.01	5.68	3.67	7.06689e-05	0.212294	1.78	2.57	0.79	0.00594221	0.423343	1.63	5.03	3.39	0.00143544	0.236541	2.39	4.73	2.34	0.000426546	0.441618	MDP0000156263_r	S	1	AT1G60600	ABC4 (ABERRANT CHLOROPLAST DEVELOPMENT 4); 1,4-dihydroxy-2-naphthoate octaprenyltransferase/ prenyltransferase	photosynthetic electron transport in photosystem II		84	a	a	a	a	aaaa
	AryANE_v1_00078698	1	3.53	2.53	0.000475766	0.11377	1.02	1.63	0.61	0.00859747	0.421259	1.09	3.71	2.61	0.00252209	0.24545	1.27	3.2	1.93	0.000725519	0.375578	MDP0000193128_r	S	1	AT3G47470	LHCA4 (Photosystem I light harvesting complex gene 4); chlorophyll binding	photosynthesis, light harvesting		423	a	a	a	a	aaaa
	AryANE_v1_00085109	2.28	3.75	1.47	0.00398209	0.163939	1.94	3.12	1.18	0.00956742	0.424984	1.97	3.88	1.91	0.000897453	0.251716	2.74	3.57	0.83	0.00557852	0.312932	MDP0000225502_r	S	1	AT2G23450	protein kinase family protein	protein amino acid phosphorylation		605	a	a	a	a	aaaa
	AryANE_v1_00090504	1.19	4.05	2.86	0.00162453	0.137108	0.95	2.06	1.11	0.00885297	0.422357	1	3.06	2.05	0.000497482	0.307153	1.74	3.47	1.73	0.00169042	0.307279	MDP0000253428_r	S	1	AT3G21260	GLTP3 (GLYCOLIPID TRANSFER PROTEIN 3)	biological process unknown		143	a	a	a	a	aaaa
	AryANE_v1_00097671	2.32	5.52	3.2	0.000703885	0.116262	1.48	2.26	0.79	0.00476787	0.423577	1.76	4.6	2.83	0.000544427	0.289191	1.93	4.95	3.02	0.000572231	0.375901	MDP0000289026_r	S	1	AT2G05310	unknown protein	biological process unknown		138	a	a	a	a	aaaa
	AryANE_v1_00105416	5.26	7.86	2.6	0.000174189	0.127823	5.15	6.79	1.64	0.000566249	0.776862	4.81	7.76	2.95	0.000490586	0.310973	6.11	7.55	1.44	0.0074463	0.332521	MDP0000334726_r	S	1					NA	a	a	a	a	aaaa
	AryANE_v1_00105865	3.29	4.4	1.11	0.00245382	0.146969	2.68	3.77	1.09	0.00749561	0.42121	2.45	4.69	2.23	0.000834681	0.261925	3.21	4.41	1.2	0.00236026	0.290837	MDP0000342813_r	S	2	AT2G23090	unknown protein, casein kinase II alpha chain, putative	biological process unknown		135	a	a	a	a	aaaa
	AryANE_v1_00106136	2.79	5.06	2.27	0.000879444	0.119746	2.77	3.62	0.85	0.00706649	0.427892	2.41	4.77	2.35	0.000366646	0.332014	2.91	5.04	2.13	0.000580741	0.368775	MDP0000346969_r	S	1	AT1G80450	VQ motif-containing protein	biological process unknown		55.1	a	a	a	a	aaaa
	AryANE_v1_00113073	3.4	4.44	1.04	0.00339956	0.158718	3.34	4.16	0.82	0.00675817	0.426151	2.88	4.46	1.57	0.00408032	0.256761	3.48	4.16	0.68	0.00924667	0.346754	MDP0000543510_r	S	1	AT1G14860	ATNUDT18 (Arabidopsis thaliana Nudix hydrolase homolog 18); hydrolase	biological process unknown		217	a	a	a	a	aaaa
	AryANE_v1_00117354	2.45	5.14	2.69	0.000157134	0.130218	2.05	2.71	0.66	0.00929239	0.423542	2.02	4.53	2.5	0.000322385	0.378432	2.48	4.85	2.37	0.0013956	0.318782	MDP0000682327_r	S	4	AT2G28470	BGAL8 (beta-glactosidase 8); beta-galactosidase	carbohydrate metabolic process		318	a	a	a	a	aaaa
	AryANE_v1_00063598	0.4	1.08	0.68	0.00823775	0.205154	0.56	1.44	0.88	0.00426052	0.424884	0.49	1.62	1.12	0.00322098	0.249802	1.41	1.88	0.47	0.0427624	0.524351	MDP0000113336_r	S	1	AT1G17020	SRG1 (SENESCENCE-RELATED GENE 1); oxidoreductase, acting on paired donors, with incorporation or reduction of molecular oxygen, 2-oxoglutarate as one donor, and incorporation of one atom each of oxygen into both donors	flavonoid biosynthetic process		363	a	a	a	c	aaac
	AryANE_v1_00063745	1.3	2.55	1.25	0.00456943	0.172529	1.27	2.6	1.33	0.00158119	0.497871	1.06	3.18	2.11	0.000451264	0.31319	2.36	3.36	1	0.0169077	0.400716	MDP0000119446_r	S	1	AT4G17980	ANAC071 (Arabidopsis NAC domain containing protein 71); transcription factor	multicellular organismal development		305	a	a	a	c	aaac
	AryANE_v1_00063789	0.9	2.78	1.88	0.00261555	0.147901	0.62	1.31	0.69	0.00945932	0.424503	0.96	1.97	1.01	0.00330119	0.250107	1.17	1.66	0.49	0.120047	0.726235	MDP0000119630_r	S	2	AT3G47340	ASN1 (DARK INDUCIBLE 6)	asparagine biosynthetic process		982	a	a	a	c	aaac
	AryANE_v1_00064853	6.15	7.02	0.87	0.00420405	0.167552	5.66	6.7	1.04	0.00242763	0.455351	5.07	6.95	1.87	0.000737082	0.267493	5.79	6.13	0.34	0.403816	0.874238	MDP0000124555_r	S	1	AT5G14750	WER (WEREWOLF 1); DNA binding / transcription factor	regulation of transcription, DNA-dependent		171	a	a	a	c	aaac
	AryANE_v1_00065192	6.95	8.16	1.21	0.00159258	0.135602	6.73	7.55	0.83	0.00507157	0.423157	6.47	7.56	1.09	0.00718736	0.274013	6.88	7.71	0.83	0.0429194	0.524252	MDP0000126194_r	S	2	AT4G15450	senescence/dehydration-associated protein-related	regulation of transcription, DNA-dependent		393	a	a	a	c	aaac
	AryANE_v1_00065398	3.16	4	0.84	0.00647765	0.190427	2.96	4.56	1.6	0.0012827	0.524192	2.8	4.68	1.88	0.000740772	0.266796	4.4	4.12	-0.28	0.224047	0.825784	MDP0000127182_r	S	2	AT5G07990	TT7 (TRANSPARENT TESTA 7); flavonoid 3p-monooxygenase/ oxygen binding	electron transport		372	a	a	a	c	aaac
	AryANE_v1_00068748	3.63	5.96	2.33	0.000267694	0.12025	3.57	4.21	0.64	0.00783222	0.421387	3.73	5.97	2.23	0.000779416	0.261867	3.73	5.63	1.9	0.0115958	0.367681	MDP0000143351_r	S	2	C6TKY2_SOYBN	Putative uncharacterized protein		Glycine max (Soybean) (Glycine hispida)	75.9	a	a	a	c	aaac
	AryANE_v1_00073793	4.52	5.3	0.78	0.00578631	0.184797	4.15	5.16	1.01	0.00219638	0.450708	3.96	4.98	1.02	0.00814526	0.281216	4.72	4.87	0.15	0.228067	0.828671	MDP0000168289_r	S	1	AT4G20070	ATAAH (ARABIDOPSIS THALIANA ALLANTOATE AMIDOHYDROLASE); allantoate deiminase/ metallopeptidase	proteolysis		662	a	a	a	c	aaac
	AryANE_v1_00074004	2.55	3.95	1.4	0.00278708	0.149427	2.24	5.12	2.89	0.0015804	0.499262	2.32	4.89	2.57	0.00140431	0.236745	4.62	4.57	-0.05	0.908264	0.972975	MDP0000169344_r	S	4	AT1G17020	SRG1 (SENESCENCE-RELATED GENE 1); oxidoreductase, acting on paired donors, with incorporation or reduction of molecular oxygen, 2-oxoglutarate as one donor, and incorporation of one atom each of oxygen into both donors	flavonoid biosynthetic process		117	a	a	a	c	aaac
	AryANE_v1_00076427	3.1	4.3	1.2	0.00164709	0.137682	2.46	3.37	0.91	0.00482267	0.422968	2.54	4.02	1.47	0.00297591	0.248643	3.16	3.6	0.44	0.397374	0.873798	MDP0000181673_r	S	2	AT3G59920	ATGDI2 (RAB GDP DISSOCIATION INHIBITOR 2); RAB GDP-dissociation inhibitor	protein transport		775	a	a	a	c	aaac
	AryANE_v1_00079514	6.31	7.42	1.11	0.00273221	0.149999	5.92	7.46	1.54	0.000669673	0.691535	5.7	7.06	1.36	0.00191816	0.244481	6.33	6.59	0.26	0.0815089	0.647146	MDP0000197200_r	S	2	AT4G27740	unknown protein	biological process unknown		140	a	a	a	c	aaac
	AryANE_v1_00087569	6.64	7.72	1.08	0.0022264	0.144124	6.73	7.36	0.64	0.00746285	0.421342	6.03	7.13	1.09	0.00351173	0.251432	6.8	6.67	-0.13	0.290807	0.850206	MDP0000238589_r	S	1	AT5G59970	histone H4	nucleosome assembly		160	a	a	a	c	aaac
	AryANE_v1_00095880	1.75	3.45	1.7	0.00406472	0.16487	1.85	2.81	0.96	0.00488545	0.42383	1.84	3.77	1.93	0.00436723	0.258237	2.51	3.77	1.26	0.0623679	0.592284	MDP0000280105_r	S	2	AT4G31940	CYP82C4 (cytochrome P450, family 82, subfamily C, polypeptide 4); oxygen binding	electron transport		525	a	a	a	c	aaac
	AryANE_v1_00096183	5.33	8.43	3.1	0.000364112	0.115901	5.35	6.78	1.43	0.00519167	0.419686	4.89	7.93	3.03	0.000259619	0.398146	6.63	8.26	1.62	0.043726	0.526942	MDP0000281626_r	S	1	AT1G61800	GPT2 (glucose-6-phosphate/phosphate translocator 2); antiporter/ glucose-6-phosphate transporter	transport		501	a	a	a	c	aaac
	AryANE_v1_00096247	2.75	7.04	4.29	0.000312959	0.11798	2.35	3.81	1.46	0.00972496	0.424714	2.67	6.9	4.23	7.09274e-05	1	3.52	6.5	2.98	0.014641	0.390089	MDP0000281971_r	S	2	AT2G30570	photosystem II reaction center W (PsbW) protein-related	biological process unknown		94.7	a	a	a	c	aaac
	AryANE_v1_00099223	2.88	4.12	1.24	0.00152279	0.134918	2.52	3.63	1.12	0.00751101	0.421336	2.02	3.45	1.42	0.00380563	0.254643	3.47	3.86	0.39	0.434287	0.881147	MDP0000296410_r	S	1	AT1G77120	ADH1 (ALCOHOL DEHYDROGENASE 1); alcohol dehydrogenase	metabolic process		594	a	a	a	c	aaac
	AryANE_v1_00099657	0.42	1.71	1.29	0.003462	0.159235	0.53	1.24	0.71	0.0086449	0.420792	0.6	2.05	1.45	0.0027731	0.248045	1.23	1.98	0.75	0.0109251	0.361204	MDP0000298394_r	S	2	AT2G33060	leucine-rich repeat family protein	defense response		357	a	a	a	c	aaac
	AryANE_v1_00099833	4.98	6.22	1.23	0.00439017	0.170241	4.85	6.03	1.19	0.00301677	0.43436	4.47	5.77	1.29	0.00179467	0.242388	5.23	5.77	0.54	0.047859	0.543145	MDP0000299304_r	S	1	AT5G66160	JR700 (Arabidopsis thaliana receptor homology region transmembrane domain ring H2 motif protein 1); peptidase/ protein binding / zinc ion binding	intracellular protein transport		207	a	a	a	c	aaac
	AryANE_v1_00100268	2.54	4.09	1.55	0.00563269	0.183363	2.15	3.1	0.95	0.00988737	0.424472	2.51	5.1	2.58	0.000735345	0.268916	2.82	4.12	1.3	0.147977	0.761807	MDP0000301534_r	S	1	AT3G28050	nodulin MtN21 family protein	biological process unknown		428	a	a	a	c	aaac
	AryANE_v1_00100929	4.25	5.25	1	0.00333513	0.157237	3.89	4.71	0.83	0.00381494	0.422087	3.38	5.02	1.64	0.00109322	0.245735	4.12	4.72	0.6	0.0123283	0.371962	MDP0000304617_r	S	2	AT4G28390	AAC3 (ADP/ATP CARRIER 3); ATP:ADP antiporter/ binding	transport		69.7	a	a	a	c	aaac
	AryANE_v1_00105251	3.99	4.77	0.78	0.00730307	0.196816	3.6	4.23	0.63	0.0081915	0.422491	3.81	5.07	1.26	0.00634137	0.26774	4.06	4.7	0.64	0.0115097	0.367273	MDP0000332494_r	S	1					NA	a	a	a	c	aaac
	AryANE_v1_00111518	6.94	9.47	2.53	0.000829835	0.120502	7.34	8.19	0.85	0.0063307	0.424268	6.57	8.61	2.04	0.00719742	0.274286	7.11	9.12	2.01	0.0589962	0.582689	MDP0000491737_r	S	4	AT1G77120	ADH1 (ALCOHOL DEHYDROGENASE 1); alcohol dehydrogenase	metabolic process		618	a	a	a	c	aaac
	AryANE_v1_00112596	4.24	5.02	0.78	0.00650247	0.190574	3.81	5.26	1.45	0.00149502	0.502012	3.64	5.04	1.39	0.0014581	0.236586	4.8	4.53	-0.27	0.0784755	0.63806	MDP0000527259_r	S	2	AT3G47570	leucine-rich repeat transmembrane protein kinase, putative	protein amino acid phosphorylation		494	a	a	a	c	aaac
	AryANE_v1_00116443	4.25	5.74	1.49	0.00865456	0.208408	4.07	5.36	1.29	0.0057571	0.423345	3.76	6.47	2.7	0.000540983	0.29226	5	6.59	1.59	0.0367044	0.495764	MDP0000654738_r	S	1	AT4G34800	auxin-responsive family protein	response to auxin stimulus		101	a	a	a	c	aaac
	AryANE_v1_00123376	5.56	6.44	0.88	0.00399957	0.163887	5.16	6.24	1.09	0.00460662	0.422139	4.94	6.21	1.26	0.00325805	0.250228	5.72	6.06	0.34	0.292886	0.849839	MDP0000871412_r	S	1	AT5G20700	senescence-associated protein-related	biological process unknown		119	a	a	a	c	aaac
	AryANE_v1_00125313	5.2	5.95	0.75	0.00719744	0.19567	4.77	5.42	0.65	0.00730181	0.424221	3.99	5.99	2	0.000777245	0.262064	5.03	5.9	0.87	0.060298	0.586365	MDP0000931057_r	S	1	AT5G40330	MYB23 (myb domain protein 23); DNA binding / transcription factor	regulation of transcription		167	a	a	a	c	aaac
	AryANE_v1_00074449	4.77	5.94	1.17	0.00494802	0.177086	4.45	5.67	1.22	0.00131732	0.514267	4.55	5.62	1.06	0.0302519	0.378874	5.13	6.21	1.08	0.00345702	0.296653	MDP0000171707_r	S	1	AT5G26670	pectinacetylesterase, putative	nucleobase, nucleoside, nucleotide and nucleic acid metabolic process		608	a	a	c	a	aaca
	AryANE_v1_00086434	1.1	2.2	1.1	0.00972406	0.216083	0.99	1.77	0.78	0.00762605	0.421632	1.35	2.58	1.22	0.0183014	0.332975	2.02	2.8	0.78	0.00860874	0.338979	MDP0000232477_r	S	1					NA	a	a	c	a	aaca
	AryANE_v1_00065549	5.07	6.04	0.97	0.00306223	0.152921	4.67	5.45	0.79	0.00428772	0.424074	4.59	5.63	1.04	0.0714227	0.491319	4.99	5.56	0.57	0.0154212	0.394967	MDP0000127915_r	S	1	AT1G69680	unknown protein	biological process unknown		304	a	a	c	c	aacc
	AryANE_v1_00069262	0.53	5.07	4.54	0.00249076	0.146714	0.23	0.88	0.65	0.00802081	0.4237	0.61	5.35	4.74	0.0119337	0.302421	0.98	5.31	4.32	0.0126819	0.375961	MDP0000145916_r	S	3	AT5G26620	unknown protein	biological process unknown		55.8	a	a	c	c	aacc
	AryANE_v1_00078234	3.19	3.97	0.78	0.00549078	0.182829	2.88	3.61	0.74	0.00583827	0.420303	2.87	3.79	0.91	0.0124025	0.30519	3.6	3.74	0.14	0.253296	0.839775	MDP0000190738_r	S	2	AT1G10200	transcription factor LIM, putative	biological process unknown		221	a	a	c	c	aacc
	AryANE_v1_00080491	3.26	4.44	1.18	0.0028331	0.150467	2.89	3.92	1.03	0.00204772	0.46381	3.07	3.75	0.67	0.0106464	0.296945	3.98	4.07	0.09	0.805523	0.94871	MDP0000201967_r	S	2	AT1G28100	unknown protein, SCPL45; serine carboxypeptidase	biological process unknown		208	a	a	c	c	aacc
	AryANE_v1_00080569	1.69	2.63	0.94	0.00328824	0.15664	2.2	4.41	2.22	0.000229298	1	2.01	4.4	2.39	0.0111476	0.297735	3.77	3.62	-0.15	0.660171	0.921009	MDP0000202311_r	S	2	AT5G24600	unknown protein	biological process unknown		325	a	a	c	c	aacc
	AryANE_v1_00087835	1.76	2.61	0.85	0.00690814	0.193722	1.8	2.91	1.11	0.00412377	0.424925	1.6	2.6	0.99	0.0510509	0.439755	2.81	2.53	-0.28	0.072779	0.620726	MDP0000240032_r	S	1	AT1G24620	polcalcin, putative / calcium-binding pollen allergen, putative	response to cold		87.8	a	a	c	c	aacc
	AryANE_v1_00089456	3.79	4.57	0.78	0.00558023	0.183457	3.29	3.93	0.65	0.00723822	0.425938	3.24	4.24	0.99	0.0430278	0.41832	3.96	4.12	0.16	0.630117	0.915737	MDP0000248575_r	S	1	AT5G59790	unknown protein	biological process unknown		377	a	a	c	c	aacc
	AryANE_v1_00094173	3.47	4.28	0.81	0.00839204	0.206324	3.41	4.3	0.89	0.0033152	0.440967	3.22	3.87	0.64	0.0689296	0.485227	3.81	4.16	0.35	0.334736	0.861658	MDP0000271337_r	S	4	AT3G14200	DNAJ heat shock N-terminal domain-containing protein	protein folding		193	a	a	c	c	aacc
	AryANE_v1_00098046	2.08	2.91	0.83	0.00833838	0.205953	2.2	3.56	1.36	0.000976482	0.545218	2.17	4.11	1.94	0.0223093	0.351078	3.69	4.1	0.41	0.330361	0.860323	MDP0000290950_r	S	2	AT1G72300	leucine-rich repeat transmembrane protein kinase, putative	protein amino acid phosphorylation		105	a	a	c	c	aacc
	AryANE_v1_00101866	1.26	2.5	1.24	0.00153034	0.135213	1.11	1.89	0.79	0.00757128	0.421028	1.29	1.88	0.59	0.0287328	0.374038	1.7	2.24	0.54	0.0462656	0.535917	MDP0000309290_r	S	2	AT4G27290	S-locus protein kinase, putative	protein amino acid phosphorylation		783	a	a	c	c	aacc
	AryANE_v1_00103337	1.98	3.79	1.81	0.00950231	0.214881	2.1	3.22	1.12	0.0016019	0.493076	1.63	3.56	1.92	0.0509141	0.439533	2.59	2.9	0.31	0.241626	0.834002	MDP0000316461_r	S	1					NA	a	a	c	c	aacc
	AryANE_v1_00106209	6.61	7.49	0.87	0.00666697	0.192	6.41	7.06	0.66	0.00803944	0.423287	6.15	7.53	1.38	0.0127684	0.305651	6.59	7.28	0.69	0.105665	0.699523	MDP0000348129_r	S	1					NA	a	a	c	c	aacc
	AryANE_v1_00107936	5.08	6.11	1.03	0.00264596	0.148312	4.55	5.22	0.67	0.00988052	0.424747	4.42	5.43	1.01	0.0318381	0.38485	4.48	5.5	1.02	0.0686898	0.61096	MDP0000376155_r	S	1	AT5G67620	unknown protein	N-terminal protein myristoylation		175	a	a	c	c	aacc
	AryANE_v1_00110285	5.36	6.2	0.84	0.00466026	0.173036	5.64	6.51	0.88	0.00891844	0.422542	4.89	5.55	0.65	0.0185322	0.333853	6.15	6.65	0.5	0.195626	0.808295	MDP0000452125_r	S	2	AT4G27745	unknown protein	biological process unknown		191	a	a	c	c	aacc
	AryANE_v1_00112505	1.3	2.06	0.76	0.00618407	0.188483	1.06	2.45	1.39	0.00640709	0.424645	1.25	1.79	0.53	0.0188085	0.335273	2.34	1.55	-0.79	0.0125354	0.374414	MDP0000523886_r	S	1	AT1G43800	acyl-(acyl-carrier-protein) desaturase, putative / stearoyl-ACP desaturase, putative	fatty acid metabolic process		83.2	a	a	c	c	aacc
	AryANE_v1_00112536	2.32	3.06	0.74	0.00914977	0.212302	1.95	2.6	0.66	0.00812488	0.423146	2.5	2.92	0.42	0.0421586	0.415908	2.76	3.23	0.47	0.206903	0.816597	MDP0000525172_r	S	2	AT3G51550	protein kinase family protein	protein amino acid phosphorylation		179	a	a	c	c	aacc
	AryANE_v1_00113780	0.65	1.42	0.77	0.00628284	0.189629	0.53	1.13	0.6	0.00908195	0.422575	0.53	1.54	1.01	0.0559922	0.452785	0.81	1.35	0.54	0.0367415	0.495844	MDP0000566126_r	S	1					NA	a	a	c	c	aacc
	AryANE_v1_00117639	6.32	8.75	2.43	0.00119288	0.128412	6.76	7.4	0.64	0.00772538	0.420348	6.13	8.53	2.4	0.0184938	0.333541	6.65	8.54	1.88	0.0631433	0.594961	MDP0000691431_r	S	4	AT1G77120	ADH1 (ALCOHOL DEHYDROGENASE 1); alcohol dehydrogenase	metabolic process		254	a	a	c	c	aacc
	AryANE_v1_00121361	4.07	4.92	0.84	0.00496733	0.177381	3.62	4.32	0.71	0.00939041	0.424584	3.86	4.12	0.26	0.578662	0.835706	4.13	4.43	0.3	0.560122	0.902165	MDP0000809801_r	S	1					NA	a	a	c	c	aacc
	AryANE_v1_00124565	1.23	2.14	0.91	0.0038406	0.163289	0.92	1.7	0.78	0.00570548	0.422135	1.09	1.95	0.86	0.0114501	0.299256	1.53	1.65	0.12	0.566364	0.902919	MDP0000909550_r	S	3	AT5G47650	ATNUDT2 (Arabidopsis thaliana Nudix hydrolase homolog 2); ADP-ribose diphosphatase/ NAD binding / hydrolase	N-terminal protein myristoylation		162	a	a	c	c	aacc
	AryANE_v1_00065556	3.89	5.9	2.01	0.000416947	0.11754	3.95	3.3	-0.64	0.0081898	0.422631	3.34	5.93	2.59	0.00025218	0.428174	3	5.56	2.55	0.00167264	0.30876	MDP0000127942_r	S	1	AT4G18210	ATPUP10 (Arabidopsis thaliana purine permease 10); purine transporter	response to nematode		293	a	b	a	a	abaa
	AryANE_v1_00074371	5.64	6.68	1.04	0.00349405	0.159489	6.13	5.1	-1.02	0.00209222	0.461904	5.63	6.48	0.85	0.00511774	0.259246	4.71	6.16	1.45	0.00317976	0.294913	MDP0000171277_r	S	2	AT1G54500	rubredoxin family protein	electron transport		182	a	b	a	a	abaa
	AryANE_v1_00074916	2.57	4.75	2.18	0.000339826	0.117088	2.59	1.78	-0.81	0.00397967	0.421845	2.36	3.46	1.1	0.00259323	0.246077	1.89	3.52	1.63	0.00317252	0.295103	MDP0000174127_r	S	4	AT4G31590	ATCSLC05 (Cellulose synthase-like C5); transferase, transferring glycosyl groups	biological process unknown		942	a	b	a	a	abaa
	AryANE_v1_00102049	5.29	7.98	2.69	0.000215496	0.12044	6.22	5.5	-0.72	0.00654861	0.422934	5.05	7.72	2.66	0.00288994	0.248446	4.17	7.23	3.06	0.000546709	0.391538	MDP0000310152_r	S	2	AT5G65730	xyloglucan:xyloglucosyl transferase, putative / xyloglucan endotransglycosylase, putative / endo-xyloglucan transferase, putative	carbohydrate metabolic process		476	a	b	a	a	abaa
	AryANE_v1_00118006	5.04	7.15	2.11	0.000509559	0.113127	4.92	4.07	-0.84	0.00407181	0.423663	4.41	6.2	1.79	0.000735297	0.269936	3.28	5.96	2.68	0.000435518	0.423302	MDP0000703059_r	S	1	AT5G51060	RHD2 (ROOT HAIR DEFECTIVE 2)	electron transport		1135	a	b	a	a	abaa
	AryANE_v1_00063524	5.58	6.84	1.26	0.00351247	0.159647	6.03	5.31	-0.72	0.00548702	0.420888	5.34	6.8	1.46	0.00121883	0.240932	4.68	5.86	1.18	0.0140613	0.385535	MDP0000089512_r	S	4	AT5G60920	COB (COBRA)	electron transport		288	a	b	a	c	abac
	AryANE_v1_00087588	2.74	3.52	0.78	0.0055882	0.183342	2.59	1.64	-0.95	0.00258459	0.444827	2.48	3.25	0.77	0.00679908	0.271284	1.68	2.67	0.99	0.0339028	0.483569	MDP0000238683_r	S	1	AT5G23280	TCP family transcription factor, putative	regulation of transcription		206	a	b	a	c	abac
	AryANE_v1_00104728	5.75	6.73	0.98	0.00407492	0.165005	5.49	4.67	-0.82	0.00843178	0.42087	5.68	7.04	1.36	0.00234181	0.243083	4.47	6.71	2.24	0.0242832	0.444124	MDP0000322543_r	S	1	AT4G22920	unknown protein	chlorophyll catabolic process		335	a	b	a	c	abac
	AryANE_v1_00063801	2.08	3.43	1.35	0.00254512	0.146944	1.98	0.58	-1.39	0.000938823	0.567049	2.18	1.77	-0.41	0.065834	0.478748	0.63	1.69	1.05	0.00342745	0.296789	MDP0000119680_r	S	4	AT1G30260	AGL79 (AGAMOUS-LIKE 79)	biological process unknown		67.8	a	b	c	a	abca
	AryANE_v1_00065593	4.06	5.33	1.27	0.00227181	0.14482	4.39	2.76	-1.63	0.00325107	0.439746	3.7	4.41	0.7	0.0152478	0.319056	2.24	4.05	1.81	0.00416388	0.304853	MDP0000128130_r	S	2	AT5G06720	peroxidase, putative	electron transport		253	a	b	c	a	abca
	AryANE_v1_00067267	2.21	3.39	1.18	0.00174798	0.138299	1.91	1.07	-0.84	0.00448531	0.422305	2.11	3.17	1.06	0.0552177	0.450237	1.43	3.19	1.76	0.000841572	0.369404	MDP0000136104_r	S	4	AT1G60000	29 kDa ribonucleoprotein, chloroplast, putative / RNA-binding protein cp29, putative	biological process unknown		112	a	b	c	a	abca
	AryANE_v1_00081930	3.4	4.77	1.37	0.00348991	0.159451	3.25	2.66	-0.59	0.00955697	0.42511	3.34	4.31	0.97	0.0487716	0.433961	2.86	4.49	1.63	0.00278262	0.289986	MDP0000209471_r	S	2	AT2G38090	myb family transcription factor	regulation of transcription		296	a	b	c	a	abca
	AryANE_v1_00084141	2.79	4.05	1.26	0.00173221	0.138304	2.79	1.92	-0.87	0.00499878	0.421848	2.66	3.17	0.5	0.0283094	0.372607	2.12	3.47	1.35	0.00754211	0.332898	MDP0000220665_r	S	2	AT5G06720	peroxidase, putative	electron transport		304	a	b	c	a	abca
	AryANE_v1_00105561	6.78	7.79	1.01	0.00467334	0.173187	7.22	6.38	-0.83	0.0080872	0.423942	6.94	7.32	0.37	0.136178	0.600586	6.42	7.42	1	0.00821506	0.339329	MDP0000337353_r	S	2	AT5G10480	PAS2 (PASTICCINO 2)	electron transport		334	a	b	c	a	abca
	AryANE_v1_00124259	2.89	4.17	1.28	0.00145073	0.134353	2.58	1.55	-1.03	0.00286293	0.432983	2.44	3.54	1.1	0.0396123	0.408417	1.7	3.44	1.74	0.00118535	0.335032	MDP0000899966_r	S	1	AT4G36360	BGAL3 (beta-galactosidase 3); beta-galactosidase	carbohydrate metabolic process		1273	a	b	c	a	abca
	AryANE_v1_00064700	5.63	7.01	1.38	0.00162368	0.137156	6.05	4.96	-1.08	0.00209202	0.462925	5.78	6.07	0.29	0.0986981	0.543992	4.93	5.64	0.71	0.273837	0.84543	MDP0000123885_r	S	2	PIF1_SCHPO	DNA repair and recombination protein pif1, mitochondrial		Schizosaccharomyces pombe (Fission yeast)	75.5	a	b	c	c	abcc
	AryANE_v1_00069292	4.06	5.36	1.3	0.00132379	0.130385	4.03	3.37	-0.66	0.00764444	0.421678	3.4	5.09	1.69	0.0242642	0.358913	2.94	4.54	1.6	0.122547	0.72859	MDP0000146055_r	S	4					NA	a	b	c	c	abcc
	AryANE_v1_00069391	4.7	5.43	0.73	0.00672704	0.192576	5.16	4.42	-0.73	0.00562322	0.422891	4.99	4.23	-0.76	0.0574294	0.457023	4.47	4.88	0.41	0.0447674	0.53096	MDP0000146604_r	S	1	AT4G24900	unknown protein	biological process unknown		320	a	b	c	c	abcc
	AryANE_v1_00074912	5.63	6.88	1.25	0.00146484	0.13488	5.11	4.29	-0.82	0.00400127	0.421806	5	5.78	0.78	0.0344153	0.39316	4.02	5.12	1.09	0.0739335	0.623152	MDP0000174103_r	S	4	AT3G21670	nitrate transporter (NTP3)	oligopeptide transport		712	a	b	c	c	abcc
	AryANE_v1_00077108	4.15	4.83	0.68	0.00847284	0.20725	4.27	3.63	-0.64	0.00768289	0.420658	4.13	4.4	0.27	0.097286	0.541229	3.81	4.38	0.57	0.0773608	0.634959	MDP0000185233_r	S	2	AT2G39930	ATISA1/ISA1 (ISOAMYLASE 1); alpha-amylase/ isoamylase	carbohydrate metabolic process		962	a	b	c	c	abcc
	AryANE_v1_00081160	5.69	6.71	1.02	0.00261625	0.147854	5.57	4.89	-0.68	0.00681755	0.425425	4.79	5.43	0.63	0.37731	0.758288	3.85	5.59	1.74	0.118939	0.724316	MDP0000205391_r	S	3	AT4G39840	unknown protein	biological process unknown		82	a	b	c	c	abcc
	AryANE_v1_00082200	8.62	9.5	0.88	0.00614105	0.188126	8.71	7.66	-1.05	0.00260669	0.439187	7.91	8.28	0.36	0.543177	0.822198	7.91	8.95	1.04	0.287397	0.849624	MDP0000210897_r	S	2					NA	a	b	c	c	abcc
	AryANE_v1_00084008	4.04	5.27	1.23	0.00197453	0.139465	4.33	3.17	-1.16	0.00205788	0.462835	3.71	4.1	0.39	0.285866	0.715641	2.83	4.08	1.25	0.0494865	0.549759	MDP0000219895_r	S	2	AT2G30490	ATC4H (CINNAMATE-4-HYDROXYLASE)	electron transport		472	a	b	c	c	abcc
	AryANE_v1_00088107	3.91	5.34	1.43	0.00115255	0.129282	3.69	2.95	-0.74	0.00518825	0.420827	3.4	3.9	0.49	0.123968	0.584071	3.17	3.93	0.76	0.0395647	0.508374	MDP0000241487_r	S	4	AT4G22290	ubiquitin thiolesterase	ubiquitin-dependent protein catabolic process		144	a	b	c	c	abcc
	AryANE_v1_00093491	6.03	6.74	0.7	0.00923108	0.21316	6.08	5.14	-0.94	0.00816576	0.423209	5.52	5.06	-0.47	0.0557416	0.452066	4.83	5.49	0.66	0.0926703	0.670282	MDP0000268037_r	S	1	AT5G25880	ATNADP-ME3 (NADP-MALIC ENZYME 3); malate dehydrogenase (oxaloacetate-decarboxylating) (NADP+)/ malic enzyme/ oxidoreductase, acting on NADH or NADPH, NAD or NADP as acceptor	malate metabolic process		864	a	b	c	c	abcc
	AryANE_v1_00094744	8.54	9.64	1.1	0.00343018	0.158836	8.43	7.12	-1.31	0.00916419	0.423732	8	8.81	0.81	0.0125127	0.305845	7.86	8.77	0.91	0.119799	0.725476	MDP0000274370_r	S	2	AT3G01960	unknown protein	biological process unknown		63.9	a	b	c	c	abcc
	AryANE_v1_00099176	2.25	2.95	0.7	0.00769312	0.20058	2.2	1.61	-0.59	0.00949372	0.424459	1.87	2.34	0.47	0.0647578	0.476313	1.52	1.92	0.4	0.0459654	0.535042	MDP0000296211_r	S	1	AT5G63110	HDA6 (HISTONE DEACETYLASE 6); histone deacetylase	histone deacetylation		723	a	b	c	c	abcc
	AryANE_v1_00100751	4.67	5.39	0.72	0.00949007	0.214856	4.84	4.25	-0.59	0.00950038	0.424362	4.05	4.73	0.67	0.0204615	0.341199	3.98	4.62	0.64	0.0191124	0.415254	MDP0000303736_r	S	1	AT3G17470	RelA/SpoT domain-containing protein / calcium-binding EF-hand family protein	guanosine tetraphosphate metabolic process		661	a	b	c	c	abcc
	AryANE_v1_00105826	2.54	3.21	0.67	0.00946458	0.214684	2.87	2.19	-0.68	0.0094402	0.424835	2.2	2.56	0.36	0.248858	0.694631	1.95	2.54	0.59	0.0464722	0.536548	MDP0000342057_r	S	2					NA	a	b	c	c	abcc
	AryANE_v1_00107390	7.35	9.15	1.8	0.0061739	0.188412	7.78	6.57	-1.21	0.00580923	0.421053	7	8.78	1.78	0.0322317	0.385831	7.12	8.72	1.6	0.0476365	0.542106	MDP0000362190_r	S	1					NA	a	b	c	c	abcc
	AryANE_v1_00108636	7.54	8.44	0.9	0.00395378	0.163826	7.73	6.18	-1.55	0.0073719	0.424951	7.81	7.23	-0.58	0.0477422	0.43089	6.71	7.45	0.74	0.129163	0.738379	MDP0000399246_r	S	2	AT1G74730	unknown protein	biological process unknown		135	a	b	c	c	abcc
	AryANE_v1_00110222	5.74	6.99	1.25	0.00252165	0.147002	5.3	4.54	-0.76	0.00492275	0.423621	5.64	6.23	0.58	0.0725215	0.493699	5.37	5.92	0.55	0.106398	0.700912	MDP0000449918_r	S	2	AT4G24210	SLY1 (SLEEPY1)	positive regulation of gibberellic acid mediated signaling		81.3	a	b	c	c	abcc
	AryANE_v1_00113770	7.76	8.89	1.13	0.00289381	0.151022	7.81	6.75	-1.06	0.00259774	0.44312	6.9	7.59	0.69	0.0804864	0.50883	6.55	7.41	0.86	0.0823283	0.648945	MDP0000565846_r	S	4	AT3G24500	ATMBF1C/MBF1C (MULTIPROTEIN BRIDGING FACTOR 1C); DNA binding / transcription coactivator/ transcription factor	transcription		187	a	b	c	c	abcc
	AryANE_v1_00114457	8.17	9.01	0.84	0.00692304	0.193857	8	6.81	-1.19	0.00765817	0.421709	8.24	7.57	-0.68	0.13879	0.604258	7.56	8.34	0.78	0.246725	0.836715	MDP0000588065_r	S	1	AT4G33010	glycine dehydrogenase (decarboxylating), putative / glycine decarboxylase, putative / glycine cleavage system P-protein, putative	glycine metabolic process		68.2	a	b	c	c	abcc
	AryANE_v1_00120134	6.79	7.67	0.88	0.00403291	0.164273	6.74	5.37	-1.37	0.000966632	0.549299	6.04	6.65	0.61	0.16681	0.635211	5.97	6.55	0.58	0.388525	0.872508	MDP0000771629_r	S	1	AT2G17290	CPK6 (CALCIUM-DEPENDENT PROTEIN KINASE 6); anion channel/ calcium- and calmodulin-dependent protein kinase/ kinase	protein amino acid phosphorylation		258	a	b	c	c	abcc
	AryANE_v1_00120203	4.59	5.51	0.92	0.00918715	0.212758	4.62	4.02	-0.6	0.00917245	0.42391	4.63	4.86	0.22	0.137715	0.60278	4.07	4.64	0.57	0.303274	0.85233	MDP0000773491_r	S	1	AT2G30620	histone H1,2	nucleosome assembly		73.9	a	b	c	c	abcc
	AryANE_v1_00121751	5.06	6.13	1.07	0.00268623	0.149524	4.6	3.73	-0.87	0.00662482	0.424431	4.84	5.23	0.38	0.303968	0.724539	3.77	4.6	0.83	0.359517	0.86574	MDP0000822344_r	S	2	AT2G47400	CP12-1 (CP12 domain-containing protein 1)	biological process unknown		102	a	b	c	c	abcc
	AryANE_v1_00122546	2.21	3.1	0.89	0.00475069	0.174107	2.39	1.66	-0.72	0.00833316	0.423206	2.15	2.28	0.13	0.414279	0.772196	2.03	2.17	0.14	0.648608	0.919203	MDP0000847031_r	S	1	AT5G18610	protein kinase family protein	protein amino acid phosphorylation		493	a	b	c	c	abcc
	AryANE_v1_00123682	8.52	9.46	0.94	0.00543933	0.182826	8.08	7.33	-0.74	0.00650093	0.423557	8.38	7.95	-0.43	0.518354	0.811949	8.03	8.67	0.64	0.464022	0.885708	MDP0000881275_r	S	1					NA	a	b	c	c	abcc
	AryANE_v1_00063568	6.22	7.72	1.5	0.00192296	0.139407	6.67	6.43	-0.23	0.148587	0.728937	5.62	7.3	1.67	0.00599513	0.265872	5.37	7.14	1.77	0.000859553	0.367145	MDP0000095637_r	S	1	AT1G32900	starch synthase, putative	biosynthetic process		863	a	c	a	a	acaa
	AryANE_v1_00063689	2.44	4.82	2.38	0.000269046	0.119186	2.28	1.75	-0.53	0.0245454	0.481954	2.28	4.34	2.05	0.000502299	0.296644	1.92	4.58	2.66	0.00108409	0.338559	MDP0000119148_r	S	1	AT5G23190	CYP86B1 (cytochrome P450, family 86, subfamily B, polypeptide 1); oxygen binding	electron transport		739	a	c	a	a	acaa
	AryANE_v1_00063862	1.5	2.76	1.26	0.00171404	0.137653	1.24	1.45	0.21	0.18131	0.755022	1.5	2.64	1.14	0.00282634	0.247681	1.43	2.46	1.03	0.00320983	0.295401	MDP0000119931_r	S	1	AT3G13050	transporter-related	transport		605	a	c	a	a	acaa
	AryANE_v1_00063903	3.33	4.24	0.91	0.00478994	0.174747	3.49	3.2	-0.29	0.124091	0.698671	3.61	4.4	0.79	0.00921546	0.286535	3.05	4.07	1.02	0.00529708	0.310685	MDP0000120056_r	S	1					NA	a	c	a	a	acaa
	AryANE_v1_00063923	2	3.06	1.06	0.00261404	0.148077	1.99	2.4	0.41	0.321636	0.80565	2.16	3.49	1.33	0.00164287	0.238121	2.49	3.33	0.84	0.00551471	0.312296	MDP0000120157_r	S	4	AT2G38540	LP1 (nonspecific lipid transfer protein 1)	lipid transport		82	a	c	a	a	acaa
	AryANE_v1_00064128	2.01	4.13	2.12	0.0023014	0.145262	1.72	1.67	-0.05	0.882325	0.95628	1.98	4.23	2.25	0.000734488	0.270684	1.73	3.8	2.07	0.00170561	0.30653	MDP0000121094_r	S	1	AT2G26910	ATPDR4/PDR4 (PLEIOTROPIC DRUG RESISTANCE 4); ATPase, coupled to transmembrane movement of substances	multidrug transport		121	a	c	a	a	acaa
	AryANE_v1_00064183	1	4.72	3.72	0.000325423	0.116727	0.69	0.84	0.15	0.247163	0.782685	0.96	4.52	3.56	0.00928045	0.287241	0.83	4.03	3.2	0.00380377	0.29968	MDP0000121380_r	S	4	AT3G61870	unknown protein	biological process unknown		280	a	c	a	a	acaa
	AryANE_v1_00064326	1.64	4.74	3.1	0.000428025	0.114295	2	1.55	-0.45	0.24534	0.782332	2.04	4.65	2.61	0.00474427	0.255288	1.45	4.44	2.99	0.00976283	0.351178	MDP0000122022_r	S	1	AT5G17000	NADP-dependent oxidoreductase, putative	response to oxidative stress		194	a	c	a	a	acaa
	AryANE_v1_00064333	0.3	1.59	1.29	0.00299046	0.152102	0.36	0.21	-0.14	0.373196	0.81842	0.46	1.24	0.77	0.00755031	0.277825	0.25	0.95	0.7	0.00846904	0.339943	MDP0000122076_r	S	2	AT3G27250	unknown protein	biological process unknown		142	a	c	a	a	acaa
	AryANE_v1_00064378	1.54	2.65	1.11	0.00222198	0.144129	1.22	1.44	0.22	0.28887	0.797135	1.55	3.02	1.47	0.00235228	0.243372	1.64	2.71	1.07	0.00650546	0.317282	MDP0000122321_r	S	1	AT3G45260	zinc finger (C2H2 type) family protein	regulation of transcription		286	a	c	a	a	acaa
	AryANE_v1_00064509	5.86	6.97	1.11	0.00211667	0.141894	5.76	6.06	0.3	0.0561054	0.575963	4.95	6.42	1.47	0.00118316	0.242451	5	6.08	1.07	0.00812057	0.338509	MDP0000122981_r	S	1	AT5G24300	SSI (STARCH SYNTHASE I); transferase, transferring glycosyl groups	biosynthetic process		892	a	c	a	a	acaa
	AryANE_v1_00064877	4.9	6.27	1.37	0.00528625	0.1811	5.11	6.4	1.29	0.0261767	0.487853	5.09	7.16	2.07	0.00192691	0.243636	5.95	6.87	0.92	0.00514125	0.310139	MDP0000124654_r	S	1	AT4G25640	MATE efflux family protein	multidrug transport		538	a	c	a	a	acaa
	AryANE_v1_00064899	1.51	6.4	4.89	0.00132904	0.130368	0.83	0.55	-0.28	0.0710725	0.613034	1.22	5.02	3.8	0.00971873	0.290865	0.86	4.32	3.46	0.00463905	0.306219	MDP0000124752_r	S	1	AT4G38660	thaumatin, putative	response to other organism		295	a	c	a	a	acaa
	AryANE_v1_00065022	2.01	3.14	1.13	0.0020482	0.140038	1.86	1.39	-0.47	0.0186271	0.457277	1.33	2.53	1.19	0.00257468	0.245542	1.1	2.39	1.28	0.00644972	0.316998	MDP0000125336_r	S	2	AT1G55260	protease inhibitor/seed storage/lipid transfer protein (LTP) family protein	lipid transport		154	a	c	a	a	acaa
	AryANE_v1_00065051	1.91	3.12	1.21	0.00199159	0.139441	1.57	1.86	0.29	0.236456	0.777573	1.63	3.12	1.49	0.0012104	0.242801	1.65	2.82	1.17	0.00235356	0.291899	MDP0000125467_r	S	4	AT2G45510	CYP704A2 (cytochrome P450, family 704, subfamily A, polypeptide 2); oxygen binding	electron transport		164	a	c	a	a	acaa
	AryANE_v1_00065072	0.45	2.97	2.52	0.000220233	0.12029	0.13	0.03	-0.1	0.42392	0.829156	0.51	2.51	2	0.000523513	0.294537	0.51	1.9	1.39	0.00606582	0.313497	MDP0000125631_r	S	3	AT1G44575	NPQ4 (NONPHOTOCHEMICAL QUENCHING)	photosynthesis, light harvesting		281	a	c	a	a	acaa
	AryANE_v1_00065202	1.74	5.16	3.41	0.00249562	0.146641	1.81	2.28	0.47	0.113478	0.683129	1.67	4.97	3.3	0.000255205	0.418369	2.08	5.16	3.08	0.000197446	0.671676	MDP0000126245_r	S	1	AT4G38400	ATEXLA2 (ARABIDOPSIS THALIANA EXPANSIN-LIKE A2)	cellulose and pectin-containing cell wall organization and biogenesis		318	a	c	a	a	acaa
	AryANE_v1_00065247	0.79	4.07	3.28	0.000116737	0.151647	0.59	1.13	0.54	0.0319103	0.511951	0.98	3.9	2.92	0.00116681	0.245448	1.13	4.59	3.46	0.000883845	0.366031	MDP0000126450_r	S	1	AT5G39210	CRR7 (CHLORORESPIRATORY REDUCTION 7)	biological process unknown		154	a	c	a	a	acaa
	AryANE_v1_00065248	0.01	1.4	1.39	0.00256231	0.147142	0.02	-0.05	-0.07	0.61086	0.876598	0.21	1.29	1.08	0.0078253	0.278982	0.29	1.67	1.38	0.00956539	0.350428	MDP0000126455_r	S	4	AT1G10200	transcription factor LIM, putative	biological process unknown		334	a	c	a	a	acaa
	AryANE_v1_00065253	3.22	4.59	1.37	0.00150156	0.135154	2.69	2.32	-0.37	0.0551334	0.573774	2.65	4.44	1.79	0.00877271	0.284588	1.8	4.04	2.23	0.000478364	0.414224	MDP0000126481_r	S	4	AT4G20170	unknown protein	biological process unknown		609	a	c	a	a	acaa
	AryANE_v1_00065677	4.4	5.79	1.39	0.00908744	0.211827	4.31	4.1	-0.21	0.123526	0.697818	3.5	5.38	1.88	0.00115155	0.245496	3.67	5.09	1.42	0.0076824	0.334594	MDP0000128538_r	S	1	AT1G14700	ATPAP3/PAP3 (purple acid phosphatase 3)	nicotinate nucleotide salvage		412	a	c	a	a	acaa
	AryANE_v1_00065710	1.1	3.59	2.49	0.000241562	0.119084	0.69	0.75	0.06	0.709799	0.903019	1	3.15	2.14	0.000875297	0.260078	0.95	3.57	2.62	0.00812638	0.338603	MDP0000128678_r	S	4	AT2G36970	UDP-glucoronosyl/UDP-glucosyl transferase family protein	metabolic process		183	a	c	a	a	acaa
	AryANE_v1_00065737	0.1	2	1.9	0.000507196	0.113388	-0.03	0.15	0.18	0.165351	0.741899	0.25	1.58	1.33	0.00175679	0.241385	0.26	1.46	1.2	0.0024453	0.291876	MDP0000128789_r	S	4	AT2G20260	PSAE-2 (photosystem I subunit E-2)	electron transport		108	a	c	a	a	acaa
	AryANE_v1_00065818	6.25	8.73	2.48	0.00546137	0.1828	6.39	6.11	-0.27	0.357602	0.814947	5.33	7.88	2.55	0.00050473	0.296239	5.78	8.32	2.54	0.0038911	0.302556	MDP0000129131_r	S	4	AT1G64405	unknown protein	biological process unknown		54.7	a	c	a	a	acaa
	AryANE_v1_00066349	4.38	6.24	1.86	0.000572343	0.112514	4.26	3.83	-0.43	0.170764	0.7472	3.83	5.65	1.81	0.000968769	0.250306	3.8	5.17	1.37	0.00371959	0.298227	MDP0000131537_r	S	4	AT1G64770	unknown protein	carbohydrate metabolic process		435	a	c	a	a	acaa
	AryANE_v1_00066733	2.21	5.22	3.01	0.00194035	0.13972	2.02	2.78	0.76	0.0341309	0.522191	2.06	5.54	3.48	0.000553831	0.289337	2.29	5.26	2.97	0.000229412	0.606991	MDP0000133507_r	S	4	AT4G15630	integral membrane family protein	biological process unknown		172	a	c	a	a	acaa
	AryANE_v1_00067088	4.12	8.74	4.62	0.000582607	0.111344	4.42	3.96	-0.45	0.251517	0.783735	3.8	8.09	4.28	0.00116362	0.245865	3.76	7.7	3.94	0.000278231	0.519642	MDP0000135220_r	S	4	AT1G61520	LHCA3 (Photosystem I light harvesting complex gene 3)	photosynthesis, light harvesting		270	a	c	a	a	acaa
	AryANE_v1_00067120	1.21	3.07	1.86	0.00177548	0.137532	1.01	1.33	0.32	0.25964	0.787158	1.48	3.94	2.45	0.00121412	0.241509	1.78	3.96	2.18	0.000506983	0.409242	MDP0000135374_r	S	2	AT5G64530	ANAC104/XND1 (Arabidopsis NAC domain containing protein 104); transcription factor	multicellular organismal development		95.1	a	c	a	a	acaa
	AryANE_v1_00067379	2.67	5.48	2.81	0.00674867	0.192851	2.38	2.46	0.08	0.53666	0.857263	2.41	4.39	1.98	0.00342703	0.250846	2.32	4.21	1.89	0.00354438	0.296666	MDP0000136609_r	S	1	AT4G10250	ATHSP22,0 (Arabidopsis thaliana heat shock protein 22,0)	response to heat		153	a	c	a	a	acaa
	AryANE_v1_00067495	2.06	4.05	1.99	0.000381989	0.114752	2.02	1.56	-0.46	0.103106	0.668505	1.99	3.89	1.89	0.00067281	0.279354	1.81	3.55	1.74	0.00413038	0.304743	MDP0000137138_r	S	1	AT4G13840	transferase family protein	biological process unknown		188	a	c	a	a	acaa
	AryANE_v1_00067519	2.7	6.1	3.4	0.000311052	0.118657	2.52	2.79	0.28	0.146159	0.726678	2.56	5.48	2.92	0.000644933	0.283896	2.46	5.42	2.96	0.000228727	0.62247	MDP0000137271_r	S	2	AT5G64040	PSAN (photosystem I reaction center subunit PSI-N); calmodulin binding	photosynthesis		184	a	c	a	a	acaa
	AryANE_v1_00067596	0.3	3.19	2.89	0.00946102	0.214856	0.13	0.02	-0.11	0.344527	0.811951	0.62	2.58	1.96	0.00148939	0.238006	0.54	2.81	2.27	0.000506697	0.412508	MDP0000137579_r	S	1	B9IBQ3_POPTR	Predicted protein		Populus trichocarpa (Western balsam poplar) (Populus balsamifera subsp, trichocarpa)	92.8	a	c	a	a	acaa
	AryANE_v1_00067700	1.59	4.55	2.96	0.000184405	0.128456	1.1	1.3	0.2	0.136347	0.715687	1.61	4.44	2.83	0.00398347	0.256958	1.39	3.8	2.41	0.00154448	0.313675	MDP0000138073_r	S	1	AT3G55800	SBPASE (sedoheptulose-bisphosphatase); phosphoric ester hydrolase	carbohydrate metabolic process		608	a	c	a	a	acaa
	AryANE_v1_00067822	3.68	4.96	1.28	0.00228788	0.145171	3.25	4.34	1.09	0.0219332	0.468708	3.31	5.43	2.12	0.00278192	0.247669	4.2	5.07	0.87	0.00556213	0.31275	MDP0000138646_r	S	1	AT1G45616	leucine-rich repeat family protein	defense response		520	a	c	a	a	acaa
	AryANE_v1_00067843	7.14	8.68	1.54	0.000793319	0.119159	7.44	7.13	-0.31	0.262237	0.788386	6.68	8.14	1.45	0.00425681	0.258293	7.06	8.2	1.14	0.00411131	0.30499	MDP0000138709_r	S	2	AT1G78380	ATGSTU19 (GLUTATHIONE TRANSFERASE 8); glutathione transferase	DNA methylation		342	a	c	a	a	acaa
	AryANE_v1_00067879	0.41	4.15	3.74	6.24042e-05	0.199964	0.25	0.09	-0.16	0.199448	0.762659	0.55	2.25	1.7	0.000928452	0.251507	0.32	2.54	2.22	0.00216011	0.298626	MDP0000138851_r	S	1	AT1G48910	flavin-containing monooxygenase family protein / FMO family protein	electron transport		363	a	c	a	a	acaa
	AryANE_v1_00067955	2.19	3.29	1.1	0.00236076	0.146224	2.28	2.15	-0.13	0.721702	0.906254	1.95	2.94	0.99	0.00553439	0.263374	1.79	3.21	1.42	0.00730796	0.331472	MDP0000139203_r	S	4	AT1G06620	2-oxoglutarate-dependent dioxygenase, putative	biological process unknown		384	a	c	a	a	acaa
	AryANE_v1_00068139	0.68	3.8	3.12	0.00010343	0.165712	0.68	0.98	0.3	0.0688815	0.608397	0.81	3.16	2.34	0.00428515	0.259186	0.74	2.92	2.18	0.00178434	0.3035	MDP0000140041_r	S	4	AT5G54270	LHCB3 (LIGHT-HARVESTING CHLOROPHYLL BINDING PROTEIN 3)	photosynthesis, light harvesting		318	a	c	a	a	acaa
	AryANE_v1_00068252	4.65	5.32	0.67	0.00906708	0.211609	4.37	4.81	0.44	0.0332453	0.518135	4.17	5.24	1.07	0.00545826	0.262377	4.38	5.29	0.91	0.00567043	0.31311	MDP0000140641_r	S	2	AT5G46570	protein kinase family protein	protein amino acid phosphorylation		636	a	c	a	a	acaa
	AryANE_v1_00068259	0.26	2.41	2.15	0.00039649	0.115499	0.31	0.22	-0.09	0.416445	0.827189	0.52	2.04	1.52	0.00108987	0.245561	0.52	1.8	1.28	0.00207071	0.301586	MDP0000140680_r	S	4	AT5G64040	PSAN (photosystem I reaction center subunit PSI-N); calmodulin binding	photosynthesis		225	a	c	a	a	acaa
	AryANE_v1_00068438	2.73	4.54	1.81	0.00058291	0.111181	2.63	2.21	-0.42	0.0261513	0.487568	2.48	3.96	1.48	0.00117829	0.243553	1.94	3.77	1.83	0.000892079	0.367842	MDP0000141719_r	S	4	AT1G75580	auxin-responsive protein, putative	response to auxin stimulus		178	a	c	a	a	acaa
	AryANE_v1_00069597	2.74	4.26	1.52	0.00425209	0.168281	2.76	2.63	-0.12	0.303113	0.801569	2.68	4.1	1.41	0.0065042	0.269352	2.77	4.12	1.35	0.00168643	0.307728	MDP0000147546_r	S	1	AT5G61380	TOC1 (TIMING OF CAB1 1); transcription regulator	two-component signal transduction system (phosphorelay)		117	a	c	a	a	acaa
	AryANE_v1_00069630	2.25	5.21	2.96	0.0001232	0.14804	2.23	1.56	-0.67	0.0597615	0.585041	2.12	4.48	2.36	0.000326687	0.369787	1.33	4.54	3.21	0.00654635	0.31765	MDP0000147731_r	S	4	AT5G17000	NADP-dependent oxidoreductase, putative	response to oxidative stress		341	a	c	a	a	acaa
	AryANE_v1_00069789	1.13	3.34	2.21	0.000839447	0.120083	1.03	1.27	0.24	0.394442	0.823223	1.41	3.45	2.03	0.00186083	0.243372	1.42	3.56	2.13	0.00149068	0.31553	MDP0000148501_r	S	2	AT5G65700	BAM1 (big apical meristem 1); ATP binding / kinase/ protein serine/threonine kinase	protein amino acid phosphorylation		493	a	c	a	a	acaa
	AryANE_v1_00069913	2.59	3.94	1.35	0.00152872	0.135194	2.33	1.81	-0.52	0.0460263	0.552454	2.17	3.81	1.64	0.000875682	0.258577	1.79	3.33	1.54	0.00251997	0.289541	MDP0000149089_r	S	2	AT1G26355	unknown protein	biological process unknown		75.9	a	c	a	a	acaa
	AryANE_v1_00069992	3.91	7.67	3.76	0.000300424	0.120836	4.03	3.78	-0.25	0.146666	0.727582	3.28	7.01	3.72	0.000147781	0.638698	3.32	6.61	3.29	0.000343902	0.467957	MDP0000149416_r	S	1	AT4G22890	unknown protein	photosynthetic electron transport in photosystem I		407	a	c	a	a	acaa
	AryANE_v1_00070245	2.31	7.54	5.23	2.5194e-05	0.345986	2.37	2.6	0.23	0.103656	0.669587	2.67	6.78	4.11	0.00357251	0.251243	3.23	7.05	3.82	0.00915398	0.346415	MDP0000150637_r	S	4	AT1G55670	PSAG	photosynthetic electron transport in photosystem I		218	a	c	a	a	acaa
	AryANE_v1_00070262	1.41	4.81	3.4	0.00121009	0.12769	1.28	0.82	-0.46	0.413166	0.826727	1.54	3.2	1.66	0.00221865	0.248181	0.77	3.46	2.69	0.00129168	0.330737	MDP0000150729_r	S	1	AT1G61520	LHCA3 (Photosystem I light harvesting complex gene 3)	photosynthesis, light harvesting		432	a	c	a	a	acaa
	AryANE_v1_00070290	1.73	2.86	1.13	0.00851937	0.207596	1.61	1.83	0.22	0.23981	0.779794	1.84	3.67	1.82	0.000938649	0.252115	1.64	3.31	1.66	0.00187339	0.297403	MDP0000150863_r	S	1					NA	a	c	a	a	acaa
	AryANE_v1_00070451	5.87	6.91	1.04	0.00483364	0.175409	5.49	5.69	0.21	0.256641	0.78518	5.2	6.77	1.56	0.00100293	0.25095	5.33	6.24	0.91	0.00451944	0.307267	MDP0000151634_r	S	2	AT4G08980	F-box family protein (FBW2)	ubiquitin-dependent protein catabolic process		362	a	c	a	a	acaa
	AryANE_v1_00070459	1.32	3.18	1.86	0.000623369	0.111591	1.38	1.51	0.13	0.290815	0.797896	1.52	3.47	1.94	0.00318176	0.25023	1.78	3.07	1.29	0.00271793	0.288613	MDP0000151683_r	S	1	AT3G14470	disease resistance protein (NBS-LRR class), putative	apoptosis		394	a	c	a	a	acaa
	AryANE_v1_00070638	3.62	4.41	0.79	0.00537403	0.181903	3.71	3.52	-0.19	0.161987	0.738716	3.66	4.46	0.8	0.00616293	0.268062	3.37	4.21	0.84	0.00734212	0.331443	MDP0000152564_r	S	1	AT1G54050	17,4 kDa class III heat shock protein (HSP17,4-CIII)	response to heat		134	a	c	a	a	acaa
	AryANE_v1_00070848	4.11	6.09	1.98	0.00137171	0.132126	4.56	4.89	0.34	0.149903	0.730135	3.7	6.13	2.43	0.000348914	0.349216	3.72	5.25	1.53	0.00165127	0.309617	MDP0000153584_r	S	1	AT2G17550	unknown protein	translation		439	a	c	a	a	acaa
	AryANE_v1_00070868	1.31	3.99	2.68	0.000182192	0.130702	1.18	1.83	0.65	0.0313504	0.510732	1.2	4.2	3	0.00133213	0.238984	1.78	3.8	2.02	0.00093881	0.35769	MDP0000153663_r	S	4	AT3G47470	LHCA4 (Photosystem I light harvesting complex gene 4); chlorophyll binding	photosynthesis, light harvesting		423	a	c	a	a	acaa
	AryANE_v1_00070941	3.35	4.36	1.01	0.00687775	0.193604	3.08	3.34	0.26	0.181849	0.75507	3.61	4.61	1	0.00335105	0.24912	3.37	4.71	1.34	0.00162699	0.310566	MDP0000154056_r	S	1	AT5G22800	aminoacyl-tRNA synthetase family protein	translation		1242	a	c	a	a	acaa
	AryANE_v1_00070991	0.78	1.72	0.94	0.00878021	0.209232	0.55	0.91	0.37	0.0380933	0.535156	0.99	2.08	1.09	0.0031212	0.249806	1.37	2.28	0.91	0.0058322	0.313147	MDP0000154346_r	S	1	AT5G16060	unknown protein	biological process unknown		105	a	c	a	a	acaa
	AryANE_v1_00071207	1.96	4.44	2.48	0.00331276	0.156952	1.6	1.26	-0.34	0.153699	0.734033	1.73	3.86	2.13	0.00431286	0.258886	1.3	3.75	2.45	0.000980968	0.349956	MDP0000155343_r	S	4	AT4G14890	ferredoxin family protein	electron transport		186	a	c	a	a	acaa
	AryANE_v1_00071280	0.46	2.04	1.58	0.00230482	0.145287	0.26	0.17	-0.09	0.426568	0.829991	0.57	1.53	0.95	0.0046107	0.255624	0.54	1.37	0.83	0.00871641	0.339292	MDP0000155715_r	S	1	AT5G40380	,	,		614	a	c	a	a	acaa
	AryANE_v1_00071437	4.83	5.83	1	0.00712445	0.195176	4.6	4.51	-0.08	0.535715	0.856808	4.39	5.82	1.43	0.00572375	0.263548	4.23	5.51	1.28	0.00294812	0.291904	MDP0000156411_r	S	1	AT5G41120	esterase/lipase/thioesterase family protein	metabolic process		667	a	c	a	a	acaa
	AryANE_v1_00071468	0.92	5.65	4.72	0.000565536	0.111862	0.72	1.38	0.67	0.0152738	0.446118	1.01	6.04	5.02	0.00476604	0.255448	0.94	5.02	4.08	0.000123857	1	MDP0000156578_r	S	1	AT1G10657	,	,		125	a	c	a	a	acaa
	AryANE_v1_00071539	2.24	5.19	2.95	0.000120226	0.148171	2.04	1.73	-0.31	0.345683	0.812143	2.11	4.2	2.09	0.00768142	0.278978	1.56	3.99	2.43	0.00861014	0.338894	MDP0000156945_r	S	2					NA	a	c	a	a	acaa
	AryANE_v1_00071576	1.59	2.97	1.38	0.00147587	0.134734	1.3	1.53	0.23	0.192036	0.7596	1.29	2.29	0.99	0.00399318	0.257235	1.18	2.28	1.1	0.00271595	0.288724	MDP0000157094_r	S	4	AT5G19940	plastid-lipid associated protein PAP-related / fibrillin-related	biological process unknown		262	a	c	a	a	acaa
	AryANE_v1_00071595	0.07	1.42	1.35	0.00191484	0.139239	-0.12	-0.03	0.09	0.413208	1	0.23	2.02	1.79	0.00716602	0.274189	0.29	1.85	1.56	0.00534416	0.311147	MDP0000157187_r	S	2	AT4G03500	ankyrin repeat family protein	metabolic process		203	a	c	a	a	acaa
	AryANE_v1_00072123	3.98	6.6	2.62	0.000803698	0.119412	4.11	3.99	-0.12	0.29557	0.799318	4.12	6.72	2.6	0.00193372	0.243526	3.76	6.52	2.76	0.00176979	0.305388	MDP0000159873_r	S	2	AT1G74470	geranylgeranyl reductase	metabolic process		767	a	c	a	a	acaa
	AryANE_v1_00072247	8.15	9.29	1.14	0.00736105	0.197108	7.83	8.25	0.42	0.0308394	0.509758	7.53	8.48	0.94	0.00410357	0.256863	7.43	8.4	0.97	0.00469231	0.307815	MDP0000160567_r	S	4	AT1G15410	aspartate-glutamate racemase family	amino acid metabolic process		300	a	c	a	a	acaa
	AryANE_v1_00072730	2.93	4.3	1.37	0.00754832	0.198909	2.51	3.17	0.66	0.0850758	0.638357	2.92	4.1	1.18	0.00232582	0.244358	2.66	3.59	0.92	0.00431735	0.307578	MDP0000163005_r	S	3	AT4G25650	ACD1-LIKE; electron carrier	electron transport		204	a	c	a	a	acaa
	AryANE_v1_00072754	1.49	5.52	4.03	4.83972e-05	0.258468	0.92	0.45	-0.47	0.0210308	0.467527	1.36	4.69	3.32	0.00201069	0.243852	0.82	4.21	3.39	0.000223959	0.646433	MDP0000163110_r	S	2	AT3G48310	,	,		375	a	c	a	a	acaa
	AryANE_v1_00072880	1.27	2.74	1.47	0.00108901	0.127511	1.17	0.72	-0.44	0.0794813	0.629324	1.03	1.73	0.7	0.00862517	0.284066	0.84	1.83	0.99	0.00828798	0.339252	MDP0000163752_r	S	1	AT2G45490	ATAUR3 (ATAURORA3); ATP binding / histone serine kinase(H3-S10 specific) / protein kinase	protein amino acid phosphorylation		468	a	c	a	a	acaa
	AryANE_v1_00072969	0.75	4.47	3.72	6.11893e-05	0.210076	0.52	0.22	-0.3	0.0581767	0.580654	0.67	2.38	1.71	0.000801933	0.262025	0.37	2.5	2.13	0.0013662	0.318951	MDP0000164173_r	S	2	AT2G45550	CYP76C4 (cytochrome P450, family 76, subfamily C, polypeptide 4); oxygen binding	electron transport		221	a	c	a	a	acaa
	AryANE_v1_00073045	0.56	2.35	1.79	0.000561042	0.111662	0.46	0.64	0.18	0.184239	0.756166	0.83	1.57	0.73	0.00893966	0.285522	0.84	1.66	0.82	0.00589281	0.312352	MDP0000164531_r	S	2	AT1G30500	CCAAT-binding transcription factor (CBF-B/NF-YA) family protein	regulation of transcription, DNA-dependent		95.5	a	c	a	a	acaa
	AryANE_v1_00073047	2.78	3.52	0.74	0.00641854	0.189967	2.51	2.33	-0.18	0.266924	0.789647	2.46	3.29	0.83	0.00941114	0.288655	1.96	2.72	0.76	0.00971418	0.350221	MDP0000164538_r	S	1	AT3G21100	RNA binding	biological process unknown		379	a	c	a	a	acaa
	AryANE_v1_00073231	2.68	3.75	1.07	0.00249557	0.146727	2.53	2.5	-0.03	0.885894	0.957349	2.23	3.9	1.66	0.001351	0.23921	2.08	3.66	1.58	0.00771692	0.33472	MDP0000165445_r	S	4	AT5G21222	protein kinase family protein	protein amino acid phosphorylation		634	a	c	a	a	acaa
	AryANE_v1_00073258	5.09	6.98	1.89	0.00110721	0.127928	4.5	4.86	0.36	0.0479173	0.556376	4.46	6.71	2.24	0.000515831	0.295459	4.46	6.68	2.22	0.00110495	0.336254	MDP0000165546_r	S	4	AT1G68660	unknown protein	biological process unknown		239	a	c	a	a	acaa
	AryANE_v1_00073392	2.79	6.78	3.99	0.00130869	0.129964	2.96	2.96	0	0.994078	0.997463	2.74	5.58	2.84	0.000596384	0.279337	2.4	5.42	3.01	0.00431309	0.307505	MDP0000166139_r	S	4					NA	a	c	a	a	acaa
	AryANE_v1_00073897	3.24	5.6	2.36	0.000372354	0.114359	3.68	4.05	0.37	0.0568547	0.578523	2.9	6.19	3.28	0.000717641	0.27514	3.13	5.64	2.51	0.00215111	0.299118	MDP0000168825_r	S	2	Q9LUX2_PYRPY	Metallothionein-like protein		Pyrus pyrifolia (Japanese pear) (Pyrus serotina)	60.1	a	c	a	a	acaa
	AryANE_v1_00074178	2.08	4.42	2.34	0.000592127	0.111174	1.95	2.52	0.57	0.0172522	0.453306	1.8	4.09	2.29	0.00037032	0.323034	2.47	4.18	1.7	0.00368283	0.297283	MDP0000170286_r	S	4	AT4G00950	MEE47 (maternal effect embryo arrest 47); transcription factor	embryonic development ending in seed dormancy		94.7	a	c	a	a	acaa
	AryANE_v1_00075323	2.79	4.55	1.76	0.00390154	0.163637	2.36	1.74	-0.61	0.0770293	0.623637	2.12	3.69	1.56	0.00133395	0.238859	2.02	3.46	1.43	0.00589698	0.312399	MDP0000176147_r	S	2	AT3G08010	,	,		488	a	c	a	a	acaa
	AryANE_v1_00075365	3.85	4.57	0.72	0.00726313	0.196235	3.79	3.26	-0.52	0.0697605	0.610212	3.34	4.79	1.45	0.00166197	0.238706	2.98	4.54	1.56	0.00778662	0.335755	MDP0000176383_r	S	1	AT1G12740	CYP87A2 (cytochrome P450, family 87, subfamily A, polypeptide 2); oxygen binding	electron transport		394	a	c	a	a	acaa
	AryANE_v1_00075522	3.84	5.34	1.5	0.0034466	0.159136	3.65	2.89	-0.76	0.0130995	0.436358	3.34	5.19	1.84	0.00638023	0.267953	3.07	4.57	1.5	0.00609439	0.313612	MDP0000177150_r	S	4	AT3G04090	SIP1;1 (SMALL AND BASIC INTRINSIC PROTEIN 1A)	transport		145	a	c	a	a	acaa
	AryANE_v1_00075573	0.54	2.31	1.77	0.000551214	0.111554	0.2	0.23	0.03	0.777979	0.921679	0.48	1.64	1.16	0.00238862	0.243947	0.57	1.77	1.2	0.00227726	0.294716	MDP0000177377_r	S	2	AT1G29050	unknown protein	biological process unknown		524	a	c	a	a	acaa
	AryANE_v1_00076087	1.63	4.4	2.77	0.000162821	0.130433	1.22	1.75	0.54	0.0118241	0.432257	1.62	4.85	3.23	0.00151541	0.236987	1.77	4.46	2.69	0.000364081	0.456303	MDP0000179949_r	S	2	AT5G59090	subtilase	proteolysis		83.6	a	c	a	a	acaa
	AryANE_v1_00076223	2.39	4.37	1.98	0.000434971	0.113317	2.19	2.36	0.17	0.373753	0.818502	2.44	3.91	1.47	0.00313499	0.249232	2.33	3.92	1.59	0.00148257	0.31592	MDP0000180593_r	S	1	AT1G15410	aspartate-glutamate racemase family	amino acid metabolic process		307	a	c	a	a	acaa
	AryANE_v1_00076367	2.54	5.46	2.92	0.000135176	0.136784	2.37	2.78	0.41	0.0263644	0.489263	2.11	4.38	2.26	0.00049178	0.309665	2.43	4.88	2.45	0.000359855	0.457021	MDP0000181372_r	S	2	AT5G38510	rhomboid family protein	biological process unknown		310	a	c	a	a	acaa
	AryANE_v1_00076394	0.98	3.48	2.5	0.000198522	0.127226	0.81	0.99	0.19	0.168558	0.745392	1.2	3.06	1.86	0.00568788	0.263812	1.26	3.19	1.93	0.00684465	0.323553	MDP0000181521_r	S	2	AT5G54530	unknown protein	biological process unknown		188	a	c	a	a	acaa
	AryANE_v1_00076534	2.87	6.96	4.09	0.00194443	0.139491	4.99	5.3	0.31	0.410708	0.826302	3.02	6.9	3.87	0.00113389	0.248416	3.16	5.93	2.77	0.00850523	0.340106	MDP0000182265_r	S	1	AT1G29930	CAB1 (CHLOROPHYLL A/B BINDING PROTEIN 1); chlorophyll binding	photosynthesis, light harvesting		461	a	c	a	a	acaa
	AryANE_v1_00076884	0.61	2.14	1.53	0.00157322	0.135151	0.42	0.37	-0.05	0.711987	0.903744	0.54	1.59	1.05	0.00593376	0.265503	0.66	1.68	1.02	0.00573641	0.312228	MDP0000184081_r	S	1	AT5G27290	unknown protein	biological process unknown		483	a	c	a	a	acaa
	AryANE_v1_00076891	6.05	7.57	1.52	0.000840742	0.119734	5.8	4.87	-0.93	0.143253	0.724419	5.3	7.01	1.7	0.00104336	0.251789	5.39	6.87	1.47	0.00163369	0.3106	MDP0000184132_r	S	1	B9HVL7_POPTR	Predicted protein		Populus trichocarpa (Western balsam poplar) (Populus balsamifera subsp, trichocarpa)	142	a	c	a	a	acaa
	AryANE_v1_00076984	2.65	3.67	1.02	0.00342911	0.158863	1.99	2.56	0.57	0.0104615	0.425894	2.52	3.76	1.23	0.00245878	0.244802	2.69	3.51	0.81	0.00591191	0.312842	MDP0000184590_r	S	1	AT2G33170	leucine-rich repeat transmembrane protein kinase, putative	protein amino acid phosphorylation		1305	a	c	a	a	acaa
	AryANE_v1_00077070	1.24	4.26	3.02	0.000129906	0.143539	1.07	1.33	0.27	0.233458	0.776169	1.33	3.55	2.22	0.00588714	0.264913	1.23	3.41	2.18	0.00327868	0.295177	MDP0000185022_r	S	4	AT1G67090	ribulose bisphosphate carboxylase small chain 1A / RuBisCO small subunit 1A (RBCS-1A) (ATS1A)	response to cold		267	a	c	a	a	acaa
	AryANE_v1_00077190	3.66	6.44	2.78	0.000156736	0.131017	3.32	4.08	0.76	0.0133209	0.438262	3.07	5.55	2.47	0.00329784	0.250252	3.31	5.46	2.15	0.00456655	0.307398	MDP0000185616_r	S	4	AT1G68520	zinc finger (B-box type) family protein	regulation of transcription		267	a	c	a	a	acaa
	AryANE_v1_00077195	0.11	1.65	1.54	0.000935834	0.12157	-0.02	0.03	0.05	0.661693	0.889208	0.43	2.11	1.68	0.000840897	0.261288	0.66	2.59	1.93	0.000661505	0.368474	MDP0000185634_r	S	4	AT5G58830	subtilase family protein	proteolysis		445	a	c	a	a	acaa
	AryANE_v1_00077929	2.86	4.36	1.5	0.00252103	0.147055	2.51	3.1	0.59	0.0210091	0.468127	2.25	4.53	2.28	0.000549225	0.290119	2.49	4.43	1.94	0.0020592	0.303624	MDP0000189281_r	S	4	AT5G25630	pentatricopeptide (PPR) repeat-containing protein	biological process unknown		585	a	c	a	a	acaa
	AryANE_v1_00078306	2.51	4.34	1.82	0.00567923	0.183882	2.17	2.86	0.7	0.0895231	0.646278	2.44	4.26	1.82	0.00182015	0.242725	2.9	4.3	1.4	0.00229374	0.294846	MDP0000191164_r	S	1	AT5G17390	universal stress protein (USP) family protein	response to stress		182	a	c	a	a	acaa
	AryANE_v1_00078963	5.12	6	0.88	0.00679504	0.192857	4.98	5.47	0.49	0.019273	0.459853	4.37	6.11	1.74	0.00121022	0.243278	4.72	6.01	1.29	0.00180777	0.301561	MDP0000194397_r	S	1	AT1G77550	protein binding / tubulin-tyrosine ligase	protein modification process		1031	a	c	a	a	acaa
	AryANE_v1_00078981	3.98	5.16	1.18	0.00353554	0.160166	4.16	3.92	-0.23	0.43093	0.831772	3.84	4.72	0.87	0.00898832	0.285637	2.5	3.97	1.46	0.00238792	0.290858	MDP0000194508_r	S	1	AT3G25500	AFH1 (FORMIN HOMOLOGY 1); actin binding	cellular component organization and biogenesis		587	a	c	a	a	acaa
	AryANE_v1_00079244	3.28	4.17	0.89	0.00404413	0.164451	2.81	2.52	-0.28	0.217022	0.771123	2.66	3.47	0.8	0.00752576	0.277566	2.51	3.72	1.21	0.00222385	0.297088	MDP0000195894_r	S	1	AT1G78140	methyltransferase-related	metabolic process		258	a	c	a	a	acaa
	AryANE_v1_00079303	1.76	7.33	5.57	4.33027e-05	0.297335	1.9	2.95	1.05	0.0271077	0.493333	1.7	6.54	4.84	0.000235742	0.457446	2.2	6.52	4.31	9.05474e-05	1	MDP0000196174_r	S	1	AT5G22430	unknown protein	biological process unknown		128	a	c	a	a	acaa
	AryANE_v1_00079922	3.21	5.86	2.65	0.00246562	0.146762	2.73	2.89	0.16	0.527474	0.854457	3.1	5.2	2.1	0.00806974	0.280646	2.71	5.27	2.56	0.00120253	0.33689	MDP0000199192_r	S	2	AT5G42800	DFR (DIHYDROFLAVONOL 4-REDUCTASE); dihydrokaempferol 4-reductase	metabolic process		76.3	a	c	a	a	acaa
	AryANE_v1_00079963	1.07	1.92	0.85	0.00472307	0.173824	0.86	0.55	-0.31	0.229055	0.774478	1.02	1.9	0.88	0.00620836	0.267954	0.85	1.77	0.91	0.00434238	0.30775	MDP0000199390_r	S	2	AT4G32400	mitochondrial substrate carrier family protein	transport		198	a	c	a	a	acaa
	AryANE_v1_00079969	4.92	7.79	2.87	0.00089369	0.120323	4.58	4.32	-0.26	0.263137	0.788919	4.53	7.42	2.88	0.000913061	0.250189	4.35	6.9	2.55	0.00489938	0.308034	MDP0000199442_r	S	1	AT3G48700	unknown protein	biological process unknown		306	a	c	a	a	acaa
	AryANE_v1_00080532	2.21	4.8	2.59	0.000656763	0.113145	2.21	2.33	0.13	0.319212	0.805926	2.05	3.88	1.83	0.00400576	0.257523	1.9	3.87	1.96	0.000804027	0.368194	MDP0000202145_r	S	1	AT5G22390	unknown protein	biological process unknown		62	a	c	a	a	acaa
	AryANE_v1_00080879	3.52	5.89	2.37	0.000546084	0.112169	3.58	3.73	0.15	0.522612	0.8531	3.02	5.53	2.51	0.00027749	0.399762	3.51	5.46	1.95	0.00332669	0.295588	MDP0000203930_r	S	1	AT4G17670	senescence-associated protein-related	biological process unknown		142	a	c	a	a	acaa
	AryANE_v1_00080928	3.12	6.52	3.39	0.000617398	0.111771	3.81	4.33	0.53	0.112057	0.681757	2.91	6.3	3.38	0.00176515	0.241487	3.87	6.67	2.8	0.000304104	0.467198	MDP0000204234_r	S	2	AT1G15820	LHCB6 (LIGHT HARVESTING COMPLEX PSII); chlorophyll binding, ribosomal protein S15 family protein	photosynthesis, light harvesting		378	a	c	a	a	acaa
	AryANE_v1_00081222	1.93	4.1	2.17	0.000342304	0.117102	1.5	1.22	-0.28	0.368429	0.817449	1.68	3.05	1.37	0.00158114	0.237877	1.29	3.05	1.76	0.00354783	0.296434	MDP0000205699_r	S	2	AT1G08980	ATAMI1 (AMIDASE-LIKE PROTEIN 1); amidase	biological process unknown		332	a	c	a	a	acaa
	AryANE_v1_00081281	4.29	6.31	2.02	0.000392521	0.116102	4.05	4.53	0.49	0.0831862	0.634793	3.91	5.96	2.05	0.00145137	0.237112	4.2	6.16	1.96	0.0010958	0.339988	MDP0000206050_r	S	1	AT3G23805	RALFL24 (RALF-LIKE 24)	biological process unknown		95.1	a	c	a	a	acaa
	AryANE_v1_00081547	1.62	2.71	1.09	0.00237387	0.146188	1.24	1.7	0.46	0.0380334	0.535098	1.33	2.91	1.57	0.007852	0.279097	1.74	2.87	1.13	0.00249538	0.289509	MDP0000207437_r	S	3	AT5G55830	lectin protein kinase, putative	protein amino acid phosphorylation		236	a	c	a	a	acaa
	AryANE_v1_00081828	5.52	6.7	1.17	0.00260908	0.148058	5	5.66	0.66	0.0132427	0.437638	5.39	6.55	1.15	0.00233952	0.243643	5.45	6.46	1.01	0.00781917	0.336246	MDP0000208821_r	S	1	AT1G23740	oxidoreductase, zinc-binding dehydrogenase family protein	metabolic process		168	a	c	a	a	acaa
	AryANE_v1_00081834	3.46	5.05	1.59	0.000805845	0.119546	2.98	2.35	-0.63	0.0137822	0.438273	3.06	3.9	0.84	0.00990807	0.292027	2.42	4.49	2.07	0.000552459	0.386929	MDP0000208847_r	S	2	AT5G14410	unknown protein	biological process unknown		56.6	a	c	a	a	acaa
	AryANE_v1_00081905	2.37	5.42	3.05	0.000849787	0.120132	2.12	2.41	0.3	0.557555	0.862661	2.18	5.12	2.93	0.000299968	0.385426	2.31	5.02	2.71	0.000313148	0.466057	MDP0000209313_r	S	1	AT5G28300	trihelix DNA-binding protein, putative	regulation of transcription		306	a	c	a	a	acaa
	AryANE_v1_00082092	0.62	3.66	3.04	0.000482257	0.113626	0.3	0.53	0.23	0.101523	0.666293	0.69	3.39	2.69	0.000663958	0.278108	0.72	3.84	3.12	0.00514064	0.310299	MDP0000210330_r	S	2	AT4G34240	ALDH3I1 (Aldehyde dehydrogenase 3I1); 3-chloroallyl aldehyde dehydrogenase	aldehyde metabolic process		118	a	c	a	a	acaa
	AryANE_v1_00082153	3.07	4.49	1.42	0.00420092	0.167566	2.28	2.24	-0.04	0.74246	0.911999	2.63	4.18	1.54	0.00535377	0.261452	2.11	3.67	1.56	0.0085787	0.33948	MDP0000210632_r	S	1	AT5G23190	CYP86B1 (cytochrome P450, family 86, subfamily B, polypeptide 1); oxygen binding	electron transport		105	a	c	a	a	acaa
	AryANE_v1_00082380	2.39	4.28	1.89	0.00156101	0.135068	2.33	2.08	-0.25	0.212114	0.768265	2.14	4.01	1.86	0.00615908	0.26814	2.07	3.84	1.77	0.00407567	0.30448	MDP0000211900_r	S	4	AT3G06240	F-box family protein	biological process unknown		107	a	c	a	a	acaa
	AryANE_v1_00082662	6.69	9.32	2.63	0.000196945	0.127921	7.11	5.94	-1.17	0.0520195	0.566346	6.27	9.2	2.92	0.00767097	0.278918	5.56	8.81	3.25	0.00106569	0.342934	MDP0000213179_r	S	4	AT5G65730	xyloglucan:xyloglucosyl transferase, putative / xyloglucan endotransglycosylase, putative / endo-xyloglucan transferase, putative	carbohydrate metabolic process		189	a	c	a	a	acaa
	AryANE_v1_00082790	2.66	5.61	2.95	0.00278199	0.149571	2.84	2.24	-0.59	0.13259	0.709463	2.96	5.34	2.38	0.000715845	0.276683	1.75	4.37	2.62	0.00113882	0.330712	MDP0000213770_r	S	1	AT2G40460	proton-dependent oligopeptide transport (POT) family protein	oligopeptide transport		876	a	c	a	a	acaa
	AryANE_v1_00082923	3.93	4.93	1	0.00446623	0.171119	3.9	3.92	0.02	0.915918	0.967275	3.44	4.57	1.12	0.00456638	0.256003	2.96	3.96	1	0.00588415	0.312414	MDP0000214451_r	S	2	AT5G20410	MGD2 (monogalactosyldiacylglycerol synthase 2); 1,2-diacylglycerol 3-beta-galactosyltransferase/ transferase, transferring glycosyl groups	cellular response to phosphate starvation		700	a	c	a	a	acaa
	AryANE_v1_00083559	1.16	3.29	2.13	0.00136877	0.131976	0.96	0.98	0.02	0.901964	0.96251	1.16	2.43	1.27	0.00334354	0.249537	0.95	2.26	1.31	0.00234665	0.291803	MDP0000217582_r	S	4	AT5G04530	beta-ketoacyl-CoA synthase family protein	metabolic process		160	a	c	a	a	acaa
	AryANE_v1_00083684	4.41	5.34	0.93	0.00996996	0.218168	4.3	4.23	-0.07	0.856948	0.947313	3.84	5.42	1.57	0.00399545	0.257208	3.75	5.25	1.5	0.00142315	0.318207	MDP0000218292_r	S	4	AT4G19420	pectinacetylesterase family protein	biological process unknown		218	a	c	a	a	acaa
	AryANE_v1_00083803	3.15	5.78	2.63	0.000836133	0.120146	3.3	3.01	-0.29	0.179752	0.755145	3.19	5.43	2.23	0.00204895	0.243827	2.37	5.03	2.66	0.000905933	0.364097	MDP0000218935_r	S	1	AT3G26740	CCL (CCR-LIKE)	biological process unknown		110	a	c	a	a	acaa
	AryANE_v1_00083905	3.09	6.93	3.84	0.00153194	0.13523	3.12	3.04	-0.08	0.677271	0.893391	2.96	6.29	3.33	0.00423277	0.257988	2.58	5.7	3.12	0.000895766	0.364626	MDP0000219404_r	S	4	AT3G22142	unknown protein	lipid transport		117	a	c	a	a	acaa
	AryANE_v1_00083930	0.88	2.51	1.63	0.000694197	0.115856	1.04	1.1	0.06	0.640869	0.884657	1.04	2.64	1.59	0.00477816	0.254948	1.09	2.66	1.57	0.00113337	0.332169	MDP0000219522_r	S	2	AT5G15780	pollen Ole e 1 allergen and extensin family protein	biological process unknown		147	a	c	a	a	acaa
	AryANE_v1_00084370	2.03	3.06	1.03	0.00890652	0.21021	1.48	1.63	0.15	0.56931	0.865551	1.44	2.39	0.94	0.00394448	0.256883	1.39	2.7	1.31	0.00206134	0.303001	MDP0000221889_r	S	2	AT5G19440	cinnamyl-alcohol dehydrogenase, putative (CAD)	metabolic process		399	a	c	a	a	acaa
	AryANE_v1_00084426	3.04	4.33	1.29	0.00386852	0.163249	2.73	3.32	0.59	0.0340153	0.521253	2.5	4.37	1.86	0.00125342	0.238834	2.59	4.05	1.46	0.00143235	0.317285	MDP0000222189_r	S	1	AT1G02610	zinc finger (C3HC4-type RING finger) family protein	biological process unknown		169	a	c	a	a	acaa
	AryANE_v1_00084799	2.42	6.07	3.65	0.000224616	0.120628	2.14	2.52	0.39	0.0918859	0.651196	2.18	5.82	3.63	0.000100958	0.799945	2.41	5.56	3.14	0.00123489	0.337033	MDP0000223905_r	S	2	AT2G39730	RCA (RUBISCO ACTIVASE)	response to cold		751	a	c	a	a	acaa
	AryANE_v1_00085213	7.26	8.42	1.16	0.00451539	0.171907	6.81	7.08	0.27	0.217564	0.771195	6.28	7.8	1.52	0.00389552	0.25562	6.4	7.58	1.18	0.00225004	0.29684	MDP0000226074_r	S	2	AT5G10930	CIPK5 (CBL-INTERACTING PROTEIN KINASE 5); kinase	protein amino acid phosphorylation		595	a	c	a	a	acaa
	AryANE_v1_00085351	1.93	3.03	1.1	0.00378895	0.162169	1.39	1.17	-0.22	0.236805	0.777738	1.26	2.57	1.3	0.00300639	0.249219	1.32	2.64	1.32	0.00181797	0.300111	MDP0000226874_r	S	1	AT1G27440	GUT2; catalytic	biological process unknown		720	a	c	a	a	acaa
	AryANE_v1_00085424	1.89	3.14	1.25	0.00631422	0.189742	1.51	1.57	0.06	0.556679	0.862487	1.69	3.26	1.57	0.00758019	0.278063	1.47	2.96	1.49	0.00150783	0.313585	MDP0000227321_r	S	4	AT4G19950	unknown protein	biological process unknown		59.3	a	c	a	a	acaa
	AryANE_v1_00085532	2.13	3.94	1.81	0.0017564	0.138282	2.38	1.99	-0.38	0.0591593	0.584088	2.01	3.32	1.31	0.00168495	0.239117	1.81	3.28	1.47	0.00769092	0.334659	MDP0000227978_r	S	2	B9IAB0_POPTR	Predicted protein		Populus trichocarpa (Western balsam poplar) (Populus balsamifera subsp, trichocarpa)	57.8	a	c	a	a	acaa
	AryANE_v1_00085598	0.95	2.99	2.04	0.000362676	0.116602	0.62	0.97	0.35	0.0382966	0.536052	0.78	2.7	1.92	0.000588906	0.278579	0.94	2.9	1.96	0.00537313	0.312261	MDP0000228370_r	S	3	AT2G45400	dihydroflavonol 4-reductase family / dihydrokaempferol 4-reductase family	metabolic process		339	a	c	a	a	acaa
	AryANE_v1_00085668	1.16	2.9	1.74	0.000558459	0.111611	0.76	0.94	0.19	0.162417	0.738989	1.05	2.48	1.42	0.00213445	0.246596	1.11	3.06	1.95	0.00297109	0.291152	MDP0000228711_r	S	4	AT2G45400	dihydroflavonol 4-reductase family / dihydrokaempferol 4-reductase family	metabolic process		297	a	c	a	a	acaa
	AryANE_v1_00086672	4.69	5.53	0.84	0.00455833	0.172381	4.86	4.92	0.07	0.739321	0.911058	3.97	5.42	1.44	0.00710742	0.27382	4.11	5.13	1.01	0.00672296	0.321632	MDP0000233503_r	S	1	AT2G03350	unknown protein	biological process unknown		255	a	c	a	a	acaa
	AryANE_v1_00086714	5.04	6.81	1.77	0.00164273	0.137797	4.81	5.05	0.24	0.676264	0.893007	4.63	7.14	2.5	0.000572754	0.285123	4.4	6.38	1.98	0.00449762	0.307982	MDP0000233691_r	S	4	AT3G06390	integral membrane family protein	biological process unknown		78.6	a	c	a	a	acaa
	AryANE_v1_00086765	2.73	5.38	2.65	0.000505286	0.113224	2.78	2.89	0.12	0.438426	0.833509	2.66	5.67	3.01	0.00803376	0.280524	2.25	5.13	2.88	0.000248213	0.606219	MDP0000233921_r	S	2	AT4G10340	LHCB5 (LIGHT HARVESTING COMPLEX OF PHOTOSYSTEM II 5); chlorophyll binding	photosynthesis, light harvesting		393	a	c	a	a	acaa
	AryANE_v1_00086827	3.01	5.13	2.12	0.000772094	0.118754	2.79	2.74	-0.04	0.741627	0.911769	2.69	5.35	2.66	0.00183702	0.243609	2.45	5.29	2.84	0.00231964	0.293424	MDP0000234292_r	S	1	AT5G23190	CYP86B1 (cytochrome P450, family 86, subfamily B, polypeptide 1); oxygen binding	electron transport		797	a	c	a	a	acaa
	AryANE_v1_00087278	2.52	4.24	1.72	0.00284559	0.150383	2.31	2.89	0.59	0.185776	0.756977	2.19	4.36	2.17	0.00152117	0.237108	2.63	3.91	1.28	0.00183109	0.298652	MDP0000236916_r	S	3	AT2G05620	PGR5 (PROTON GRADIENT REGULATION 5)	proteolysis		169	a	c	a	a	acaa
	AryANE_v1_00087630	3.32	5	1.68	0.00984011	0.217156	2.95	3.9	0.95	0.0115481	0.431195	2.99	5.05	2.06	0.000945575	0.251841	3.46	4.53	1.07	0.00807683	0.338017	MDP0000238942_r	S	1	AT2G36530	LOS2 (Low expression of osmotically responsive genes 1); phosphopyruvate hydratase	glycolysis		737	a	c	a	a	acaa
	AryANE_v1_00087849	1.95	4.63	2.68	0.000202962	0.12836	1.9	2.18	0.29	0.120121	0.693726	2.3	4.67	2.37	0.00120505	0.243784	2.41	4.9	2.49	0.00159503	0.311329	MDP0000240094_r	S	1	AT5G64530	ANAC104/XND1 (Arabidopsis NAC domain containing protein 104); transcription factor	multicellular organismal development		226	a	c	a	a	acaa
	AryANE_v1_00088100	1.11	2.71	1.6	0.000755148	0.117845	0.98	1.25	0.27	0.0702902	0.611116	1.06	2.44	1.37	0.00154031	0.23814	1.15	2.42	1.27	0.00212884	0.299076	MDP0000241447_r	S	1	AT5G62350	invertase/pectin methylesterase inhibitor family protein / DC 1,2 homolog (FL5-2I22)	response to salt stress		214	a	c	a	a	acaa
	AryANE_v1_00088168	2.55	3.59	1.04	0.00876382	0.209204	1.95	1.62	-0.32	0.0625844	0.594496	1.96	2.89	0.93	0.00536151	0.261026	2.15	3.27	1.12	0.00588015	0.31255	MDP0000241840_r	S	1	AT5G60850	OBP4 (OBF BINDING PROTEIN 4); DNA binding / transcription factor	regulation of transcription		137	a	c	a	a	acaa
	AryANE_v1_00088291	3.3	5.32	2.02	0.000549553	0.111688	3.37	2.93	-0.44	0.0844812	0.637532	3.37	4.68	1.31	0.00447432	0.257835	2.59	4.56	1.97	0.000657802	0.368566	MDP0000242498_r	S	1	AT3G29060	unknown protein	0		838	a	c	a	a	acaa
	AryANE_v1_00088296	2.36	3.54	1.18	0.00175422	0.138224	2.72	2.4	-0.31	0.0498077	0.561227	2.19	3.24	1.05	0.00317297	0.25016	1.76	2.75	0.99	0.00457271	0.307378	MDP0000242521_r	S	1	AT1G63220	C2 domain-containing protein	biological process unknown		134	a	c	a	a	acaa
	AryANE_v1_00088426	1.99	4.2	2.21	0.000478939	0.11368	1.31	2.37	1.06	0.0570782	0.579263	1.54	4.24	2.69	0.0050233	0.258176	1.84	4.17	2.33	0.00448027	0.308123	MDP0000243120_r	S	4	AT5G04000	unknown protein	biological process unknown		99.8	a	c	a	a	acaa
	AryANE_v1_00088486	6.72	7.9	1.18	0.00212744	0.142022	6.67	6.33	-0.34	0.0498246	0.56122	5.67	7.11	1.43	0.00131874	0.238835	5.81	7.43	1.61	0.00110063	0.337092	MDP0000243380_r	S	1	AT1G15290	binding	biological process unknown		1445	a	c	a	a	acaa
	AryANE_v1_00088589	1.4	3.44	2.04	0.000430351	0.113966	1.11	1.39	0.28	0.181113	0.755085	1.17	3.62	2.45	0.00289642	0.24833	1.3	3.35	2.05	0.00152955	0.314667	MDP0000243873_r	S	4	AT5G62390	ATBAG7 (ARABIDOPSIS THALIANA BCL-2-ASSOCIATED ATHANOGENE 7); calmodulin binding	small GTPase mediated signal transduction		289	a	c	a	a	acaa
	AryANE_v1_00088749	0.49	2.18	1.69	0.00486572	0.176174	0.21	0.32	0.11	0.583831	0.869054	0.56	1.92	1.35	0.00184607	0.242778	0.49	1.96	1.47	0.00394419	0.303219	MDP0000244771_r	S	2	AT3G55800	SBPASE (sedoheptulose-bisphosphatase); phosphoric ester hydrolase	carbohydrate metabolic process		650	a	c	a	a	acaa
	AryANE_v1_00089384	0.8	2.88	2.08	0.00037086	0.114633	0.64	0.55	-0.09	0.507353	0.849785	0.97	1.83	0.86	0.00531695	0.261264	0.8	1.8	1	0.00369039	0.29764	MDP0000248168_r	S	4	AT5G67385	signal transducer	response to light stimulus		655	a	c	a	a	acaa
	AryANE_v1_00089524	1.32	4.88	3.56	0.00110894	0.127974	0.97	1.18	0.21	0.195974	0.761228	1.68	4.86	3.18	0.000807958	0.2613	1.17	3.81	2.64	0.0047073	0.307106	MDP0000248920_r	S	2	AT3G50820	PSBO-2/PSBO2 (PHOTOSYSTEM II SUBUNIT O-2); oxygen evolving	photoinhibition		568	a	c	a	a	acaa
	AryANE_v1_00089526	1.56	2.89	1.33	0.00343816	0.158899	1.29	1.8	0.51	0.0472538	0.554708	1.36	2.82	1.45	0.00129062	0.238746	1.59	2.58	0.99	0.00353387	0.297091	MDP0000248928_r	S	1	AT1G76980	unknown protein	biological process unknown		79.7	a	c	a	a	acaa
	AryANE_v1_00089538	0.32	3.61	3.29	0.000443197	0.113009	0.14	0.33	0.19	0.150371	0.730597	0.37	2.98	2.61	0.00285269	0.247481	0.45	3.62	3.17	0.005107	0.310036	MDP0000248977_r	S	1	AT4G03500	ankyrin repeat family protein	metabolic process		201	a	c	a	a	acaa
	AryANE_v1_00089856	0.45	1.43	0.98	0.00422895	0.167779	0.21	0.33	0.12	0.305537	0.802105	0.55	1.39	0.84	0.00615255	0.268347	0.59	1.8	1.2	0.00230936	0.293292	MDP0000250487_r	S	1	AT5G64530	ANAC104/XND1 (Arabidopsis NAC domain containing protein 104); transcription factor	multicellular organismal development		207	a	c	a	a	acaa
	AryANE_v1_00090097	1.84	5.11	3.27	9.42801e-05	0.171003	3.48	3.75	0.27	0.647298	0.885589	2.37	5.28	2.9	0.00242754	0.244508	2.37	4.81	2.44	0.000696372	0.372641	MDP0000251626_r	S	2	AT3G22120	CWLP (CELL WALL-PLASMA MEMBRANE LINKER PROTEIN); lipid binding	lipid transport		84.7	a	c	a	a	acaa
	AryANE_v1_00090489	2.23	3.45	1.22	0.00167948	0.137755	1.99	1.77	-0.22	0.349831	0.812488	1.86	2.79	0.93	0.00781859	0.278952	1.38	2.43	1.05	0.00303385	0.293378	MDP0000253341_r	S	2	AT4G26510	uracil phosphoribosyltransferase / UMP pyrophosphorylase (UPT1)	metabolic process		803	a	c	a	a	acaa
	AryANE_v1_00090514	2.52	4.09	1.57	0.00167877	0.137814	2.15	1.77	-0.37	0.0756089	0.622262	2.55	3.71	1.15	0.00319474	0.249599	1.78	3.28	1.5	0.00390983	0.30327	MDP0000253476_r	S	1					NA	a	c	a	a	acaa
	AryANE_v1_00091537	5.31	6.98	1.67	0.00226541	0.144797	5.37	5.46	0.09	0.558698	0.863178	4.73	6.2	1.47	0.00291012	0.247939	4.68	6.22	1.54	0.00303341	0.293633	MDP0000258610_r	S	1	AT1G75250	myb family transcription factor	regulation of transcription		70.1	a	c	a	a	acaa
	AryANE_v1_00091772	3.27	8.15	4.88	0.000184362	0.129363	3.33	4.28	0.95	0.0568655	0.578571	3.08	7.86	4.77	5.11034e-05	1	3.61	7.48	3.87	0.00159056	0.312376	MDP0000259706_r	S	4	AT3G54890	LHCA1	photosynthesis, light harvesting		270	a	c	a	a	acaa
	AryANE_v1_00091811	3.46	6.37	2.91	0.000136709	0.135483	3.27	3.4	0.13	0.296501	0.799897	3.11	4.63	1.52	0.00502286	0.258433	3.02	4.91	1.89	0.00602358	0.313869	MDP0000259869_r	S	4	AT2G26490	transducin family protein / WD-40 repeat family protein	biological process unknown		405	a	c	a	a	acaa
	AryANE_v1_00092256	1.02	2.78	1.76	0.000654715	0.113401	0.85	1.04	0.2	0.169363	0.745655	1.04	2.35	1.31	0.00193996	0.243988	1.2	3.09	1.89	0.00315806	0.296072	MDP0000261997_r	S	2	AT1G06690	aldo/keto reductase family protein	biological process unknown		177	a	c	a	a	acaa
	AryANE_v1_00092369	4.58	6.42	1.83	0.0065787	0.191118	4.66	4.81	0.15	0.328932	0.8076	4.46	6.38	1.91	0.00358542	0.249567	4.19	6.11	1.92	0.00578977	0.312986	MDP0000262682_r	S	1	AT1G68660	unknown protein	biological process unknown		216	a	c	a	a	acaa
	AryANE_v1_00092780	3.57	4.71	1.14	0.00594301	0.186213	3.28	3.28	0	0.999047	0.999589	2.94	4.32	1.37	0.00146178	0.236778	2.73	3.95	1.22	0.00957689	0.350714	MDP0000264548_r	S	4	AT4G27220	disease resistance protein (NBS-LRR class), putative	apoptosis		108	a	c	a	a	acaa
	AryANE_v1_00093040	0.86	2.99	2.13	0.000312172	0.118146	0.63	1.01	0.38	0.0417845	0.543006	1.13	3.36	2.22	0.00179337	0.242557	1.25	2.99	1.74	0.000868034	0.365846	MDP0000265684_r	S	2	AT3G14420	(S)-2-hydroxy-acid oxidase, peroxisomal, putative / glycolate oxidase, putative / short chain alpha-hydroxy acid oxidase, putative	electron transport		643	a	c	a	a	acaa
	AryANE_v1_00093783	3.81	7.2	3.39	0.00185748	0.139065	4.17	2.79	-1.38	0.0285288	0.498961	3.66	6.07	2.4	0.000779613	0.261011	3	6.05	3.05	0.00480214	0.306986	MDP0000269483_r	S	4	AT5G65730	xyloglucan:xyloglucosyl transferase, putative / xyloglucan endotransglycosylase, putative / endo-xyloglucan transferase, putative	carbohydrate metabolic process		468	a	c	a	a	acaa
	AryANE_v1_00093870	0.25	3.5	3.25	0.00043692	0.113211	-0.02	-0.07	-0.04	0.822128	1	0.52	1.91	1.38	0.00225855	0.246552	0.34	1.84	1.5	0.00211261	0.299892	MDP0000269859_r	S	4	AT1G61520	LHCA3 (Photosystem I light harvesting complex gene 3)	photosynthesis, light harvesting		407	a	c	a	a	acaa
	AryANE_v1_00094142	0.49	2.54	2.05	0.00149782	0.135324	0.22	0.34	0.12	0.320386	0.805693	0.46	1.72	1.26	0.00267813	0.246986	0.54	2.29	1.75	0.00817641	0.339204	MDP0000271183_r	S	2	AT4G33790	acyl CoA reductase, putative	metabolic process		274	a	c	a	a	acaa
	AryANE_v1_00094247	2.67	6.48	3.81	0.000345021	0.116785	2.85	3.26	0.41	0.332627	0.808693	2.85	6.7	3.85	0.00191739	0.244711	3.02	6.67	3.65	0.00505785	0.309618	MDP0000271686_r	S	1	AT4G33790	acyl CoA reductase, putative	metabolic process		274	a	c	a	a	acaa
	AryANE_v1_00094371	5.69	6.78	1.09	0.00221439	0.143831	5.34	5.5	0.16	0.491884	0.846509	5.56	6.9	1.33	0.00769144	0.279022	5.36	6.5	1.14	0.00268028	0.289456	MDP0000272403_r	S	3	AT5G58330	malate dehydrogenase (NADP), chloroplast, putative	carbohydrate metabolic process		683	a	c	a	a	acaa
	AryANE_v1_00094468	5.18	7.1	1.92	0.00718572	0.195573	5.35	5.9	0.55	0.134456	0.713047	5.14	6.96	1.82	0.00228171	0.246814	5.68	7.03	1.35	0.00312073	0.294601	MDP0000272901_r	S	2	AT1G77120	ADH1 (ALCOHOL DEHYDROGENASE 1); alcohol dehydrogenase	metabolic process		634	a	c	a	a	acaa
	AryANE_v1_00094485	3.45	4.84	1.39	0.0012004	0.128074	3.99	3.65	-0.34	0.0476513	0.555234	3.09	4.88	1.78	0.00723274	0.274313	3.47	5.08	1.6	0.00272534	0.289077	MDP0000272992_r	S	2	AT1G32900	starch synthase, putative	biosynthetic process		818	a	c	a	a	acaa
	AryANE_v1_00094490	0.37	2.52	2.15	0.00123793	0.128373	0.1	0.33	0.23	0.12569	0.701215	0.44	2.07	1.62	0.00357929	0.250424	0.44	1.73	1.29	0.00523368	0.310407	MDP0000273014_r	S	2	AT3G54050	fructose-1,6-bisphosphatase, putative / D-fructose-1,6-bisphosphate 1-phosphohydrolase, putative / FBPase, putative	carbohydrate metabolic process		626	a	c	a	a	acaa
	AryANE_v1_00094563	0.99	1.99	1	0.00379991	0.162421	0.68	1.11	0.43	0.0420915	0.542883	1.09	2.11	1.01	0.00358309	0.249771	1.31	2.26	0.95	0.00488992	0.308457	MDP0000273387_r	S	2	AT5G07440	GDH2 (GLUTAMATE DEHYDROGENASE 2); oxidoreductase	amino acid metabolic process		80.1	a	c	a	a	acaa
	AryANE_v1_00094725	1.24	3.03	1.79	0.00150497	0.13483	0.86	1.32	0.46	0.101475	0.6663	1.04	2.58	1.53	0.00150575	0.237429	1.36	2.77	1.41	0.00328279	0.295268	MDP0000274290_r	S	4	AT3G51630	WNK5 (Arabidopsis WNK kinase 5), unknown protein	protein amino acid phosphorylation		598	a	c	a	a	acaa
	AryANE_v1_00094871	3.69	4.84	1.15	0.00280526	0.14965	4.12	3.72	-0.39	0.251989	0.783882	3.17	4.73	1.56	0.00145356	0.236656	3.16	4.47	1.31	0.00472989	0.306689	MDP0000275000_r	S	1	AT2G28900	OEP16 (OUTER ENVELOPE PROTEIN 16); protein translocase	response to cold		139	a	c	a	a	acaa
	AryANE_v1_00095243	1.86	3.28	1.42	0.00156437	0.135115	2.26	2.39	0.14	0.368243	0.81749	1.7	3.61	1.91	0.00231555	0.245448	1.99	3.38	1.39	0.00213251	0.298712	MDP0000276856_r	S	2	Q9LUX2_PYRPY	Metallothionein-like protein		Pyrus pyrifolia (Japanese pear) (Pyrus serotina)	70.9	a	c	a	a	acaa
	AryANE_v1_00095309	3.23	4.42	1.19	0.00254183	0.146931	2.78	2.74	-0.04	0.879157	0.955077	2.91	3.74	0.83	0.00721195	0.27462	2.83	3.8	0.97	0.00459935	0.306359	MDP0000277127_r	S	4	AT1G69160	unknown protein	biological process unknown		107	a	c	a	a	acaa
	AryANE_v1_00095501	4.41	6.55	2.14	0.0003102	0.119278	4.23	4.74	0.51	0.0168117	0.450105	4.22	6.17	1.94	0.00106274	0.2495	4.55	6.03	1.48	0.00624455	0.314376	MDP0000278198_r	S	2	AT5G58330	malate dehydrogenase (NADP), chloroplast, putative	carbohydrate metabolic process		660	a	c	a	a	acaa
	AryANE_v1_00095878	0.43	2.56	2.13	0.000310667	0.118982	0.34	0.21	-0.12	0.535417	0.856788	0.47	2.06	1.59	0.00104941	0.251971	0.72	1.99	1.27	0.00214349	0.298931	MDP0000280093_r	S	2	AT5G13630	GUN5 (GENOMES UNCOUPLED 5)	biosynthetic process		2511	a	c	a	a	acaa
	AryANE_v1_00095979	4.07	5.48	1.4	0.00838361	0.206222	4.22	4.37	0.16	0.299454	0.800958	3.83	5.61	1.78	0.000703088	0.275107	4.17	5.65	1.48	0.00173454	0.306524	MDP0000280630_r	S	1	AT3G14280	unknown protein	biological process unknown		77	a	c	a	a	acaa
	AryANE_v1_00096009	3.69	6.24	2.55	0.00034442	0.116993	3.52	4.38	0.86	0.0115122	0.430859	2.91	6.39	3.47	0.000875674	0.259379	3.72	6.02	2.29	0.00937262	0.347916	MDP0000280712_r	S	1	AT5G65050	AGL31 (AGAMOUS LIKE MADS-BOX PROTEIN 31)	regulation of transcription, DNA-dependent		55.8	a	c	a	a	acaa
	AryANE_v1_00096323	0.64	3.38	2.74	0.00137416	0.132098	0.67	0.44	-0.23	0.102357	0.667568	0.86	3.2	2.34	0.000578601	0.285049	0.54	2.7	2.15	0.000594256	0.362843	MDP0000282305_r	S	1	AT4G12730	FLA2 (FLA2)	protein amino acid dephosphorylation		415	a	c	a	a	acaa
	AryANE_v1_00096595	0.84	2.22	1.38	0.00111034	0.127828	1.18	1.53	0.35	0.048313	0.557733	0.88	1.66	0.77	0.00666707	0.270674	1.15	1.95	0.8	0.00950398	0.349523	MDP0000283649_r	S	2	AT4G35160	O-methyltransferase family 2 protein	RNA splicing		205	a	c	a	a	acaa
	AryANE_v1_00097040	0.97	2.03	1.06	0.00248663	0.147011	0.98	0.54	-0.43	0.0228611	0.474496	0.87	1.59	0.72	0.00818079	0.281217	0.75	1.57	0.82	0.00614931	0.313895	MDP0000285927_r	S	2	AT1G54070	dormancy/auxin associated protein-related	biological process unknown		61.6	a	c	a	a	acaa
	AryANE_v1_00097308	3.9	5.94	2.04	0.000369621	0.115363	3.74	4.03	0.29	0.567885	0.865247	3.45	5.21	1.76	0.00153152	0.237942	3.42	5.24	1.82	0.00375843	0.298577	MDP0000287083_r	S	1	AT3G13690	protein kinase family protein	protein amino acid phosphorylation		999	a	c	a	a	acaa
	AryANE_v1_00097737	1.3	2.32	1.02	0.00305981	0.153198	1.35	1.23	-0.12	0.383997	0.820777	1.31	2.34	1.02	0.00816327	0.281225	1.32	2.18	0.86	0.00735677	0.331633	MDP0000289320_r	S	1	AT1G18650	glycosyl hydrolase family protein 17	biological process unknown		129	a	c	a	a	acaa
	AryANE_v1_00097799	1.15	4.74	3.59	7.14847e-05	0.202112	0.68	0.94	0.26	0.126144	0.702118	1.18	4.9	3.72	0.00206574	0.244906	1.06	4.24	3.18	0.0017237	0.306313	MDP0000289661_r	S	4	AT1G44575	NPQ4 (NONPHOTOCHEMICAL QUENCHING)	photosynthesis, light harvesting		291	a	c	a	a	acaa
	AryANE_v1_00097830	1.7	4.24	2.54	0.000187204	0.126732	1.34	2.01	0.67	0.104013	0.670673	1.77	3.58	1.81	0.000742169	0.265289	1.93	3.24	1.31	0.0043124	0.307686	MDP0000289836_r	S	1	AT5G60910	AGL8 (AGAMOUS-LIKE 8)	regulation of transcription, DNA-dependent		270	a	c	a	a	acaa
	AryANE_v1_00097978	3.54	5.46	1.92	0.000487002	0.112808	3.24	2.98	-0.26	0.611651	0.876684	3.03	5.38	2.35	0.00151208	0.237248	2.52	4.9	2.38	0.000407257	0.440814	MDP0000290620_r	S	4					NA	a	c	a	a	acaa
	AryANE_v1_00097985	3.26	4.6	1.34	0.00353606	0.160114	3.14	2.45	-0.68	0.0428556	0.544474	2.41	3.44	1.02	0.00341807	0.250769	1.93	3.75	1.82	0.00339677	0.296559	MDP0000290650_r	S	2	AT3G08010	,	,		481	a	c	a	a	acaa
	AryANE_v1_00098009	1.96	3.76	1.8	0.000505125	0.113453	1.51	1.76	0.25	0.277769	0.793709	1.64	3.24	1.59	0.00663154	0.270386	1.84	3.7	1.86	0.00100374	0.346405	MDP0000290731_r	S	2	AT1G06690	aldo/keto reductase family protein	biological process unknown		298	a	c	a	a	acaa
	AryANE_v1_00098277	3.54	5.71	2.17	0.000451422	0.113008	4.03	4.27	0.24	0.322931	0.805994	3.09	5.94	2.85	0.00144275	0.236925	2.72	5.34	2.62	0.00670347	0.321669	MDP0000292018_r	S	2	Q9LUX2_PYRPY	Metallothionein-like protein		Pyrus pyrifolia (Japanese pear) (Pyrus serotina)	59.7	a	c	a	a	acaa
	AryANE_v1_00098580	3.14	4.52	1.37	0.00258552	0.147505	2.78	2.41	-0.37	0.0517091	0.565532	2.58	3.85	1.26	0.00185253	0.242621	2.58	3.53	0.95	0.00392409	0.303387	MDP0000293407_r	S	4	AT3G04120	GAPC (GLYCERALDEHYDE-3-PHOSPHATE DEHYDROGENASE C SUBUNIT); glyceraldehyde-3-phosphate dehydrogenase	glucose metabolic process		400	a	c	a	a	acaa
	AryANE_v1_00098848	0.53	3.29	2.76	0.000148261	0.130755	0.47	0.43	-0.04	0.718456	0.905599	0.7	2.33	1.63	0.00132619	0.23882	0.63	2.84	2.21	0.000460251	0.421532	MDP0000294642_r	S	2	AT5G13630	GUN5 (GENOMES UNCOUPLED 5)	biosynthetic process		96.3	a	c	a	a	acaa
	AryANE_v1_00099047	2.31	3.87	1.55	0.00278558	0.149429	2.06	2.74	0.68	0.0526155	0.568262	1.99	4.05	2.05	0.000874394	0.260624	2.66	3.94	1.28	0.00321594	0.295677	MDP0000295653_r	S	4	AT5G01650	macrophage migration inhibitory factor family protein / MIF family protein	inflammatory response		166	a	c	a	a	acaa
	AryANE_v1_00099055	3.09	4	0.9	0.00642198	0.189952	2.76	2.58	-0.18	0.194167	0.760048	2.5	3.31	0.81	0.00650163	0.26948	2.12	3.17	1.05	0.00680698	0.323055	MDP0000295675_r	S	4	AT4G01690	PPOX (PROTOPORPHYRINOGEN OXIDASE)	electron transport		84	a	c	a	a	acaa
	AryANE_v1_00099118	4.04	5.27	1.23	0.00390447	0.163688	3.72	3.84	0.13	0.295211	0.799088	3	4.67	1.67	0.00239003	0.243568	3.25	4.95	1.7	0.000920357	0.362252	MDP0000295938_r	S	2	AT4G31140	glycosyl hydrolase family 17 protein	carbohydrate metabolic process		615	a	c	a	a	acaa
	AryANE_v1_00099596	2.15	5.48	3.33	0.000578598	0.111241	2.25	2.53	0.28	0.353375	0.814005	1.95	5.26	3.31	0.00318389	0.249984	1.84	5.24	3.4	0.00241259	0.290888	MDP0000298128_r	S	2	AT4G33790	acyl CoA reductase, putative	metabolic process		222	a	c	a	a	acaa
	AryANE_v1_00099919	0.48	3.17	2.69	0.00030811	0.120892	0.26	0.41	0.15	0.289774	0.797315	0.68	2.87	2.18	0.000525854	0.290694	0.97	2.65	1.68	0.00150724	0.314149	MDP0000299794_r	S	1	AT4G05430	unknown protein	biological process unknown		159	a	c	a	a	acaa
	AryANE_v1_00099981	1.46	4.02	2.56	0.000182441	0.129912	1.19	1.72	0.53	0.0125922	0.437362	1.7	3.4	1.69	0.00173256	0.240489	1.68	3.48	1.79	0.00162446	0.311332	MDP0000300116_r	S	1	AT5G13770	pentatricopeptide (PPR) repeat-containing protein, GCN5-related N-acetyltransferase, putative	biological process unknown		540	a	c	a	a	acaa
	AryANE_v1_00100276	1.44	3.01	1.57	0.00118315	0.129099	1.39	1.44	0.05	0.637156	0.883698	1.47	3.18	1.71	0.00247151	0.244279	1.36	2.86	1.5	0.00156657	0.312171	MDP0000301580_r	S	3	AT4G16400	unknown protein	biological process unknown		61.2	a	c	a	a	acaa
	AryANE_v1_00100359	6.76	7.71	0.95	0.00357411	0.160177	6.1	6.54	0.44	0.022953	0.475169	5.75	7.11	1.36	0.00281445	0.247095	6.02	6.94	0.92	0.0041671	0.304621	MDP0000302003_r	S	1	AT4G27040	,	,		340	a	c	a	a	acaa
	AryANE_v1_00100415	4.12	5.68	1.56	0.000791818	0.11912	3.7	4.21	0.51	0.0955319	0.657953	3.74	5.81	2.06	0.00844645	0.282883	3.9	5.59	1.69	0.00132157	0.327815	MDP0000302279_r	S	1	AT1G66140	ZFP4 (ZINC FINGER PROTEIN 4); nucleic acid binding / transcription factor/ zinc ion binding	regulation of transcription		150	a	c	a	a	acaa
	AryANE_v1_00100551	0.98	1.9	0.92	0.00720242	0.19575	1.26	0.92	-0.33	0.0656197	0.601208	1.03	1.75	0.72	0.0079005	0.278737	1.01	1.89	0.88	0.00547903	0.311944	MDP0000302859_r	S	2	AT3G15380	choline transporter-related	biological process unknown		1150	a	c	a	a	acaa
	AryANE_v1_00100592	4.66	5.51	0.85	0.00512307	0.179606	4.26	3.9	-0.36	0.049321	0.560942	4.51	5.35	0.84	0.00673585	0.271036	3.87	5.53	1.66	0.00220608	0.296377	MDP0000303061_r	S	1	AT5G55230	ATMAP65-1 (MICROTUBULE-ASSOCIATED PROTEINS 65-1); microtubule binding	cytokinesis		847	a	c	a	a	acaa
	AryANE_v1_00100776	1.09	2.23	1.14	0.00525653	0.180726	1.1	1.18	0.09	0.468527	0.839859	1.25	2.01	0.75	0.0089167	0.285461	1.22	1.96	0.74	0.00962489	0.350988	MDP0000303818_r	S	1	AT3G53480	ATPDR9/PDR9 (PLEIOTROPIC DRUG RESISTANCE 9); ATPase, coupled to transmembrane movement of substances	multidrug transport		1889	a	c	a	a	acaa
	AryANE_v1_00100811	3.65	4.78	1.13	0.00304697	0.153033	3.49	3.68	0.2	0.271401	0.791314	3.58	5.29	1.7	0.00230084	0.245808	3.41	4.89	1.48	0.00161318	0.311047	MDP0000304007_r	S	2	AT3G45650	proton-dependent oligopeptide transport (POT) family protein	oligopeptide transport		592	a	c	a	a	acaa
	AryANE_v1_00100931	0.77	2.86	2.09	0.000352898	0.116578	0.94	0.4	-0.54	0.0771567	0.624143	1.07	2.19	1.12	0.00361399	0.250273	0.97	2.27	1.3	0.00233174	0.292622	MDP0000304620_r	S	1	AT4G31910	transferase family protein	biological process unknown		395	a	c	a	a	acaa
	AryANE_v1_00100939	4.15	5.73	1.58	0.00128786	0.129771	3.77	4.33	0.56	0.0719177	0.614638	3.95	5.15	1.2	0.00277155	0.248374	3.86	5.28	1.42	0.00168072	0.307866	MDP0000304659_r	S	1	AT5G40300	integral membrane protein, putative	biological process unknown		164	a	c	a	a	acaa
	AryANE_v1_00101484	1.05	2.5	1.45	0.00145572	0.134427	1.22	1.62	0.41	0.11312	0.683204	1.19	3	1.81	0.00512044	0.259245	1.29	2.69	1.39	0.0019645	0.300837	MDP0000307451_r	S	1	AT1G74070	peptidyl-prolyl cis-trans isomerase cyclophilin-type family protein	protein folding		288	a	c	a	a	acaa
	AryANE_v1_00101536	5.07	5.84	0.77	0.00686713	0.193532	4.61	5.21	0.6	0.0142148	0.440223	4.5	6.03	1.53	0.00853611	0.283688	4.64	5.62	0.98	0.00365185	0.297555	MDP0000307703_r	S	1	AT2G32800	AP4,3A; ATP binding / protein kinase	protein amino acid phosphorylation		941	a	c	a	a	acaa
	AryANE_v1_00101711	0.7	3.12	2.42	0.000213076	0.122653	0.35	0.62	0.27	0.0947227	0.656239	0.69	2.34	1.64	0.00231227	0.245648	0.71	2.49	1.78	0.00242448	0.291584	MDP0000308568_r	S	1	AT1G30690	SEC14 cytosolic factor family protein / phosphoglyceride transfer family protein	transport		501	a	c	a	a	acaa
	AryANE_v1_00102180	0.64	1.86	1.22	0.00158482	0.135301	0.33	0.42	0.09	0.48271	0.843755	0.63	2.18	1.54	0.00533328	0.261122	0.58	1.67	1.09	0.00450925	0.307672	MDP0000310854_r	S	1	AT5G59190	subtilase family protein	proteolysis		588	a	c	a	a	acaa
	AryANE_v1_00102520	0.91	4.03	3.12	0.00014411	0.131936	0.72	0.77	0.06	0.611519	0.876758	0.79	3.12	2.33	0.0022434	0.246883	0.85	3.15	2.3	0.0016561	0.309305	MDP0000312449_r	S	2	AT1G10200	transcription factor LIM, putative	biological process unknown		327	a	c	a	a	acaa
	AryANE_v1_00102921	0.25	2.21	1.95	0.000511449	0.113024	0.14	0.05	-0.09	0.46165	0.837886	0.55	1.55	1	0.00350994	0.251684	0.46	1.5	1.04	0.00356405	0.295714	MDP0000314478_r	S	1	AT1G49000	unknown protein	biological process unknown		79.3	a	c	a	a	acaa
	AryANE_v1_00103138	1.12	2.85	1.73	0.00709497	0.194924	0.76	0.34	-0.42	0.032915	0.516507	1.16	2.45	1.29	0.00903639	0.286399	0.64	1.84	1.2	0.00227692	0.295074	MDP0000315476_r	S	1	AT5G07220	ATBAG3 (ARABIDOPSIS THALIANA BCL-2-ASSOCIATED ATHANOGENE 3); protein binding	protein modification process		198	a	c	a	a	acaa
	AryANE_v1_00103379	5.11	7.26	2.15	0.000484332	0.112733	5.36	4.82	-0.54	0.0118652	0.432277	4.53	7.01	2.48	0.00121246	0.241684	4.23	6.64	2.41	0.00037041	0.458207	MDP0000316682_r	S	1	AT5G13400	proton-dependent oligopeptide transport (POT) family protein	oligopeptide transport		996	a	c	a	a	acaa
	AryANE_v1_00103868	3.56	4.64	1.08	0.00442282	0.170134	3.17	3.26	0.09	0.753456	0.914881	3.14	4.69	1.55	0.00155267	0.237731	2.94	4.56	1.62	0.00512755	0.310492	MDP0000319226_r	S	1	AT4G24610	unknown protein	biological process unknown		1387	a	c	a	a	acaa
	AryANE_v1_00104301	3.36	5.11	1.75	0.00057848	0.111665	3.11	2.77	-0.34	0.16231	0.739237	2.51	4.97	2.46	0.000349531	0.342619	2.39	4.71	2.32	0.00044039	0.419476	MDP0000320796_r	S	1	AT2G34410	O-acetyltransferase, LHB1B2 (Photosystem II light harvesting complex gene 1,5); chlorophyll binding	biological process unknown		765	a	c	a	a	acaa
	AryANE_v1_00104413	0.87	4.08	3.2	0.000441134	0.113386	0.97	0.75	-0.21	0.139193	0.719301	0.92	3.31	2.39	0.00236328	0.243451	0.98	3.28	2.3	0.00233555	0.29233	MDP0000321244_r	S	1	AT2G39730	RCA (RUBISCO ACTIVASE)	response to cold		757	a	c	a	a	acaa
	AryANE_v1_00104456	0.53	2.04	1.51	0.00249249	0.146726	0.31	0.5	0.2	0.135579	0.714389	0.57	2.17	1.6	0.0022685	0.246789	0.6	2.18	1.58	0.00413934	0.304931	MDP0000321410_r	S	2	AT1G65230	unknown protein	biological process unknown		269	a	c	a	a	acaa
	AryANE_v1_00104534	2.68	3.87	1.19	0.00402835	0.164296	2.47	2.2	-0.27	0.109006	0.679154	2.21	3.08	0.86	0.00500336	0.258128	1.95	2.79	0.83	0.00540662	0.311924	MDP0000321763_r	S	1	AT1G01200	AtRABA3 (Arabidopsis Rab GTPase homolog A3); GTP binding	small GTPase mediated signal transduction		318	a	c	a	a	acaa
	AryANE_v1_00104774	1.8	5.48	3.68	0.00010895	0.163647	1.46	1.88	0.42	0.0864823	0.6409	1.79	5.22	3.42	0.000279293	0.390526	1.87	5.5	3.63	0.000517744	0.397707	MDP0000322896_r	S	1	AT1G32060	PRK (PHOSPHORIBULOKINASE); ATP binding / phosphoribulokinase/ protein binding	carbohydrate metabolic process		671	a	c	a	a	acaa
	AryANE_v1_00104902	1.79	4.38	2.59	0.000574149	0.111727	1.46	1.06	-0.4	0.127457	0.702951	1.51	3.34	1.82	0.00149357	0.238274	1.39	3.1	1.71	0.00690565	0.324985	MDP0000325356_r	S	4	AT5G54190	PORA (Protochlorophyllide reductase A); oxidoreductase/ protochlorophyllide reductase	metabolic process		350	a	c	a	a	acaa
	AryANE_v1_00104952	2.6	3.87	1.27	0.00139411	0.132558	2.57	2.09	-0.47	0.0271321	0.493402	2.33	3.37	1.04	0.00326867	0.250235	2.39	3.36	0.97	0.00458639	0.30743	MDP0000326249_r	S	2	AT4G23420	short-chain dehydrogenase/reductase (SDR) family protein	metabolic process		365	a	c	a	a	acaa
	AryANE_v1_00104973	3.8	6.52	2.72	0.000467078	0.11396	3.27	2.82	-0.44	0.410302	0.826301	3.57	6.17	2.6	0.000845234	0.26178	2.52	4.69	2.17	0.00775114	0.334984	MDP0000326735_r	S	1	AT3G50440	hydrolase, unknown protein	cation transport		291	a	c	a	a	acaa
	AryANE_v1_00104993	4.85	7.17	2.32	0.00168459	0.137704	4.51	4.06	-0.44	0.0207159	0.466793	4.21	5.83	1.62	0.00105289	0.250905	3.69	6.14	2.45	0.00184018	0.299111	MDP0000327154_r	S	2	AT2G15580	zinc finger (C3HC4-type RING finger) family protein	electron transport		152	a	c	a	a	acaa
	AryANE_v1_00105018	2.88	4.67	1.79	0.00128253	0.129642	3.14	3.33	0.19	0.215957	0.77062	2.96	4.76	1.8	0.00111038	0.2461	2.63	4.53	1.9	0.000816193	0.371977	MDP0000327556_r	S	1					NA	a	c	a	a	acaa
	AryANE_v1_00105213	1.07	3.27	2.2	0.00028522	0.118694	0.85	1.06	0.21	0.211047	0.767934	0.88	3.26	2.38	0.00456337	0.255985	1.06	3.08	2.02	0.00089262	0.364906	MDP0000331536_r	S	1	AT5G21090	leucine-rich repeat protein, putative	signal transduction		277	a	c	a	a	acaa
	AryANE_v1_00105300	3.37	5.24	1.87	0.00117528	0.129712	3.79	3.64	-0.15	0.53859	0.857721	3.5	5.27	1.77	0.00294797	0.248934	3.1	4.97	1.87	0.00903205	0.344538	MDP0000333129_r	S	1					NA	a	c	a	a	acaa
	AryANE_v1_00105430	5.35	6.33	0.98	0.00994273	0.21792	5.11	5.36	0.25	0.237601	0.778144	4.14	5.49	1.34	0.00230646	0.245855	4.78	5.76	0.98	0.00372095	0.298086	MDP0000335044_r	S	1	AT3G52105	unknown protein	biological process unknown		82.4	a	c	a	a	acaa
	AryANE_v1_00105903	5.36	6.22	0.86	0.00568599	0.183853	4.76	5.01	0.25	0.161078	0.73906	4.03	5.18	1.14	0.00995483	0.292498	4.3	5.05	0.75	0.00720365	0.329565	MDP0000343311_r	S	2	AT5G53940	yippee family protein	biological process unknown		152	a	c	a	a	acaa
	AryANE_v1_00105942	3.44	4.69	1.25	0.00441706	0.170185	3.29	2.67	-0.62	0.0107306	0.428492	3.11	4.57	1.46	0.00346404	0.250851	2.94	4.48	1.53	0.00125965	0.33053	MDP0000344010_r	S	1					NA	a	c	a	a	acaa
	AryANE_v1_00106093	0.66	1.92	1.25	0.00298532	0.152405	0.49	0.57	0.08	0.46099	0.837542	0.62	1.42	0.8	0.00753518	0.277698	0.7	1.66	0.96	0.00441866	0.309017	MDP0000346449_r	S	1					NA	a	c	a	a	acaa
	AryANE_v1_00106120	5.65	7.71	2.05	0.000616281	0.111991	6.44	6.65	0.21	0.233718	0.776358	5.59	8.15	2.55	0.00156069	0.23781	4.92	7.18	2.26	0.00632733	0.315873	MDP0000346782_r	S	1					NA	a	c	a	a	acaa
	AryANE_v1_00106143	2.53	4.87	2.34	0.000336764	0.117294	1.99	2.36	0.37	0.0417912	0.542873	2.04	4.08	2.04	0.000883575	0.255356	2.4	4.8	2.4	0.00100917	0.34208	MDP0000347092_r	S	1					NA	a	c	a	a	acaa
	AryANE_v1_00106262	0.66	1.62	0.96	0.00325957	0.156358	0.54	0.15	-0.39	0.056873	0.578586	0.94	1.73	0.79	0.00626941	0.267914	0.24	1.1	0.85	0.00524754	0.310263	MDP0000348963_r	S	2					NA	a	c	a	a	acaa
	AryANE_v1_00106284	1.54	3.06	1.52	0.00118223	0.129145	1.51	1.09	-0.41	0.0396769	0.539413	1.41	2.98	1.57	0.00115172	0.244984	1.18	3.01	1.83	0.00216335	0.29864	MDP0000349267_r	S	4					NA	a	c	a	a	acaa
	AryANE_v1_00106336	4.7	6.5	1.8	0.00147562	0.134839	5.67	5.95	0.29	0.0687314	0.608078	4.78	7.03	2.25	0.000398218	0.323619	5.19	6.95	1.76	0.00208575	0.301015	MDP0000349988_r	S	1					NA	a	c	a	a	acaa
	AryANE_v1_00106395	1.91	4.29	2.38	0.00150936	0.134972	1.62	1.53	-0.09	0.789889	0.925152	1.68	3.89	2.2	0.00776824	0.27904	1.38	3.46	2.08	0.0013463	0.323014	MDP0000351085_r	S	1	AT2G39060	nodulin MtN3 family protein	biological process unknown		278	a	c	a	a	acaa
	AryANE_v1_00106801	1.13	3.93	2.8	0.000583033	0.110984	1.06	1.16	0.11	0.423131	0.828863	1	3.03	2.03	0.0017556	0.241571	0.87	2.77	1.9	0.00167879	0.308699	MDP0000355950_r	S	1					NA	a	c	a	a	acaa
	AryANE_v1_00106859	3.42	4.37	0.95	0.00340422	0.15855	3.04	3.51	0.47	0.0187814	0.457673	2.78	4.2	1.42	0.00228397	0.246497	2.96	3.92	0.95	0.00513582	0.310598	MDP0000356969_r	S	1	ATMG00080	,	,		206	a	c	a	a	acaa
	AryANE_v1_00107334	2.78	6.18	3.4	8.21542e-05	0.197437	3.5	3.71	0.22	0.115274	0.68616	2.93	6.08	3.15	0.000149499	0.568587	3.25	6.28	3.03	0.000295677	0.485578	MDP0000361338_r	S	2	AT1G06680	PSBP-1 (OXYGEN-EVOLVING ENHANCER PROTEIN 2); calcium ion binding	photosynthesis		378	a	c	a	a	acaa
	AryANE_v1_00107343	1.17	4.35	3.18	0.00597415	0.18658	1.72	1.79	0.07	0.729703	0.90859	1.12	3.59	2.46	0.000443016	0.321549	1.25	3.56	2.31	0.000427734	0.438087	MDP0000361511_r	S	2	AT3G22142	unknown protein	lipid transport		117	a	c	a	a	acaa
	AryANE_v1_00107345	4.2	7.59	3.39	8.34588e-05	0.191021	4.16	4.36	0.2	0.139054	0.719206	3.94	7.4	3.46	0.000325224	0.377109	4.23	7.54	3.31	0.000166318	0.720087	MDP0000361550_r	S	1					NA	a	c	a	a	acaa
	AryANE_v1_00107367	3.7	5.24	1.54	0.0046856	0.173308	3.9	3.67	-0.23	0.528389	0.854757	3.55	5.52	1.96	0.00594861	0.265542	3.38	4.97	1.59	0.00459107	0.307312	MDP0000361944_r	S	1					NA	a	c	a	a	acaa
	AryANE_v1_00107375	6.61	7.65	1.04	0.00957556	0.215321	6.41	6.33	-0.08	0.754382	0.915196	6.42	7.79	1.37	0.00434118	0.258141	5.47	6.77	1.3	0.0065369	0.317515	MDP0000362009_r	S	4	AT1G26355	unknown protein	biological process unknown		75.1	a	c	a	a	acaa
	AryANE_v1_00107386	2.13	5.05	2.92	0.000568811	0.112279	1.76	2.64	0.88	0.034618	0.522813	1.8	4.53	2.72	0.000614697	0.282351	2.74	4.92	2.18	0.00447398	0.308135	MDP0000362150_r	S	1					NA	a	c	a	a	acaa
	AryANE_v1_00107801	1.98	5.11	3.13	0.000751368	0.117829	1.47	1.44	-0.03	0.854879	0.946781	1.7	4.19	2.48	0.00171432	0.239355	1.11	3.47	2.35	0.000553207	0.384625	MDP0000371681_r	S	4	AT2G02950	PKS1 (PHYTOCHROME KINASE SUBSTRATE 1)	response to red light		168	a	c	a	a	acaa
	AryANE_v1_00108073	0.01	2.27	2.25	0.000313106	0.117574	-0.14	-0.07	0.08	0.463302	1	0.24	1.35	1.11	0.00304975	0.24912	0.25	1.2	0.95	0.0075534	0.332779	MDP0000380592_r	S	3	AT5G54270	LHCB3 (LIGHT-HARVESTING CHLOROPHYLL BINDING PROTEIN 3)	photosynthesis, light harvesting		115	a	c	a	a	acaa
	AryANE_v1_00108210	1.15	4.28	3.13	0.000211163	0.125303	0.81	1.08	0.27	0.0818967	0.633358	1.24	3.94	2.69	0.000238017	0.427003	1.03	3.75	2.72	0.000524624	0.399768	MDP0000385730_r	S	1	AT4G04640	ATPC1 (ATP synthase gamma chain 1)	ATP synthesis coupled proton transport		587	a	c	a	a	acaa
	AryANE_v1_00108263	6.57	8.9	2.33	0.000241814	0.117998	6.46	6.74	0.28	0.0656712	0.60122	6.03	8.13	2.1	0.000478452	0.31159	6.15	8.09	1.94	0.00803101	0.337881	MDP0000387639_r	S	4	AT1G77120	ADH1 (ALCOHOL DEHYDROGENASE 1); alcohol dehydrogenase	metabolic process		374	a	c	a	a	acaa
	AryANE_v1_00109087	4.37	6.57	2.2	0.000938304	0.121562	4.12	4.57	0.45	0.357899	0.815006	4.1	6.15	2.04	0.000499438	0.302469	4.6	6.48	1.88	0.0018007	0.301969	MDP0000412849_r	S	2	AT1G04520	33 kDa secretory protein-related	N-terminal protein myristoylation		268	a	c	a	a	acaa
	AryANE_v1_00109245	2.34	4.51	2.17	0.00196928	0.139607	2.23	2.82	0.6	0.0223699	0.471536	2.72	4.38	1.66	0.000880284	0.258331	3.34	4.45	1.11	0.00282273	0.289417	MDP0000417792_r	S	4	AT1G07700	thioredoxin family protein	cell redox homeostasis		190	a	c	a	a	acaa
	AryANE_v1_00109296	4.92	7.96	3.04	0.000150327	0.131372	4.97	5.15	0.18	0.479909	0.842832	4.52	6.97	2.45	0.00327866	0.250194	4.48	7.18	2.7	0.0055032	0.312015	MDP0000419318_r	S	1	AT1G06680	PSBP-1 (OXYGEN-EVOLVING ENHANCER PROTEIN 2); calcium ion binding	photosynthesis		357	a	c	a	a	acaa
	AryANE_v1_00109308	3.36	5.41	2.05	0.000574977	0.111436	3.88	3.97	0.09	0.750539	0.913974	3.55	5.02	1.46	0.001207	0.24366	3.51	5.11	1.6	0.00118273	0.335286	MDP0000419619_r	S	4					NA	a	c	a	a	acaa
	AryANE_v1_00109376	0.73	2.3	1.57	0.00240821	0.146057	0.55	0.69	0.15	0.352161	0.813572	0.84	1.83	0.99	0.00849557	0.283033	0.99	1.84	0.84	0.00945164	0.34908	MDP0000421777_r	S	1	AT4G24700	unknown protein	biological process unknown		73.6	a	c	a	a	acaa
	AryANE_v1_00109443	4.81	6.92	2.11	0.000317656	0.116997	4.46	4.94	0.48	0.0181702	0.457642	4.41	6.54	2.12	0.00854147	0.283667	4.28	5.93	1.65	0.00503783	0.309586	MDP0000423596_r	S	2	AT1G69780	ATHB13 (ARABIDOPSIS THALIANA HOMEOBOX PROTEIN 12); DNA binding / transcription factor	regulation of transcription, DNA-dependent		351	a	c	a	a	acaa
	AryANE_v1_00109478	3.16	4.52	1.36	0.00194337	0.139624	3.15	3.27	0.12	0.302988	0.801502	2.84	4.61	1.77	0.00073006	0.27437	3.3	4.27	0.97	0.00400636	0.303346	MDP0000424666_r	S	1	AT1G76890	GT2 (GT2); transcription factor	0		323	a	c	a	a	acaa
	AryANE_v1_00109507	2.62	4.79	2.17	0.00199277	0.13932	2.3	2.21	-0.09	0.558189	0.863044	2.23	3.67	1.44	0.00381199	0.25471	1.85	3.96	2.11	0.00582616	0.31353	MDP0000425883_r	S	4	AT2G30900	unknown protein	biological process unknown		190	a	c	a	a	acaa
	AryANE_v1_00109580	1.65	3.25	1.6	0.00908531	0.211829	1.86	1.67	-0.19	0.603284	0.874045	1.8	2.97	1.17	0.00234169	0.243603	1.12	2.34	1.22	0.00211398	0.299641	MDP0000428284_r	S	3	AT3G61640	AGP20 (ARABINOGALACTAN PROTEIN 20)	biological process unknown		72.4	a	c	a	a	acaa
	AryANE_v1_00109757	2.29	3.92	1.63	0.00254353	0.146941	2.17	2.09	-0.08	0.828588	0.937978	2.45	3.54	1.08	0.00312625	0.24979	2.56	3.68	1.12	0.00371845	0.298891	MDP0000434199_r	S	2	AT2G17790	unknown protein	intracellular protein transport		197	a	c	a	a	acaa
	AryANE_v1_00109856	1.42	2.87	1.45	0.00248196	0.147006	1.05	1.29	0.24	0.0897276	0.646977	1.51	2.69	1.18	0.00229606	0.246682	1.07	2.28	1.21	0.00526953	0.310407	MDP0000437402_r	S	1	AT3G24440	VRN5 (VIN3-LIKE 1)	regulation of flower development		492	a	c	a	a	acaa
	AryANE_v1_00109920	3.44	4.45	1.01	0.00874792	0.209084	2.97	3.09	0.13	0.665036	0.889977	3.01	3.93	0.92	0.00532536	0.261138	2.84	3.77	0.93	0.00635133	0.315746	MDP0000439832_r	S	2	AT4G09670	oxidoreductase family protein	electron transport		404	a	c	a	a	acaa
	AryANE_v1_00109949	5.75	8.15	2.4	0.000251638	0.118	6.04	5.83	-0.21	0.399066	0.824417	5.93	8.57	2.64	0.00818402	0.281226	5.93	8.46	2.53	0.000979887	0.352209	MDP0000440839_r	S	4	AT4G15800	RALFL33 (RALF-LIKE 33)	biological process unknown		107	a	c	a	a	acaa
	AryANE_v1_00110022	0.39	1.77	1.38	0.00226509	0.144872	0.38	0.2	-0.18	0.15973	0.738524	0.6	1.51	0.9	0.00504415	0.258409	0.63	1.52	0.89	0.00459545	0.306958	MDP0000443024_r	S	1	AT3G01440	oxygen evolving enhancer 3 (PsbQ) family protein	photosynthesis		239	a	c	a	a	acaa
	AryANE_v1_00110050	2.9	4.6	1.7	0.0028473	0.150308	2.57	2.48	-0.09	0.640485	0.884559	2.4	4.03	1.62	0.00137193	0.238913	2.14	3.78	1.64	0.00411988	0.304913	MDP0000443890_r	S	1	AT2G47140	short-chain dehydrogenase/reductase (SDR) family protein	metabolic process		233	a	c	a	a	acaa
	AryANE_v1_00110252	2.6	5.24	2.64	0.000183018	0.129364	2.92	3.11	0.19	0.526267	0.854231	2.56	5.32	2.76	0.000817187	0.261616	2.56	4.61	2.05	0.00182531	0.299763	MDP0000451103_r	S	2	AT4G05180	PSBQ/PSBQ-2 (photosystem II subunit Q-2); calcium ion binding	photosynthesis		74.3	a	c	a	a	acaa
	AryANE_v1_00110265	0.79	3.23	2.44	0.00213736	0.142585	0.63	1.2	0.57	0.0117645	0.432216	0.95	2.53	1.58	0.00218031	0.248869	1.28	2.85	1.57	0.00326368	0.295503	MDP0000451434_r	S	4	AT5G02600	heavy-metal-associated domain-containing protein	metal ion transport		57	a	c	a	a	acaa
	AryANE_v1_00110462	4.4	6.01	1.61	0.000752212	0.117577	4.57	4.6	0.03	0.936319	0.974493	3.67	6.06	2.39	0.000974436	0.251088	3.92	5.79	1.87	0.000731703	0.372703	MDP0000457380_r	S	1	AT3G09650	HCF152 (HIGH CHLOROPHYLL FLUORESCENCE 152)	regulation of transcription		1020	a	c	a	a	acaa
	AryANE_v1_00110690	5.78	8.21	2.43	0.000518755	0.112823	5.53	5.57	0.04	0.831868	0.938968	5.43	6.86	1.43	0.00155747	0.238082	4.84	7.1	2.25	0.00569243	0.313235	MDP0000464598_r	S	4	AT1G68220	unknown protein	biological process unknown		219	a	c	a	a	acaa
	AryANE_v1_00110997	3.25	5.25	2	0.00395214	0.16397	3.4	3.68	0.28	0.178172	0.753454	2.8	5.1	2.29	0.00107648	0.246042	3.24	4.75	1.51	0.00140462	0.318552	MDP0000475121_r	S	1	AT1G55870	AHG2/ATPARN	response to stress		375	a	c	a	a	acaa
	AryANE_v1_00111187	1.09	3.35	2.26	0.000764348	0.118702	1.06	1.09	0.03	0.822472	0.93582	1.23	3.41	2.18	0.00742945	0.27648	1.14	3.06	1.92	0.000684193	0.372401	MDP0000481445_r	S	1	AT1G14150	oxygen evolving enhancer 3 (PsbQ) family protein	photosynthesis		216	a	c	a	a	acaa
	AryANE_v1_00111222	1.33	4.65	3.31	0.000371958	0.114604	1.17	1.24	0.07	0.729433	0.908619	1.29	4.2	2.91	0.00425548	0.258378	1.35	3.73	2.38	0.000697422	0.371118	MDP0000482291_r	S	1	AT4G24700	unknown protein	biological process unknown		77.8	a	c	a	a	acaa
	AryANE_v1_00111663	0.32	1.93	1.61	0.00130456	0.130091	0.3	0.34	0.04	0.70565	0.901983	0.29	2.26	1.96	0.00177865	0.241942	0.36	1.58	1.22	0.00286171	0.291219	MDP0000496646_r	S	2	AT5G39090	transferase family protein	biological process unknown		317	a	c	a	a	acaa
	AryANE_v1_00111871	0.46	2.7	2.24	0.000483012	0.112973	0.24	0.14	-0.1	0.412412	0.826425	0.74	2.71	1.97	0.000702385	0.275968	0.53	2.72	2.19	0.00120404	0.336323	MDP0000503324_r	S	2	AT1G52140	unknown protein	biological process unknown		172	a	c	a	a	acaa
	AryANE_v1_00111882	1.93	3.34	1.41	0.0071295	0.195092	1.7	1.4	-0.3	0.0559998	0.575741	1.7	2.76	1.05	0.00731069	0.274641	1.19	2.04	0.85	0.00540483	0.312198	MDP0000503774_r	S	3	AT5G58520	protein kinase family protein	protein amino acid phosphorylation		144	a	c	a	a	acaa
	AryANE_v1_00111959	4.46	6.71	2.25	0.000738088	0.117277	4.12	3.72	-0.4	0.162241	0.739241	3.65	5.75	2.09	0.00474217	0.25532	3.19	5.42	2.23	0.00396224	0.303139	MDP0000506346_r	S	1	AT1G16560	Per1-like family protein	biological process unknown		474	a	c	a	a	acaa
	AryANE_v1_00112024	2.15	4.3	2.15	0.000419924	0.116668	2.32	2.3	-0.02	0.84235	0.942008	2.14	4.42	2.28	0.000859031	0.258476	2.28	4.64	2.35	0.00356899	0.295352	MDP0000508330_r	S	4	AT5G23190	CYP86B1 (cytochrome P450, family 86, subfamily B, polypeptide 1); oxygen binding	electron transport		171	a	c	a	a	acaa
	AryANE_v1_00112163	0.69	2.3	1.61	0.000833901	0.120365	0.65	0.52	-0.13	0.352081	0.8136	0.62	1.49	0.86	0.00506216	0.258635	0.59	1.38	0.79	0.00792709	0.336931	MDP0000512791_r	S	2	AT5G41380	unknown protein	biological process unknown		100	a	c	a	a	acaa
	AryANE_v1_00112178	3.61	6	2.39	0.000442395	0.113406	4.23	4.03	-0.2	0.293375	0.798826	3.32	5.69	2.37	0.000746944	0.264018	3.6	5.99	2.39	0.000871642	0.365748	MDP0000513191_r	S	1	AT5G15780	pollen Ole e 1 allergen and extensin family protein	biological process unknown		151	a	c	a	a	acaa
	AryANE_v1_00112354	2.55	3.51	0.96	0.00511451	0.179503	2.57	2.26	-0.31	0.101169	0.666153	2.09	3.55	1.46	0.00596224	0.265777	2.16	2.99	0.83	0.00745891	0.332461	MDP0000519072_r	S	2	AT3G47570	leucine-rich repeat transmembrane protein kinase, putative	protein amino acid phosphorylation		689	a	c	a	a	acaa
	AryANE_v1_00112465	1.05	3.9	2.85	0.000134915	0.137972	0.74	1.15	0.41	0.0291358	0.501719	0.85	2.82	1.96	0.00567088	0.263925	1.16	3.48	2.32	0.00921751	0.347164	MDP0000522954_r	S	1	AT5G14370	unknown protein	biological process unknown		128	a	c	a	a	acaa
	AryANE_v1_00112535	0.4	2.73	2.33	0.000255191	0.119085	0.2	0.42	0.22	0.103334	0.668627	0.59	2.94	2.34	0.000405729	0.316209	0.75	2.79	2.04	0.00446006	0.308515	MDP0000525164_r	S	2	AT5G39090	transferase family protein	biological process unknown		287	a	c	a	a	acaa
	AryANE_v1_00112655	5.02	7.44	2.42	0.00871399	0.208897	5.19	5.8	0.62	0.31153	0.802932	4.26	6.43	2.17	0.000955119	0.252263	4.62	6.47	1.84	0.00209698	0.30036	MDP0000529003_r	S	1	B8Y3W6_9ROSA	Dehydrin 2		Eriobotrya japonica	153	a	c	a	a	acaa
	AryANE_v1_00112692	2.39	3.63	1.24	0.00261821	0.147878	2.07	2.36	0.29	0.318569	0.805638	1.87	2.84	0.96	0.00445313	0.258178	2.27	3.39	1.12	0.0078548	0.336865	MDP0000530525_r	S	2	AT5G18370	disease resistance protein (TIR-NBS-LRR class), putative	proteolysis		112	a	c	a	a	acaa
	AryANE_v1_00112715	2.01	4.45	2.44	0.00292015	0.151003	1.32	1.42	0.1	0.609458	0.876	1.58	3.36	1.77	0.00638608	0.267844	1.21	2.93	1.72	0.0073992	0.331662	MDP0000531313_r	S	4	AT3G47620	TCP family transcription factor, putative	metabolic process		163	a	c	a	a	acaa
	AryANE_v1_00112835	1.2	3.31	2.11	0.000866449	0.119844	0.68	0.73	0.06	0.771328	0.919778	1.1	2.36	1.26	0.00225051	0.246809	0.65	2.2	1.55	0.0011872	0.334562	MDP0000535127_r	S	4	AT5G67385	signal transducer	response to light stimulus		814	a	c	a	a	acaa
	AryANE_v1_00112958	2.24	3.26	1.01	0.00270112	0.149487	2.06	1.07	-0.99	0.0144769	0.441928	1.77	2.81	1.03	0.00326218	0.250141	1.17	2.72	1.55	0.00367764	0.297367	MDP0000539299_r	S	4	AT5G06720	peroxidase, putative	electron transport		389	a	c	a	a	acaa
	AryANE_v1_00112963	1.02	3.49	2.47	0.000250373	0.118563	0.95	0.82	-0.13	0.370885	0.818022	0.82	2.17	1.34	0.00945354	0.288745	0.64	2.28	1.63	0.00445166	0.308831	MDP0000539485_r	S	2	AT3G16070	unknown protein	biological process unknown		97.8	a	c	a	a	acaa
	AryANE_v1_00113005	3.16	4.72	1.55	0.00139069	0.132363	2.66	2.53	-0.13	0.374384	0.818503	2.72	3.94	1.22	0.00564239	0.263761	2.06	3.43	1.37	0.00290671	0.291746	MDP0000541406_r	S	4	AT4G22290	ubiquitin thiolesterase	ubiquitin-dependent protein catabolic process		240	a	c	a	a	acaa
	AryANE_v1_00113172	2.96	4.13	1.17	0.00187041	0.139274	2.64	2.18	-0.45	0.0346106	0.522784	2.11	4.12	2.01	0.000509936	0.297459	2.44	4.54	2.1	0.000597775	0.362667	MDP0000546892_r	S	2	AT4G18220	purine permease family protein	biological process unknown		310	a	c	a	a	acaa
	AryANE_v1_00113204	1.2	2.49	1.29	0.00158286	0.135495	1.25	1.1	-0.15	0.282286	0.794864	1.15	2.01	0.85	0.00899402	0.285628	1.2	2.33	1.13	0.00329033	0.295389	MDP0000547690_r	S	1	AT1G54780	thylakoid lumen 18,3 kDa protein, GDSL-motif lipase/hydrolase family protein	biological process unknown		394	a	c	a	a	acaa
	AryANE_v1_00113270	2.09	3	0.91	0.00471234	0.173562	1.66	1.5	-0.16	0.359656	0.815716	1.54	2.31	0.77	0.00676443	0.271497	1.37	2.27	0.9	0.00491345	0.308105	MDP0000549793_r	S	2	AT3G08970	DNAJ heat shock N-terminal domain-containing protein	protein folding		457	a	c	a	a	acaa
	AryANE_v1_00113520	1.64	3.1	1.46	0.00184659	0.139226	1.73	1.25	-0.48	0.0161055	0.44806	1.74	3.11	1.37	0.00352574	0.251112	1.14	2.49	1.35	0.00279534	0.290043	MDP0000557856_r	S	1	AT4G37925	NDH-M (SUBUNIT NDH-M OF NAD(P)H:PLASTOQUINONE DEHYDROGENASE COMPLEX)	regulation of transcription, DNA-dependent		261	a	c	a	a	acaa
	AryANE_v1_00113633	1.01	3.41	2.4	0.00106138	0.126276	0.96	1.27	0.31	0.185217	0.756562	0.95	2.36	1.41	0.00220003	0.247554	0.92	2.21	1.29	0.00180769	0.302077	MDP0000561026_r	S	3	AT2G36830	GAMMA-TIP (Tonoplast intrinsic protein (TIP) gamma); water channel	transport		367	a	c	a	a	acaa
	AryANE_v1_00113739	5.52	7.41	1.89	0.00147771	0.134647	6.7	4.99	-1.71	0.0184911	0.458511	5.35	7.13	1.77	0.00384253	0.254781	3.86	6.7	2.84	0.00139993	0.319008	MDP0000564469_r	S	2					NA	a	c	a	a	acaa
	AryANE_v1_00113751	2.02	4.44	2.42	0.000994687	0.123699	1.77	1.88	0.11	0.765648	0.918307	1.9	4.33	2.43	0.000336563	0.367829	1.6	3.74	2.14	0.000512205	0.406567	MDP0000565104_r	S	1	AT5G13400	proton-dependent oligopeptide transport (POT) family protein	oligopeptide transport		894	a	c	a	a	acaa
	AryANE_v1_00113848	2.24	4.16	1.92	0.000445875	0.112795	2.04	2.37	0.33	0.405704	0.82505	2.49	3.57	1.07	0.00277634	0.247636	2.2	3.61	1.41	0.00313187	0.294776	MDP0000568151_r	S	1	AT5G36930	disease resistance protein (TIR-NBS-LRR class), putative	apoptosis		215	a	c	a	a	acaa
	AryANE_v1_00113922	5.02	6.79	1.77	0.00058391	0.110931	4.76	5.13	0.37	0.0343141	0.522165	4.17	6.28	2.11	0.000531511	0.292122	4.45	6.81	2.35	0.000396685	0.444525	MDP0000570235_r	S	1	AT2G47710	universal stress protein (USP) family protein	response to stress		187	a	c	a	a	acaa
	AryANE_v1_00114093	1.77	3.96	2.19	0.0017317	0.138378	1.44	1.2	-0.23	0.393199	0.823044	1.42	3.58	2.15	0.00192112	0.244204	1.06	2.89	1.83	0.000762792	0.370697	MDP0000575394_r	S	1	AT2G22780	PMDH1 (PEROXISOMAL NAD-MALATE DEHYDROGENASE 1); malate dehydrogenase	carbohydrate metabolic process		330	a	c	a	a	acaa
	AryANE_v1_00114309	1.92	4.11	2.19	0.000843019	0.119881	1.86	2	0.15	0.227178	0.773993	1.61	3.95	2.33	0.000384765	0.318124	1.67	3.8	2.13	0.00198648	0.30034	MDP0000582469_r	S	4	AT1G54780	thylakoid lumen 18,3 kDa protein, GDSL-motif lipase/hydrolase family protein	biological process unknown		374	a	c	a	a	acaa
	AryANE_v1_00114465	1.47	3.87	2.4	0.00162787	0.13727	1.19	1.17	-0.01	0.926944	0.971092	1.4	4.01	2.61	0.000249284	0.430953	1.02	3.81	2.79	0.000986013	0.34914	MDP0000588230_r	S	4	AT4G31910	transferase family protein	biological process unknown		239	a	c	a	a	acaa
	AryANE_v1_00114477	1.39	2.94	1.55	0.00209832	0.14185	0.91	1.38	0.47	0.0517675	0.565656	1.13	2.27	1.13	0.00254351	0.245524	1.26	2.44	1.18	0.00281344	0.289086	MDP0000588587_r	S	2	AT3G47090	,	,		315	a	c	a	a	acaa
	AryANE_v1_00114548	0.62	3.14	2.52	0.000482419	0.113386	0.45	0.79	0.34	0.0466684	0.554135	0.72	2.91	2.18	0.00728695	0.274617	1	2.68	1.68	0.00101686	0.341047	MDP0000591370_r	S	2	AT3G54050	fructose-1,6-bisphosphatase, putative / D-fructose-1,6-bisphosphate 1-phosphohydrolase, putative / FBPase, putative	carbohydrate metabolic process		472	a	c	a	a	acaa
	AryANE_v1_00114621	6.4	8.79	2.39	0.000227248	0.120692	7.06	6.91	-0.14	0.245566	0.782507	5.96	8.31	2.35	0.00284601	0.247579	6.17	7.84	1.66	0.00209468	0.300936	MDP0000594290_r	S	4	AT1G77120	ADH1 (ALCOHOL DEHYDROGENASE 1); alcohol dehydrogenase	metabolic process		618	a	c	a	a	acaa
	AryANE_v1_00114914	0.24	3.03	2.79	0.000175456	0.127777	-0.06	-0.01	0.05	0.708179	1	0.59	3.05	2.46	0.00894248	0.285421	0.58	3.55	2.97	0.00652215	0.317446	MDP0000603877_r	S	1	AT5G42930	triacylglycerol lipase	lipid metabolic process		503	a	c	a	a	acaa
	AryANE_v1_00114958	5.46	7.05	1.59	0.00114136	0.129233	5.56	5.92	0.36	0.0612905	0.589494	5.03	7.45	2.41	0.0044791	0.257486	5.37	7.33	1.96	0.00393185	0.303249	MDP0000605632_r	S	4					NA	a	c	a	a	acaa
	AryANE_v1_00115201	0.09	1.63	1.54	0.00574255	0.184564	-0.17	-0.01	0.16	0.203672	1	0.43	1.81	1.38	0.00197682	0.243157	0.36	1.85	1.49	0.00124327	0.334527	MDP0000613170_r	S	3	AT1G32470	glycine cleavage system H protein, mitochondrial, putative	glycine catabolic process		242	a	c	a	a	acaa
	AryANE_v1_00115226	1.61	3.15	1.54	0.000810915	0.11956	1.5	1.32	-0.18	0.228934	0.774369	1.4	3.53	2.13	0.00700299	0.273229	1.45	3.06	1.61	0.00141652	0.318219	MDP0000613706_r	S	4	AT5G58300	leucine-rich repeat transmembrane protein kinase, putative	protein amino acid phosphorylation		118	a	c	a	a	acaa
	AryANE_v1_00115271	2.11	5.46	3.35	0.00124264	0.128584	1.85	1.8	-0.05	0.696027	0.898944	1.76	4.54	2.77	0.00217157	0.249068	1.99	5.42	3.43	0.0054557	0.312109	MDP0000615196_r	S	2	AT5G39865	glutaredoxin family protein	electron transport		303	a	c	a	a	acaa
	AryANE_v1_00115299	0.2	2.55	2.35	0.000247435	0.118338	0.12	0.04	-0.08	0.486844	0.844966	0.35	1.6	1.25	0.00560258	0.263585	0.22	1.6	1.38	0.00340053	0.296344	MDP0000616265_r	S	2	AT5G07990	TT7 (TRANSPARENT TESTA 7); flavonoid 3p-monooxygenase/ oxygen binding	electron transport		374	a	c	a	a	acaa
	AryANE_v1_00115389	1.93	4.32	2.39	0.000239319	0.121723	1.63	1.99	0.36	0.108267	0.678648	1.91	4.44	2.52	0.00272753	0.247698	2.15	4.33	2.18	0.000512323	0.403299	MDP0000618819_r	S	2	AT5G65700	BAM1 (big apical meristem 1); ATP binding / kinase/ protein serine/threonine kinase	protein amino acid phosphorylation		1482	a	c	a	a	acaa
	AryANE_v1_00115567	3.99	7.49	3.5	0.000124093	0.147273	3.81	3.34	-0.47	0.0211024	0.467711	3.32	6.64	3.31	0.00291263	0.247931	3.48	6.89	3.41	0.000193387	0.708474	MDP0000624964_r	S	2	AT1G08380	PSAO (photosystem I subunit O)	response to salt stress		151	a	c	a	a	acaa
	AryANE_v1_00115606	2.97	5.43	2.46	0.000459526	0.113851	2.85	3.33	0.48	0.135711	0.714655	2.35	4.66	2.31	0.00311039	0.250205	3.01	4.6	1.59	0.00502249	0.309642	MDP0000626382_r	S	4	AT4G18910	NIP1;2/NLM2 (NOD26-like intrinsic protein 1;2); water channel	transport		230	a	c	a	a	acaa
	AryANE_v1_00115747	1.55	4.8	3.25	0.00200182	0.139648	1.31	1.7	0.4	0.0824205	0.633988	2.24	4.76	2.52	0.0025547	0.245112	2.54	4.78	2.24	0.00525173	0.310125	MDP0000631333_r	S	1	C6SVS1_SOYBN	Putative uncharacterized protein		Glycine max (Soybean) (Glycine hispida)	95.9	a	c	a	a	acaa
	AryANE_v1_00115966	2.05	4.9	2.85	0.00151818	0.135007	1.79	1.79	0	0.999515	0.999797	1.56	4.09	2.53	0.00749543	0.277307	1.65	4.28	2.63	0.00342151	0.296814	MDP0000638953_r	S	1	D7TPB3_VITVI	Whole genome shotgun sequence of line PN40024, scaffold_104,assembly12x		Vitis vinifera (Grape)	124	a	c	a	a	acaa
	AryANE_v1_00116088	1.56	2.79	1.23	0.00782596	0.202343	1.13	1.15	0.02	0.915997	0.967252	1.51	2.48	0.96	0.00436369	0.258349	1.29	2.51	1.22	0.00317629	0.295166	MDP0000642826_r	S	1					NA	a	c	a	a	acaa
	AryANE_v1_00116140	5.59	6.27	0.68	0.00858812	0.208111	5.43	5.76	0.34	0.0408292	0.541959	5.04	6.06	1.02	0.00546894	0.262758	5.14	5.97	0.83	0.00648131	0.316915	MDP0000644255_r	S	2	AT4G19670	protein binding / zinc ion binding	transport		627	a	c	a	a	acaa
	AryANE_v1_00116460	2.39	5.8	3.41	0.000112501	0.15232	2.09	2.45	0.36	0.0416593	0.542848	2.02	5.5	3.48	0.00100573	0.250332	1.96	5.14	3.18	0.000289867	0.484388	MDP0000655277_r	S	3	AT5G64040	PSAN (photosystem I reaction center subunit PSI-N); calmodulin binding	photosynthesis		68.9	a	c	a	a	acaa
	AryANE_v1_00116575	2.78	5.42	2.64	0.000187261	0.125884	2.31	2.45	0.14	0.289369	0.797323	2.34	5.03	2.68	0.000583074	0.284307	2.32	4.97	2.65	0.00247958	0.29015	MDP0000658649_r	S	1	AT5G08100	L-asparaginase / L-asparagine amidohydrolase	glycoprotein catabolic process		448	a	c	a	a	acaa
	AryANE_v1_00116595	4.91	7.44	2.53	0.000373813	0.114078	4.24	3.92	-0.32	0.477446	0.842141	4.33	6.65	2.31	0.000346366	0.35412	3.94	6.38	2.44	0.00461406	0.305841	MDP0000659245_r	S	4	AT3G63410	APG1 (ALBINO OR PALE GREEN MUTANT 1); methyltransferase	metabolic process		79.3	a	c	a	a	acaa
	AryANE_v1_00117043	2.35	4.43	2.08	0.000384132	0.114679	1.96	1.44	-0.52	0.0236528	0.477712	1.9	3.57	1.66	0.0015884	0.237093	1.15	3.74	2.59	0.00454074	0.30718	MDP0000672814_r	S	4	AT1G72180	leucine-rich repeat transmembrane protein kinase, putative, oxidoreductase family protein	protein amino acid phosphorylation		1051	a	c	a	a	acaa
	AryANE_v1_00117102	6.8	7.82	1.02	0.00432159	0.169013	6.69	6.72	0.03	0.80749	0.930883	6.35	7.16	0.81	0.00637656	0.267917	6.18	7.08	0.9	0.00446876	0.308669	MDP0000674514_r	S	2	AT3G15510	ATNAC2 (Arabidopsis thaliana NAC domain containing protein 2); transcription factor	multicellular organismal development		355	a	c	a	a	acaa
	AryANE_v1_00117129	0.32	1.67	1.35	0.00126581	0.129175	0.29	0.53	0.24	0.306818	0.802308	0.56	1.52	0.96	0.00501861	0.258354	0.76	1.53	0.76	0.0076582	0.334611	MDP0000675528_r	S	1	A9PCF9_POPTR	Predicted protein		Populus trichocarpa (Western balsam poplar) (Populus balsamifera subsp, trichocarpa)	77.4	a	c	a	a	acaa
	AryANE_v1_00117186	4	5.47	1.47	0.00120767	0.127715	3.88	3.91	0.03	0.843807	0.94243	3.68	5.28	1.6	0.00140727	0.236406	4.11	5.54	1.43	0.00161687	0.3105	MDP0000677354_r	S	2	AT1G77120	ADH1 (ALCOHOL DEHYDROGENASE 1); alcohol dehydrogenase	metabolic process		573	a	c	a	a	acaa
	AryANE_v1_00117201	2.01	4.71	2.7	0.00345681	0.159225	1.7	1.6	-0.1	0.668976	0.891151	1.65	4.03	2.38	0.0017846	0.242059	1.74	4.26	2.52	0.000358161	0.467331	MDP0000677842_r	S	4	AT5G39865	glutaredoxin family protein	electron transport		245	a	c	a	a	acaa
	AryANE_v1_00117219	6.15	7.44	1.29	0.00262432	0.148049	5.83	6.52	0.69	0.0941361	0.655628	5.69	7.15	1.46	0.00737335	0.275471	5.97	6.81	0.84	0.0053108	0.311107	MDP0000678612_r	S	1	AT1G68300	universal stress protein (USP) family protein, bifunctional nuclease, putative	response to stress		146	a	c	a	a	acaa
	AryANE_v1_00117230	2.59	4.65	2.06	0.000343989	0.117261	2.29	1.74	-0.54	0.0121559	0.431893	2.26	4	1.74	0.00447674	0.257506	1.77	4.3	2.53	0.00139221	0.320314	MDP0000679031_r	S	4	AT1G47410	unknown protein	biological process unknown		80.9	a	c	a	a	acaa
	AryANE_v1_00117271	3	6	3	0.000134316	0.138836	4.46	3.47	-0.99	0.0117457	0.432022	2.8	5.69	2.89	0.0020955	0.245677	2.63	6.29	3.66	0.00218089	0.298038	MDP0000679993_r	S	2	AT5G20740	invertase/pectin methylesterase inhibitor family protein	biological process unknown		174	a	c	a	a	acaa
	AryANE_v1_00117363	3.18	4.72	1.54	0.00203043	0.139418	3.19	2.58	-0.61	0.0588601	0.582751	2.91	4.48	1.56	0.00129242	0.238151	2.42	4.11	1.69	0.00109695	0.33924	MDP0000682675_r	S	2	AT3G19820	DWF1 (DIMINUTO 1); catalytic	steroid biosynthetic process		945	a	c	a	a	acaa
	AryANE_v1_00117402	2.82	5.1	2.28	0.000838984	0.120196	3.06	3.13	0.07	0.830961	0.93875	2.49	4.16	1.67	0.00100197	0.25137	2.34	4.42	2.08	0.000615938	0.359931	MDP0000683899_r	S	1					NA	a	c	a	a	acaa
	AryANE_v1_00117410	2.71	4.25	1.54	0.000855083	0.120527	2.76	2.35	-0.41	0.121538	0.695758	2.47	3.64	1.17	0.00637321	0.268013	2.8	3.81	1.01	0.00339679	0.296289	MDP0000684170_r	S	1	AT2G32120	HSP70T-2; ATP binding	protein folding		852	a	c	a	a	acaa
	AryANE_v1_00117482	0.64	2.34	1.7	0.000632747	0.112018	0.6	0.55	-0.05	0.693245	0.897802	0.94	2.49	1.55	0.00150249	0.238497	0.8	2.76	1.96	0.000830205	0.366101	MDP0000686419_r	S	1	AT4G03520	ATHM2 (Arabidopsis thioredoxin M-type 2); thiol-disulfide exchange intermediate	glycerol ether metabolic process		166	a	c	a	a	acaa
	AryANE_v1_00117945	2.4	6.86	4.46	5.25134e-05	0.22946	2.4	2.91	0.51	0.0179956	0.456597	2.2	6.26	4.06	7.65307e-05	1	2.18	5.79	3.61	0.000500576	0.414612	MDP0000700880_r	S	1	AT1G03130	PSAD-2 (photosystem I subunit D-2)	photosynthesis		289	a	c	a	a	acaa
	AryANE_v1_00118398	2.87	5.97	3.1	0.000163566	0.129947	3.08	3.54	0.46	0.0868319	0.641806	3.13	5.82	2.69	0.00037267	0.319227	3.27	5.65	2.38	0.000506123	0.415593	MDP0000715912_r	S	2	AT4G05180	PSBQ/PSBQ-2 (photosystem II subunit Q-2); calcium ion binding	photosynthesis		264	a	c	a	a	acaa
	AryANE_v1_00118430	0.04	1.82	1.78	0.000870718	0.120089	-0.04	0.07	0.11	0.361061	0.81612	0.12	1.44	1.31	0.00937588	0.288317	0.15	1.09	0.94	0.00571412	0.312622	MDP0000716596_r	S	1	AT5G22430	unknown protein	biological process unknown		130	a	c	a	a	acaa
	AryANE_v1_00118438	1.14	2.88	1.74	0.00895271	0.210524	0.88	0.85	-0.03	0.768061	0.919136	0.83	1.78	0.95	0.00432293	0.258511	1	2.25	1.25	0.00820148	0.339357	MDP0000716812_r	S	1					NA	a	c	a	a	acaa
	AryANE_v1_00119019	3.84	5.23	1.39	0.00111537	0.127643	4.01	4.44	0.44	0.0269588	0.49277	3.81	5.6	1.79	0.00586011	0.264825	3.9	5.29	1.39	0.00868593	0.339214	MDP0000736852_r	S	1	AT4G40060	ATHB16 (ARABIDOPSIS THALIANA HOMEOBOX PROTEIN 16); transcription factor	regulation of transcription, DNA-dependent		199	a	c	a	a	acaa
	AryANE_v1_00119121	1.35	3.81	2.46	0.000208777	0.125436	1.05	1.7	0.65	0.0703303	0.611188	1.2	3.39	2.18	0.000857914	0.260614	1.41	3.02	1.61	0.00113464	0.330508	MDP0000739591_r	S	1	AT2G37390	heavy-metal-associated domain-containing protein	metal ion transport		92.4	a	c	a	a	acaa
	AryANE_v1_00119136	0.2	1.56	1.36	0.00287164	0.150683	0.21	0.07	-0.13	0.256479	0.78512	0.64	1.62	0.97	0.00566754	0.264028	0.3	1.48	1.18	0.00244789	0.29182	MDP0000739959_r	S	1	AT4G31910	transferase family protein	biological process unknown		412	a	c	a	a	acaa
	AryANE_v1_00119150	2.65	4.98	2.33	0.00047348	0.113789	2.21	2.3	0.09	0.432174	0.831899	2.25	4.4	2.15	0.0042325	0.258137	2.31	4.5	2.19	0.00648612	0.316988	MDP0000740655_r	S	1	AT1G76080	ATCDSP32/CDSP32 (CHLOROPLASTIC DROUGHT-INDUCED STRESS PROTEIN OF 32 KD); thiol-disulfide exchange intermediate	cell redox homeostasis		386	a	c	a	a	acaa
	AryANE_v1_00119767	2.62	4.27	1.65	0.000697813	0.116057	2.48	1.96	-0.52	0.0192	0.459365	2.68	4.49	1.8	0.00451853	0.256956	2.16	4.21	2.05	0.00569506	0.313018	MDP0000760685_r	S	4	AT1G32060	PRK (PHOSPHORIBULOKINASE); ATP binding / phosphoribulokinase/ protein binding	carbohydrate metabolic process		413	a	c	a	a	acaa
	AryANE_v1_00119942	0.1	1.63	1.52	0.00230882	0.145443	-0.08	-0.28	-0.2	0.131507	1	0.2	1.6	1.4	0.00722796	0.274242	0.24	1.39	1.15	0.00254466	0.288549	MDP0000766213_r	S	4	AT1G52140	unknown protein	biological process unknown		122	a	c	a	a	acaa
	AryANE_v1_00120036	5.81	7.63	1.82	0.000576848	0.111574	5.95	5.17	-0.78	0.153342	0.73364	5.45	7.21	1.76	0.00358962	0.249494	4.63	6.75	2.12	0.0018956	0.29697	MDP0000769041_r	S	1	AT4G19170	NCED4 (NINE-CIS-EPOXYCAROTENOID DIOXYGENASE 4)	0		182	a	c	a	a	acaa
	AryANE_v1_00120139	2.79	6.25	3.46	0.00010958	0.162061	2.61	3.06	0.45	0.0698822	0.610388	2.97	5.37	2.39	0.00138625	0.237491	3.13	5.64	2.5	0.000413734	0.437873	MDP0000771779_r	S	3	AT1G15820	LHCB6 (LIGHT HARVESTING COMPLEX PSII); chlorophyll binding, ribosomal protein S15 family protein	photosynthesis, light harvesting		69.7	a	c	a	a	acaa
	AryANE_v1_00120583	0.54	2.72	2.18	0.00309918	0.153966	0.58	0.73	0.15	0.449128	0.835221	0.82	2.33	1.51	0.0087584	0.284706	0.82	2.71	1.89	0.00127681	0.328695	MDP0000785770_r	S	1	AT2G42975	unknown protein	biological process unknown		170	a	c	a	a	acaa
	AryANE_v1_00120803	2.34	4.96	2.62	0.000586035	0.110897	1.75	1.48	-0.26	0.0829251	0.63497	1.96	4.47	2.51	0.000441206	0.322698	1.3	4.11	2.81	0.00404629	0.303475	MDP0000792264_r	S	1	B9SBL8_RICCO	Putative uncharacterized protein		Ricinus communis (Castor bean)	196	a	c	a	a	acaa
	AryANE_v1_00120836	1.62	4.94	3.32	0.000376866	0.114646	1.31	1.13	-0.17	0.225001	0.772713	1.67	3.74	2.06	0.00178887	0.242293	1.64	4.06	2.42	0.00059297	0.36676	MDP0000793261_r	S	1	AT5G49330	AtMYB111 (myb domain protein 111); DNA binding / transcription factor	regulation of transcription, DNA-dependent		74.3	a	c	a	a	acaa
	AryANE_v1_00120865	0.69	2.68	1.99	0.000470718	0.11398	0.47	0.58	0.11	0.477449	0.842114	0.84	2.1	1.26	0.00711649	0.273726	0.67	2.7	2.03	0.000626385	0.361599	MDP0000794149_r	S	1	AT4G03520	ATHM2 (Arabidopsis thioredoxin M-type 2); thiol-disulfide exchange intermediate	glycerol ether metabolic process		166	a	c	a	a	acaa
	AryANE_v1_00121103	5.08	6.09	1.01	0.00273761	0.149782	4.73	4.44	-0.29	0.402039	0.824476	4.25	6.2	1.95	0.00320831	0.249634	4.03	5.28	1.25	0.00681065	0.323068	MDP0000801659_r	S	2	AT3G28920	ATHB34 (ARABIDOPSIS THALIANA HOMEOBOX PROTEIN 34); DNA binding / transcription factor	regulation of transcription		227	a	c	a	a	acaa
	AryANE_v1_00121187	2.25	4.44	2.19	0.00145407	0.134404	1.79	1.62	-0.17	0.238953	0.77901	1.83	4.84	3.01	0.000232927	0.471215	1.93	4.27	2.34	0.0093677	0.348004	MDP0000804605_r	S	1	AT1G32540	LOL1 (LSD ONE LIKE 1)	biological process unknown		194	a	c	a	a	acaa
	AryANE_v1_00121382	3.69	7.01	3.32	0.000207449	0.125422	3.81	3.61	-0.2	0.290586	0.797655	3.37	6.25	2.87	0.000986756	0.249529	3.49	6.83	3.34	0.000322619	0.472766	MDP0000810488_r	S	1	AT1G80130	binding	biological process unknown		165	a	c	a	a	acaa
	AryANE_v1_00121425	2.64	5.98	3.34	0.000128915	0.145795	2.86	3.17	0.32	0.109983	0.68056	2.56	5.92	3.36	0.000126992	0.710271	2.81	5.77	2.96	0.000276361	0.526474	MDP0000811918_r	S	2	AT5G66190	ATLFNR1 (LEAF FNR 1)	electron transport		611	a	c	a	a	acaa
	AryANE_v1_00121591	1.55	3.11	1.56	0.00175038	0.138261	1.45	1.13	-0.32	0.094412	0.655838	1.49	2.91	1.42	0.00144066	0.23699	1.31	2.79	1.48	0.00168064	0.308445	MDP0000817278_r	S	1	AT2G42610	unknown protein	biological process unknown		243	a	c	a	a	acaa
	AryANE_v1_00121634	3.72	5.16	1.44	0.00188831	0.139419	3.9	3.11	-0.79	0.0128277	0.435308	3.13	4.79	1.66	0.000900414	0.250331	2.79	4.85	2.06	0.00430272	0.307687	MDP0000818525_r	S	1	AT1G14390	leucine-rich repeat transmembrane protein kinase, putative	protein amino acid phosphorylation		588	a	c	a	a	acaa
	AryANE_v1_00121829	4.66	5.96	1.3	0.00214811	0.143004	4.2	3.55	-0.64	0.177195	0.752868	3.85	5.4	1.54	0.00139735	0.236832	3.89	5.3	1.41	0.00491443	0.307964	MDP0000824458_r	S	1	AT4G24050	short-chain dehydrogenase/reductase (SDR) family protein	metabolic process		483	a	c	a	a	acaa
	AryANE_v1_00121873	1.14	3.05	1.91	0.000426736	0.114908	1.04	1.51	0.47	0.0185966	0.45723	1.9	3.58	1.68	0.00182919	0.24291	2.21	4.03	1.82	0.00571582	0.312536	MDP0000825919_r	S	1	AT3G14470	disease resistance protein (NBS-LRR class), putative	apoptosis		387	a	c	a	a	acaa
	AryANE_v1_00121918	1.62	2.34	0.72	0.00706688	0.194876	1.33	1.25	-0.08	0.718626	0.905684	1.7	2.56	0.85	0.00533117	0.261153	1.68	2.36	0.68	0.00897122	0.343456	MDP0000827347_r	S	1	AT3G27860	PWWP domain-containing protein	biological process unknown		89.4	a	c	a	a	acaa
	AryANE_v1_00121932	3.96	5.16	1.2	0.00648329	0.190418	4.2	4.31	0.11	0.33554	0.809423	4.16	5.29	1.13	0.00402012	0.257749	3.88	4.75	0.87	0.00494523	0.308271	MDP0000827719_r	S	1					NA	a	c	a	a	acaa
	AryANE_v1_00121976	2.26	4.05	1.79	0.00146984	0.134953	1.98	2.68	0.7	0.0678394	0.60588	1.78	4.25	2.47	0.000453028	0.309891	2.6	3.92	1.31	0.0017702	0.304906	MDP0000828736_r	S	2	AT2G05620	PGR5 (PROTON GRADIENT REGULATION 5)	proteolysis		191	a	c	a	a	acaa
	AryANE_v1_00122065	2.76	4.1	1.34	0.00118782	0.128587	2.6	2.82	0.23	0.595969	0.872516	2.48	4.52	2.04	0.00785452	0.278978	2.68	4.39	1.71	0.00091041	0.361323	MDP0000831937_r	S	1	AT5G24120	SIGE (RNA polymerase sigma subunit E); DNA binding / DNA-directed RNA polymerase/ sigma factor/ transcription factor	transcription initiation		655	a	c	a	a	acaa
	AryANE_v1_00122173	3.15	5.09	1.94	0.000425928	0.115013	2.4	1.64	-0.76	0.0784839	0.627323	2.87	4.69	1.82	0.00395937	0.256798	1.96	4.17	2.21	0.00843046	0.339826	MDP0000835140_r	S	1	AT3G56630	CYP94D2 (cytochrome P450, family 94, subfamily D, polypeptide 2); oxygen binding	electron transport		606	a	c	a	a	acaa
	AryANE_v1_00122273	0.52	1.92	1.4	0.00210339	0.141795	0.29	0.51	0.23	0.111593	0.68113	0.62	1.59	0.96	0.00788748	0.279002	0.77	2.13	1.36	0.00206219	0.302194	MDP0000838506_r	S	1	AT1G09340	catalytic/ coenzyme binding	circadian rhythm		641	a	c	a	a	acaa
	AryANE_v1_00122281	2.25	3.98	1.73	0.000592128	0.110958	2.15	2.48	0.33	0.0474623	0.555323	2.06	3.68	1.62	0.000963905	0.251096	2.15	3.61	1.46	0.00158976	0.312864	MDP0000838746_r	S	2	AT1G09580	emp24/gp25L/p24 family protein	transport		70.9	a	c	a	a	acaa
	AryANE_v1_00122593	4.63	7.1	2.47	0.00021434	0.122646	4.47	5.3	0.83	0.0189447	0.458627	3.83	5.94	2.1	0.000962464	0.252102	4.21	5.9	1.69	0.0029197	0.29182	MDP0000848358_r	S	1	AT1G68300	universal stress protein (USP) family protein, bifunctional nuclease, putative	response to stress		178	a	c	a	a	acaa
	AryANE_v1_00122724	1.92	3.43	1.5	0.00118841	0.128361	1.56	1.86	0.3	0.119074	0.692422	1.57	3.14	1.56	0.00225322	0.246537	1.75	2.9	1.15	0.00962756	0.350951	MDP0000852204_r	S	2	AT5G55830	lectin protein kinase, putative	protein amino acid phosphorylation		879	a	c	a	a	acaa
	AryANE_v1_00123194	0.95	4.44	3.49	0.000101154	0.167654	0.73	0.57	-0.16	0.264295	0.78931	0.95	4.06	3.1	0.000361915	0.334093	0.63	4.45	3.82	0.000328209	0.466601	MDP0000865961_r	S	3	AT1G52140	unknown protein	biological process unknown		122	a	c	a	a	acaa
	AryANE_v1_00123220	1.1	4.66	3.56	0.000560724	0.111831	0.7	0.41	-0.29	0.236373	0.777782	1.35	3.25	1.9	0.000586152	0.281477	0.62	2.69	2.07	0.0081323	0.338553	MDP0000866655_r	S	4	AT1G61520	LHCA3 (Photosystem I light harvesting complex gene 3)	photosynthesis, light harvesting		429	a	c	a	a	acaa
	AryANE_v1_00123535	1.12	3.16	2.04	0.000495369	0.113651	1.13	0.89	-0.23	0.131235	0.707928	1.13	2.75	1.61	0.0023856	0.243901	1.2	3.2	2	0.00321817	0.295596	MDP0000876439_r	S	1					NA	a	c	a	a	acaa
	AryANE_v1_00123578	3	4.73	1.73	0.00650363	0.19055	2.47	3.28	0.81	0.0594327	0.584324	2.65	4.7	2.04	0.00116774	0.245102	3.06	4.78	1.72	0.0016572	0.308904	MDP0000877937_r	S	1	AT3G62270	anion exchange family protein	anion transport		1093	a	c	a	a	acaa
	AryANE_v1_00123642	6.19	7.18	0.99	0.00622415	0.188687	5.84	5.95	0.11	0.428913	0.830884	5.59	6.59	0.99	0.00342641	0.250994	5.5	6.96	1.46	0.00445408	0.308774	MDP0000879985_r	S	1	AT2G27950	unknown protein	biological process unknown		542	a	c	a	a	acaa
	AryANE_v1_00123646	1.7	4.08	2.38	0.000684342	0.115616	1.53	1.61	0.09	0.462527	0.838035	1.64	3.51	1.86	0.00104302	0.252346	1.76	3.57	1.81	0.00415726	0.304837	MDP0000880187_r	S	1	AT3G46780	PTAC16 (PLASTID TRANSCRIPTIONALLY ACTIVE18)	metabolic process		500	a	c	a	a	acaa
	AryANE_v1_00123907	3.01	4.29	1.28	0.00626497	0.189209	2.49	2.87	0.39	0.21886	0.77146	3.21	5.25	2.03	0.00270174	0.247244	3.45	5.69	2.24	0.00366175	0.297345	MDP0000889159_r	S	2	AT5G40250	zinc finger (C3HC4-type RING finger) family protein	biological process unknown		287	a	c	a	a	acaa
	AryANE_v1_00124091	3.09	5.03	1.94	0.00136845	0.13221	3.07	2.53	-0.53	0.0158694	0.447193	2.45	4.5	2.04	0.00502308	0.258304	2.2	4.81	2.61	0.000846994	0.366714	MDP0000895533_r	S	2	AT4G36360	BGAL3 (beta-galactosidase 3); beta-galactosidase	carbohydrate metabolic process		359	a	c	a	a	acaa
	AryANE_v1_00124222	0.55	4.08	3.53	0.00014797	0.132938	0.33	0.9	0.58	0.0671026	0.604868	0.55	4.11	3.56	0.00332027	0.249367	0.98	3.99	3.01	0.000250352	0.581616	MDP0000899206_r	S	1	AT1G03600	photosystem II family protein	biological process unknown		186	a	c	a	a	acaa
	AryANE_v1_00124340	2.04	5.36	3.32	9.76586e-05	0.167641	2.23	2.14	-0.09	0.625524	0.880781	2.12	5.11	2.99	0.000195805	0.531929	2.11	4.95	2.83	0.000358627	0.461616	MDP0000902760_r	S	1	AT3G52500	aspartyl protease family protein	proteolysis		509	a	c	a	a	acaa
	AryANE_v1_00124400	2.44	6.66	4.22	0.000982611	0.123637	2.03	1.8	-0.23	0.677677	0.893497	2.08	6.26	4.17	0.000402414	0.321532	1.75	5.55	3.8	0.000271984	0.528708	MDP0000904458_r	S	1	AT4G12730	FLA2 (FLA2)	protein amino acid dephosphorylation		454	a	c	a	a	acaa
	AryANE_v1_00124445	0.53	4.24	3.71	6.17909e-05	0.204826	0.54	1.31	0.77	0.044137	0.548136	0.81	3.78	2.97	0.000256506	0.413375	1.1	4.02	2.92	0.000235831	0.607111	MDP0000906067_r	S	1	AT1G03600	photosystem II family protein	biological process unknown		189	a	c	a	a	acaa
	AryANE_v1_00124896	2.7	3.98	1.28	0.00137757	0.131898	2.43	3.53	1.1	0.0440412	0.547939	2.22	3.98	1.76	0.00579137	0.263724	2.97	4.38	1.4	0.00472703	0.306922	MDP0000919471_r	S	2	AT2G23090	unknown protein, casein kinase II alpha chain, putative	biological process unknown		135	a	c	a	a	acaa
	AryANE_v1_00124957	3.06	4.18	1.12	0.00701419	0.194652	2.75	4.03	1.28	0.0156057	0.446577	2.98	4.6	1.61	0.000942461	0.251716	3.97	5.02	1.05	0.00375689	0.298704	MDP0000921241_r	S	2	AT1G04520	33 kDa secretory protein-related	N-terminal protein myristoylation		248	a	c	a	a	acaa
	AryANE_v1_00125113	2.94	5.88	2.94	0.000800505	0.119122	3.08	2.76	-0.31	0.0819706	0.633317	2.8	5.69	2.88	0.000672885	0.278171	2.91	6.05	3.14	0.00018793	0.716022	MDP0000925447_r	S	2	AT5G42800	DFR (DIHYDROFLAVONOL 4-REDUCTASE); dihydrokaempferol 4-reductase	metabolic process		68.6	a	c	a	a	acaa
	AryANE_v1_00125158	6.58	7.7	1.12	0.00217561	0.143542	6.44	6.88	0.44	0.0233683	0.476475	5.74	6.94	1.19	0.0035328	0.251426	5.87	7.08	1.21	0.00286249	0.290987	MDP0000926793_r	S	2	AT1G23740	oxidoreductase, zinc-binding dehydrogenase family protein	metabolic process		169	a	c	a	a	acaa
	AryANE_v1_00125241	1.23	4.61	3.38	0.00248528	0.147112	0.89	1.28	0.39	0.0381136	0.534894	1.27	3.8	2.53	0.00384953	0.255067	1.3	3.91	2.61	0.00197167	0.300485	MDP0000928898_r	S	3	AT5G26620	unknown protein	biological process unknown		58.9	a	c	a	a	acaa
	AryANE_v1_00125577	4.11	6.02	1.91	0.000461975	0.11358	3.76	3.64	-0.12	0.606361	0.874953	3.45	5.69	2.24	0.00100462	0.250711	3.62	5.42	1.8	0.00144018	0.315353	MDP0000939377_r	S	1	AT1G64860	SIGA (SIGMA FACTOR A); DNA binding / DNA-directed RNA polymerase/ transcription factor	transcription initiation		622	a	c	a	a	acaa
	AryANE_v1_00125730	2.33	6.57	4.24	4.95499e-05	0.250696	2.84	2.58	-0.26	0.0743373	0.618636	2.72	6.17	3.44	0.000123358	0.781939	2.56	6.08	3.52	0.000154779	0.921429	MDP0000943426_r	S	2	AT4G10340	LHCB5 (LIGHT HARVESTING COMPLEX OF PHOTOSYSTEM II 5); chlorophyll binding	photosynthesis, light harvesting		405	a	c	a	a	acaa
	AryANE_v1_00125759	1.48	5.13	3.64	7.08949e-05	0.206519	1.35	1.61	0.26	0.0769149	0.623762	1.55	4.74	3.18	0.000149714	0.547505	1.65	4.82	3.17	0.000282834	0.508307	MDP0000944409_r	S	1	AT2G39730	RCA (RUBISCO ACTIVASE)	response to cold		749	a	c	a	a	acaa
	AryANE_v1_00125895	2.53	4.31	1.78	0.00946506	0.214594	2.62	1.94	-0.68	0.143044	0.724127	2.37	4.13	1.76	0.000769154	0.262124	1.94	3.47	1.53	0.00764531	0.334354	MDP0000948727_r	S	2					NA	a	c	a	a	acaa
	AryANE_v1_00063320	1.74	3.66	1.92	0.00824095	0.205127	1.17	1.08	-0.09	0.767279	0.918772	1.52	3.43	1.91	0.00183999	0.243663	1.08	2.39	1.31	0.0241236	0.443676	MDP0000043189_r	S	1	AT3G27870	haloacid dehalogenase-like hydrolase family protein	transport		1826	a	c	a	c	acac
	AryANE_v1_00063570	3.93	5.83	1.9	0.00213743	0.14249	3.48	3.72	0.24	0.178989	0.754018	3.29	5.09	1.8	0.000686493	0.275414	3.33	4.85	1.52	0.0238665	0.442535	MDP0000096208_r	S	1	AT3G47340	ASN1 (DARK INDUCIBLE 6)	asparagine biosynthetic process		996	a	c	a	c	acac
	AryANE_v1_00063609	1.03	2.18	1.15	0.00713539	0.195142	0.77	0.63	-0.13	0.269777	0.790684	0.94	1.77	0.82	0.0069878	0.273647	0.61	1.86	1.25	0.018222	0.40868	MDP0000118762_r	S	1	AT5G36930	disease resistance protein (TIR-NBS-LRR class), putative	apoptosis		75.1	a	c	a	c	acac
	AryANE_v1_00063666	6.92	7.97	1.05	0.00245878	0.146809	6.26	6.07	-0.19	0.528556	0.854726	5.93	7.37	1.44	0.00438001	0.25851	5.38	6.96	1.57	0.0199764	0.421995	MDP0000119035_r	S	1	AT2G23910	cinnamoyl-CoA reductase-related	metabolic process		246	a	c	a	c	acac
	AryANE_v1_00063979	1.9	3.22	1.32	0.00711894	0.195137	1.7	2.65	0.96	0.0426131	0.544129	1.46	2.67	1.21	0.00283276	0.247332	2.22	2.46	0.24	0.370457	0.869037	MDP0000120367_r	S	4	AT5G06490	zinc finger (C3HC4-type RING finger) family protein	biological process unknown		98.6	a	c	a	c	acac
	AryANE_v1_00064329	0.63	1.91	1.28	0.00301288	0.152758	0.47	0.2	-0.27	0.0720624	0.615054	0.8	1.74	0.93	0.00535552	0.261403	0.53	1.48	0.95	0.0129053	0.377649	MDP0000122042_r	S	4	AT1G31330	PSAF (photosystem I subunit F)	photosynthesis		325	a	c	a	c	acac
	AryANE_v1_00064471	2.56	3.68	1.12	0.00197902	0.139372	2.68	2.51	-0.17	0.535435	0.85676	2.15	2.91	0.75	0.00844309	0.28287	2.29	3.09	0.8	0.0299991	0.466597	MDP0000122821_r	S	1					NA	a	c	a	c	acac
	AryANE_v1_00064560	1.72	2.47	0.75	0.00614263	0.188115	1.38	1.64	0.26	0.0824866	0.633836	2.11	3.21	1.09	0.00540941	0.261749	1.79	2.37	0.58	0.0852052	0.65514	MDP0000123186_r	S	2	AT5G58060	YKT61 (similar to yeast SNARE YKT6 1)	transport		216	a	c	a	c	acac
	AryANE_v1_00064567	5.45	6.67	1.22	0.00894126	0.210358	5.02	4.36	-0.66	0.0469354	0.5547	4.88	6.36	1.48	0.00138139	0.238377	4.51	6.16	1.65	0.101445	0.6901	MDP0000123229_r	S	2	AT5G26620	unknown protein	biological process unknown		59.3	a	c	a	c	acac
	AryANE_v1_00064784	2.64	3.76	1.12	0.00636437	0.190002	2.22	2.58	0.36	0.313842	0.803693	2.33	3.54	1.21	0.00202959	0.243351	2.41	3.2	0.79	0.0512158	0.556255	MDP0000124243_r	S	4	AT2G18050	HIS1-3 (HISTONE H1-3); DNA binding	nucleosome assembly		64.3	a	c	a	c	acac
	AryANE_v1_00065180	3.73	4.69	0.96	0.00310068	0.153802	3.74	3.93	0.2	0.14599	0.726551	3.47	4.27	0.8	0.00825812	0.281332	3.6	4.12	0.52	0.0357252	0.491246	MDP0000126153_r	S	1	AT4G10360	unknown protein	biological process unknown		266	a	c	a	c	acac
	AryANE_v1_00065183	1.09	1.9	0.81	0.00688509	0.193471	0.86	1.2	0.34	0.139852	0.720266	1.01	1.79	0.78	0.00707402	0.273531	1.55	1.78	0.23	0.125521	0.732196	MDP0000126175_r	S	4	AT5G43860	ATCLH2 (Chlorophyll-chlorophyllido hydrolase 2)	chlorophyll catabolic process		203	a	c	a	c	acac
	AryANE_v1_00065284	4.9	6.18	1.28	0.00142977	0.134353	4.26	4.46	0.21	0.309795	0.802943	4.39	5.72	1.33	0.00184606	0.243112	4.15	5.51	1.36	0.0523566	0.560214	MDP0000126620_r	S	1	AT5G02890	transferase family protein	biological process unknown		229	a	c	a	c	acac
	AryANE_v1_00065534	4.97	5.81	0.84	0.00587187	0.185617	4.57	4.14	-0.43	0.180853	0.755182	4.41	5.41	1	0.00409808	0.257028	3.47	4.74	1.27	0.0491444	0.548518	MDP0000127844_r	S	4	AT4G37470	hydrolase, alpha/beta fold family protein	catechol catabolic process, ortho-cleavage		437	a	c	a	c	acac
	AryANE_v1_00065642	1.53	3.36	1.83	0.000496179	0.113566	1.51	0.86	-0.64	0.0123418	0.435116	1.22	2.68	1.46	0.00340199	0.250168	0.76	2.77	2.01	0.0104998	0.357439	MDP0000128368_r	S	4	AT4G01070	UDP-glucoronosyl/UDP-glucosyl transferase family protein	xenobiotic metabolic process		263	a	c	a	c	acac
	AryANE_v1_00065869	0.98	2.72	1.74	0.00440422	0.170099	0.93	0.75	-0.18	0.234803	0.776847	1.05	2.78	1.73	0.00106016	0.250751	0.95	2.16	1.21	0.0400289	0.511098	MDP0000129369_r	S	4	AT1G05590	glycosyl hydrolase family 20 protein	carbohydrate metabolic process		50.1	a	c	a	c	acac
	AryANE_v1_00066500	0.34	2.46	2.12	0.0031119	0.153882	0.05	0.08	0.03	0.744988	0.912654	0.39	1.62	1.22	0.00206615	0.24465	0.54	1.12	0.58	0.112057	0.71133	MDP0000132360_r	S	1	AT2G40100	LHCB4,3 (LIGHT HARVESTING COMPLEX PSII); chlorophyll binding	photosynthesis, light harvesting		367	a	c	a	c	acac
	AryANE_v1_00066569	3.03	3.83	0.8	0.00860889	0.208299	2.73	2.53	-0.2	0.568635	0.865511	2.67	3.65	0.98	0.00380487	0.254771	2.47	3.06	0.59	0.0624638	0.592191	MDP0000132671_r	S	4	AT3G61250	AtMYB17 (myb domain protein 17); DNA binding / transcription factor	regulation of transcription, DNA-dependent		311	a	c	a	c	acac
	AryANE_v1_00066871	6.78	8.76	1.98	0.0018015	0.138101	7.13	6.89	-0.23	0.351734	0.813366	6.19	7.85	1.65	0.00555195	0.26355	5.51	7.24	1.73	0.0230767	0.439264	MDP0000134273_r	S	2	AT2G26250	FDH (FIDDLEHEAD); acyltransferase	very-long-chain fatty acid metabolic process		856	a	c	a	c	acac
	AryANE_v1_00066975	0.75	1.97	1.22	0.00308469	0.153802	0.44	0.35	-0.09	0.4324	0.832	0.86	1.64	0.78	0.00663648	0.27024	0.59	1.21	0.62	0.0560438	0.573633	MDP0000134685_r	S	2	AT4G37930	SHM1 (SERINE HYDROXYMETHYLTRANSFERASE 1); glycine hydroxymethyltransferase	glycine metabolic process		92.4	a	c	a	c	acac
	AryANE_v1_00067849	1.54	3.22	1.68	0.000942704	0.121804	1.26	1.46	0.2	0.246258	0.782376	1.51	2.93	1.42	0.00669538	0.271129	1.74	3.18	1.44	0.0122389	0.371026	MDP0000138730_r	S	2	AT3G54050	fructose-1,6-bisphosphatase, putative / D-fructose-1,6-bisphosphate 1-phosphohydrolase, putative / FBPase, putative	carbohydrate metabolic process		286	a	c	a	c	acac
	AryANE_v1_00067953	3.9	5.21	1.31	0.00732146	0.196926	3.64	3.74	0.1	0.518791	0.852777	3.13	4	0.86	0.00697816	0.273494	3.03	4.48	1.45	0.0768635	0.633607	MDP0000139195_r	S	1	AT1G70100	unknown protein	biological process unknown		179	a	c	a	c	acac
	AryANE_v1_00068018	3.82	5.54	1.72	0.00812953	0.204365	3.4	3.1	-0.29	0.0995172	0.664204	3.35	4.46	1.11	0.00495403	0.257258	3.16	4.84	1.68	0.0205715	0.424216	MDP0000139525_r	S	1	AT5G44680	methyladenine glycosylase family protein	DNA repair		293	a	c	a	c	acac
	AryANE_v1_00068455	0.75	1.53	0.77	0.00572379	0.184393	0.45	0.35	-0.09	0.427014	0.830118	0.6	1.46	0.86	0.00550112	0.262579	0.68	1.28	0.59	0.0151637	0.392701	MDP0000141811_r	S	1	AT5G58420	40S ribosomal protein S4 (RPS4D)	translation		250	a	c	a	c	acac
	AryANE_v1_00068580	4.23	5.1	0.87	0.0053757	0.181832	4.24	3.98	-0.26	0.256064	0.785241	3.87	4.7	0.83	0.00617662	0.267922	3.59	4.67	1.08	0.0111443	0.363032	MDP0000142444_r	S	1	AT3G07040	RPM1 (RESISTANCE TO P, SYRINGAE PV MACULICOLA 1)	apoptosis		323	a	c	a	c	acac
	AryANE_v1_00068665	0.24	2.09	1.85	0.000666408	0.113787	-0.04	0.09	0.13	0.323428	0.805852	0.39	1.65	1.25	0.00192687	0.243956	0.45	1.28	0.83	0.0253601	0.446585	MDP0000142895_r	S	1	AT1G52230	photosystem I reaction center subunit VI, chloroplast, putative / PSI-H, putative (PSAH2)	photosynthesis		191	a	c	a	c	acac
	AryANE_v1_00068796	2.55	3.19	0.64	0.00981985	0.216957	1.99	1.95	-0.04	0.785673	0.923729	2.5	3.21	0.71	0.009796	0.291982	2.08	2.63	0.55	0.188654	0.802566	MDP0000143586_r	S	1	AT4G13200	unknown protein	biological process unknown		85.5	a	c	a	c	acac
	AryANE_v1_00068835	2.94	4.22	1.28	0.00135565	0.132303	2.84	2.66	-0.18	0.255615	0.785167	2.67	3.4	0.73	0.00835831	0.282218	2.62	3.45	0.83	0.0548845	0.569601	MDP0000143754_r	S	1	AT1G19870	IQD32 (IQ-domain 32); calmodulin binding	biological process unknown		383	a	c	a	c	acac
	AryANE_v1_00069660	2.43	3.42	0.99	0.00359461	0.160348	1.98	2.6	0.62	0.0204826	0.46624	2.35	3.06	0.7	0.00890664	0.285523	2.67	3.48	0.81	0.0230603	0.439656	MDP0000147906_r	S	4	AT5G41120	esterase/lipase/thioesterase family protein	metabolic process		729	a	c	a	c	acac
	AryANE_v1_00069862	1.68	2.91	1.23	0.001544	0.1353	1.32	1.85	0.54	0.0124145	0.434965	1.73	2.78	1.04	0.00737679	0.275383	2.02	2.74	0.72	0.0143271	0.38725	MDP0000148855_r	S	2	AT5G24920	unknown protein	biological process unknown		68.9	a	c	a	c	acac
	AryANE_v1_00069980	1.14	2.57	1.43	0.00502551	0.178332	0.64	0.9	0.27	0.197233	0.76211	0.94	1.65	0.71	0.00872647	0.284349	0.74	1.86	1.12	0.0716155	0.617549	MDP0000149369_r	S	1	AT1G55650	high mobility group (HMG1/2) family protein / ARID/BRIGHT DNA-binding domain-containing protein	regulation of transcription, DNA-dependent		52	a	c	a	c	acac
	AryANE_v1_00070021	2.99	4.21	1.22	0.0069212	0.193919	2.69	3.1	0.41	0.0413633	0.543266	2.63	4.47	1.84	0.00472455	0.25582	2.92	4.33	1.41	0.0991727	0.685757	MDP0000149535_r	S	2	AT3G47600	MYB94 (myb domain protein 94); DNA binding / transcription factor	response to salt stress		297	a	c	a	c	acac
	AryANE_v1_00070261	4.01	4.67	0.66	0.00946171	0.214822	3.59	3.88	0.29	0.381059	0.819807	3.37	4.36	0.99	0.00811811	0.2813	2.86	3.34	0.48	0.0237525	0.441798	MDP0000150727_r	S	2	AT1G50500	HIT1 (HEAT-INTOLERANT 1); transporter	transport		1309	a	c	a	c	acac
	AryANE_v1_00070492	0.93	2.35	1.42	0.00239763	0.145876	0.83	0.56	-0.27	0.114297	0.685184	0.95	2.25	1.29	0.0033528	0.248861	0.75	1.73	0.98	0.0356868	0.491002	MDP0000151849_r	S	1	AT4G38970	fructose-bisphosphate aldolase, putative	glycolysis		702	a	c	a	c	acac
	AryANE_v1_00070675	2.88	3.65	0.77	0.0058528	0.185503	2.91	2.44	-0.47	0.0208595	0.467507	2.85	3.59	0.73	0.00981289	0.292119	2.17	2.94	0.77	0.0653031	0.6011	MDP0000152684_r	S	1	AT3G45290	,	,		259	a	c	a	c	acac
	AryANE_v1_00070692	2.9	4.03	1.13	0.0060656	0.187488	2.87	2.74	-0.12	0.550815	0.860943	3.01	4.13	1.11	0.00980497	0.291975	2.81	3.74	0.93	0.0176815	0.403685	MDP0000152780_r	S	2	AT3G15380	choline transporter-related	biological process unknown		1071	a	c	a	c	acac
	AryANE_v1_00070700	6.23	7.52	1.29	0.00184536	0.139351	5.88	6.46	0.59	0.103573	0.669273	5.59	7.1	1.5	0.00295762	0.248644	5.91	6.9	0.99	0.0144456	0.388579	MDP0000152819_r	S	1	AT1G60420	DC1 domain-containing protein	electron transport		752	a	c	a	c	acac
	AryANE_v1_00070881	0.16	2.3	2.14	0.000381707	0.115027	-0.01	0.03	0.04	0.696005	0.898969	0.38	2.24	1.86	0.00125911	0.238483	0.65	1.8	1.15	0.0165273	0.398946	MDP0000153751_r	S	4					NA	a	c	a	c	acac
	AryANE_v1_00070977	0.35	2.02	1.67	0.00183737	0.139295	0.4	0.56	0.16	0.254963	0.784846	0.69	1.61	0.91	0.00909597	0.287139	0.61	1.86	1.25	0.0184729	0.410538	MDP0000154237_r	S	4	AT3G21250	ATMRP6 (Arabidopsis thaliana multidrug resistance-associated protein 6)	transport		1080	a	c	a	c	acac
	AryANE_v1_00071035	3.48	4.48	1	0.00303391	0.152856	3.58	3.29	-0.28	0.274033	0.792468	3.21	4.41	1.2	0.00210241	0.245579	3.15	4.4	1.25	0.0132509	0.379368	MDP0000154584_r	S	2	AT4G36860	LIM domain-containing protein	biological process unknown		671	a	c	a	c	acac
	AryANE_v1_00071208	4.61	5.39	0.78	0.0060133	0.186651	4.12	4.7	0.58	0.100135	0.665417	3.91	4.85	0.94	0.0054832	0.262382	4.29	4.49	0.2	0.159846	0.777602	MDP0000155345_r	S	1	AT1G67310	calmodulin binding / transcription regulator	biological process unknown		546	a	c	a	c	acac
	AryANE_v1_00071729	0.42	1.47	1.05	0.00332623	0.15728	0.19	0.37	0.19	0.22116	0.771442	0.48	1.29	0.81	0.00701349	0.273414	0.56	1.23	0.67	0.013876	0.384215	MDP0000157943_r	S	2	AT1G30700	FAD-binding domain-containing protein	biological process unknown		586	a	c	a	c	acac
	AryANE_v1_00071896	1.37	3.12	1.75	0.00253218	0.147347	1.04	0.95	-0.09	0.592082	0.870875	1.19	2.91	1.71	0.00163264	0.237	1.16	2.74	1.58	0.0126534	0.375701	MDP0000158751_r	S	1	AT5G62140	unknown protein	biological process unknown		194	a	c	a	c	acac
	AryANE_v1_00072346	3.07	3.84	0.77	0.00656965	0.191144	2.8	2.69	-0.11	0.363248	0.816766	2.62	3.4	0.78	0.00745469	0.276554	2.38	3.06	0.68	0.041627	0.519184	MDP0000161056_r	S	2	AT5G40390	SIP1 (SEED IMBIBITION 1-LIKE); galactinol-sucrose galactosyltransferase/ hydrolase, hydrolyzing O-glycosyl compounds	sucrose biosynthetic process		974	a	c	a	c	acac
	AryANE_v1_00072819	1.72	3.13	1.41	0.00169016	0.137691	1.51	1.68	0.17	0.181056	0.755076	1.82	3.28	1.46	0.00123328	0.2398	1.96	3.11	1.15	0.015841	0.396237	MDP0000163451_r	S	1	B9S0K5_RICCO	Putative uncharacterized protein		Ricinus communis (Castor bean)	136	a	c	a	c	acac
	AryANE_v1_00073217	4.65	6.88	2.23	0.000345158	0.116421	4.32	4.1	-0.21	0.167312	0.743646	4	5.87	1.87	0.0051465	0.258773	4.1	5.32	1.22	0.011373	0.365237	MDP0000165373_r	S	4	AT1G77120	ADH1 (ALCOHOL DEHYDROGENASE 1); alcohol dehydrogenase	metabolic process		99	a	c	a	c	acac
	AryANE_v1_00073471	2.47	4.12	1.65	0.00371471	0.160709	2.17	2.06	-0.11	0.582407	0.868996	2.41	3.41	0.99	0.00405987	0.257004	1.96	3.3	1.34	0.013193	0.379423	MDP0000166574_r	S	1	AT5G44680	methyladenine glycosylase family protein	DNA repair		343	a	c	a	c	acac
	AryANE_v1_00073796	1.66	2.98	1.32	0.00135447	0.132323	1.27	0.85	-0.42	0.0239246	0.479371	1.14	2.26	1.12	0.00432591	0.258202	0.98	1.67	0.69	0.0362783	0.493226	MDP0000168305_r	S	4	AT1G75900	family II extracellular lipase 3 (EXL3)	lipid metabolic process		385	a	c	a	c	acac
	AryANE_v1_00073801	5.48	6.8	1.32	0.00257235	0.147103	5.08	5.44	0.36	0.197509	0.76198	4.68	6.02	1.33	0.00629756	0.267434	5.16	6.62	1.46	0.0233041	0.43964	MDP0000168341_r	S	1	AT4G33950	OST1 (OPEN STOMATA 1); kinase/ protein kinase	protein amino acid phosphorylation		512	a	c	a	c	acac
	AryANE_v1_00074054	1.36	2.92	1.56	0.00795704	0.202518	1.16	1.85	0.69	0.0422019	0.543284	1.51	2.86	1.35	0.00804061	0.280557	1.97	3.17	1.2	0.0357619	0.491326	MDP0000169635_r	S	4	AT1G17020	SRG1 (SENESCENCE-RELATED GENE 1); oxidoreductase, acting on paired donors, with incorporation or reduction of molecular oxygen, 2-oxoglutarate as one donor, and incorporation of one atom each of oxygen into both donors	flavonoid biosynthetic process		238	a	c	a	c	acac
	AryANE_v1_00074217	4.97	7.19	2.22	0.00405498	0.164753	4.8	3.91	-0.89	0.082949	0.63485	5.1	6.71	1.61	0.0017635	0.241609	4.71	6.44	1.73	0.0794155	0.640725	MDP0000170457_r	S	1					NA	a	c	a	c	acac
	AryANE_v1_00074406	2.17	3.6	1.43	0.00101517	0.125274	2.06	1.91	-0.15	0.509187	0.850203	1.69	2.78	1.08	0.00274255	0.24835	1.7	2.85	1.15	0.0316802	0.473493	MDP0000171517_r	S	1	AT4G35560	unknown protein	biological process unknown		978	a	c	a	c	acac
	AryANE_v1_00075899	5.97	6.97	1	0.00378179	0.162079	6.13	6.29	0.16	0.607789	0.875474	5.35	6.95	1.6	0.00134443	0.238937	5.13	6.61	1.48	0.0117146	0.368504	MDP0000179031_r	S	4	AT1G09310	unknown protein	biological process unknown		191	a	c	a	c	acac
	AryANE_v1_00076021	2.64	3.95	1.31	0.00290704	0.150893	2.21	2.65	0.44	0.0600516	0.585792	2.59	3.39	0.8	0.00598526	0.26593	2.4	3.78	1.38	0.020132	0.423122	MDP0000179650_r	S	1	AT2G33860	ETT (ETTIN); transcription factor	regulation of transcription, DNA-dependent		582	a	c	a	c	acac
	AryANE_v1_00076083	0.89	2.35	1.46	0.0010567	0.126187	0.65	0.66	0.01	0.898191	0.961196	0.71	1.39	0.68	0.00986326	0.291973	1.01	1.6	0.59	0.0173946	0.403323	MDP0000179930_r	S	1	AT3G54800	pleckstrin homology (PH) domain-containing protein / lipid-binding START domain-containing protein	biological process unknown		523	a	c	a	c	acac
	AryANE_v1_00076941	1.48	3.08	1.6	0.00985107	0.217298	1.27	1.23	-0.03	0.776741	0.921292	1.54	3.07	1.52	0.00107124	0.247824	1.21	2.43	1.22	0.0186487	0.412518	MDP0000184407_r	S	4	AT3G56940	AT103 (DICARBOXYLATE DIIRON 1)	electron transport		137	a	c	a	c	acac
	AryANE_v1_00077351	5.97	8.08	2.11	0.000404647	0.116813	5.86	5.77	-0.09	0.490798	0.846383	5.27	6.99	1.72	0.00221609	0.248479	4.96	6.75	1.79	0.0272412	0.454741	MDP0000186461_r	S	2	AT1G77120	ADH1 (ALCOHOL DEHYDROGENASE 1); alcohol dehydrogenase	metabolic process		559	a	c	a	c	acac
	AryANE_v1_00077857	2.93	4.18	1.25	0.00155958	0.135309	2.52	3.6	1.08	0.030677	0.509089	2.81	4.8	1.98	0.0070939	0.273743	4.04	4.44	0.4	0.0322135	0.476677	MDP0000188893_r	S	2					NA	a	c	a	c	acac
	AryANE_v1_00078605	5.81	7.48	1.67	0.00314582	0.154368	5.96	5.76	-0.2	0.243804	0.781561	5.22	7.4	2.17	0.00623073	0.268311	5.33	7.42	2.09	0.0151432	0.392599	MDP0000192598_r	S	2	AT5G12000	kinase	protein amino acid phosphorylation		238	a	c	a	c	acac
	AryANE_v1_00078746	1.62	2.59	0.97	0.00560776	0.183171	1.91	2.26	0.35	0.0873757	0.64266	2.01	2.74	0.73	0.00786162	0.279021	2.02	2.84	0.82	0.0598921	0.584926	MDP0000193364_r	S	1	AT1G54790	GDSL-motif lipase/hydrolase family protein, thylakoid lumen 18,3 kDa protein	lipid metabolic process		543	a	c	a	c	acac
	AryANE_v1_00079238	2.04	6.02	3.98	0.000861474	0.12002	1.83	2.87	1.05	0.0658237	0.601698	2.08	6.08	3.99	0.000236654	0.450031	2.21	5	2.79	0.0330742	0.479651	MDP0000195878_r	S	1	AT2G30570	photosystem II reaction center W (PsbW) protein-related	biological process unknown		95.9	a	c	a	c	acac
	AryANE_v1_00079420	0.25	2.96	2.7	0.00129059	0.129911	-0.02	0.12	0.14	0.274426	0.792435	0.38	1.76	1.37	0.00195639	0.243478	0.5	1.64	1.13	0.0314945	0.473317	MDP0000196762_r	S	1	AT5G54270	LHCB3 (LIGHT-HARVESTING CHLOROPHYLL BINDING PROTEIN 3)	photosynthesis, light harvesting		479	a	c	a	c	acac
	AryANE_v1_00079953	1.88	2.82	0.94	0.00348986	0.159525	1.53	1.76	0.23	0.159193	0.738207	1.73	2.53	0.8	0.00618414	0.267882	2	2.5	0.5	0.0196461	0.420048	MDP0000199345_r	S	2	AT3G62110	glycoside hydrolase family 28 protein / polygalacturonase (pectinase) family protein	carbohydrate metabolic process		233	a	c	a	c	acac
	AryANE_v1_00080535	2.01	3.64	1.63	0.000690347	0.116019	1.98	2.56	0.59	0.0127518	0.436589	2.02	3.21	1.18	0.00259653	0.2459	2.72	3.45	0.73	0.0453118	0.532839	MDP0000202156_r	S	4	AT3G05910	pectinacetylesterase, putative	biological process unknown		642	a	c	a	c	acac
	AryANE_v1_00080566	3.41	4.44	1.03	0.0063057	0.189664	3.55	3.73	0.18	0.360342	0.815926	3.36	4.2	0.83	0.00620565	0.267959	3.44	3.99	0.55	0.169756	0.787257	MDP0000202292_r	S	1	AT2G34830	WRKY35 (WRKY DNA-binding protein 35, maternal effect embryo arrest 24); transcription factor	regulation of transcription, DNA-dependent		132	a	c	a	c	acac
	AryANE_v1_00080593	2.13	3.42	1.29	0.00187335	0.139277	1.79	1.6	-0.19	0.47615	0.841927	1.63	3.06	1.42	0.00731059	0.274745	1.78	2.88	1.1	0.0144715	0.388836	MDP0000202451_r	S	4	AT4G15800	RALFL33 (RALF-LIKE 33)	biological process unknown		107	a	c	a	c	acac
	AryANE_v1_00080754	0.53	1.58	1.05	0.00468775	0.17332	0.58	0.98	0.4	0.0312909	0.510282	0.72	1.83	1.1	0.002653	0.246581	1.04	1.88	0.84	0.0101504	0.355193	MDP0000203270_r	S	2	AT2G47010	unknown protein	biological process unknown		673	a	c	a	c	acac
	AryANE_v1_00081058	5.94	6.87	0.93	0.0083785	0.206255	5.86	5.22	-0.64	0.0313751	0.510876	5.29	6.77	1.48	0.00292862	0.248181	4.97	6.25	1.28	0.0104302	0.356727	MDP0000204867_r	S	4	AT4G13670	PTAC5 (PLASTID TRANSCRIPTIONALLY ACTIVE5)	protein folding		313	a	c	a	c	acac
	AryANE_v1_00081157	3.52	5.75	2.23	0.00069036	0.115819	3.79	4.2	0.41	0.0327423	0.515567	3.63	5.39	1.76	0.00521202	0.260278	3.58	5.5	1.92	0.0175309	0.403244	MDP0000205376_r	S	2	AT1G77120	ADH1 (ALCOHOL DEHYDROGENASE 1); alcohol dehydrogenase	metabolic process		512	a	c	a	c	acac
	AryANE_v1_00081221	2.52	4.98	2.46	0.000203254	0.127705	2.08	1.81	-0.27	0.341292	0.810552	2.22	4.41	2.19	0.0046026	0.256071	1.76	3.71	1.95	0.0103449	0.357145	MDP0000205696_r	S	4	AT1G08980	ATAMI1 (AMIDASE-LIKE PROTEIN 1); amidase	biological process unknown		302	a	c	a	c	acac
	AryANE_v1_00081565	0.53	1.38	0.85	0.00449083	0.171652	0.68	0.54	-0.13	0.304624	0.80179	0.68	1.6	0.92	0.00636015	0.268175	0.61	1.22	0.61	0.0342349	0.484822	MDP0000207557_r	S	2	AT4G27700	rhodanese-like domain-containing protein	aging		256	a	c	a	c	acac
	AryANE_v1_00081877	1.48	4.73	3.25	0.00216551	0.14327	1.21	1.49	0.28	0.324017	0.80621	1.33	3.08	1.75	0.00426403	0.258567	1.13	2.9	1.77	0.0113877	0.365217	MDP0000209143_r	S	1	AT1G60470	ATGOLS4 (ARABIDOPSIS THALIANA GALACTINOL SYNTHASE 4); transferase, transferring glycosyl groups / transferase, transferring hexosyl groups	carbohydrate biosynthetic process		501	a	c	a	c	acac
	AryANE_v1_00082128	4.84	7.15	2.31	0.00524178	0.180996	4.82	5.19	0.37	0.156981	0.736698	4.37	6.54	2.16	0.00702083	0.273364	4.58	6.64	2.06	0.023311	0.439509	MDP0000210519_r	S	4	AT5G56550	unknown protein	biological process unknown		90.1	a	c	a	c	acac
	AryANE_v1_00082536	6.52	7.98	1.46	0.00581791	0.185068	6.32	7.08	0.76	0.0260238	0.487178	5.72	7.39	1.66	0.00305447	0.248865	6.34	7.4	1.06	0.0848294	0.654735	MDP0000212560_r	S	4	AT1G02850	glycosyl hydrolase family 1 protein	carbohydrate metabolic process		469	a	c	a	c	acac
	AryANE_v1_00082716	0.41	1.32	0.91	0.00871771	0.208726	0.22	0.29	0.07	0.709157	0.902837	0.49	1.47	0.97	0.00888519	0.285316	0.48	1.04	0.55	0.0238693	0.442502	MDP0000213404_r	S	1	AT5G47550	cysteine protease inhibitor, putative / cystatin, putative	biological process unknown		89.4	a	c	a	c	acac
	AryANE_v1_00082858	3.91	5.38	1.47	0.000916865	0.120903	3.75	3.29	-0.46	0.0275819	0.495576	3.29	4.91	1.61	0.000980183	0.251207	2.99	4.6	1.61	0.0278795	0.458724	MDP0000214122_r	S	2	AT5G10860	CBS domain-containing protein	0		326	a	c	a	c	acac
	AryANE_v1_00082909	3.3	6.16	2.86	0.000148233	0.131941	2.93	2.29	-0.63	0.0210111	0.468063	3.01	5.12	2.11	0.00062117	0.281248	2.42	4.81	2.39	0.0152619	0.393002	MDP0000214382_r	S	1	AT4G27670	HSP21 (HEAT SHOCK PROTEIN 21)	response to heat		108	a	c	a	c	acac
	AryANE_v1_00083021	3.85	5.19	1.34	0.00132167	0.130444	3.89	3.55	-0.33	0.0433205	0.544974	3.65	4.97	1.31	0.00788167	0.279004	2.57	3.66	1.09	0.127294	0.735197	MDP0000214959_r	S	1	AT5G61510	NADP-dependent oxidoreductase, putative	metabolic process		310	a	c	a	c	acac
	AryANE_v1_00083825	2.78	4.24	1.46	0.00454316	0.172078	3.12	3.63	0.52	0.0697236	0.610056	2.94	4.68	1.73	0.000807555	0.262061	3.4	4.44	1.04	0.022757	0.438081	MDP0000218992_r	S	2	AT4G40010	SNRK2-7/SNRK2,7/SRK2F (SNF1-RELATED PROTEIN KINASE 2-7, SNF1-RELATED PROTEIN KINASE 2,7); kinase	protein amino acid phosphorylation		412	a	c	a	c	acac
	AryANE_v1_00084087	2.26	3.76	1.5	0.00116241	0.129332	1.8	1.92	0.12	0.576136	0.86747	1.85	2.77	0.92	0.00487105	0.256167	1.7	3	1.3	0.0782393	0.637063	MDP0000220374_r	S	1	AT5G11810	unknown protein	biological process unknown		217	a	c	a	c	acac
	AryANE_v1_00084597	0.06	2.41	2.35	0.00398193	0.164003	0.13	0.21	0.09	0.455704	0.836947	0.56	1.74	1.17	0.00224776	0.246792	0.56	1.7	1.14	0.063533	0.596098	MDP0000222941_r	S	2	AT3G54890	LHCA1	photosynthesis, light harvesting		398	a	c	a	c	acac
	AryANE_v1_00085182	2.28	3.26	0.97	0.00303753	0.152878	2.13	2.49	0.36	0.199752	0.762912	1.57	2.5	0.93	0.00547013	0.26255	2.15	2.84	0.69	0.0225391	0.436712	MDP0000225889_r	S	1	Y2982_ORYSJ	B3 domain-containing protein Os02g0598200		Oryza sativa subsp, japonica (Rice)	70.1	a	c	a	c	acac
	AryANE_v1_00085196	3.31	4.07	0.76	0.00942384	0.214773	3.2	2.85	-0.35	0.247384	0.782819	2.9	3.77	0.87	0.00604675	0.266421	2.71	3.42	0.71	0.0774619	0.635131	MDP0000225980_r	S	1	AT5G60450	ARF4 (AUXIN RESPONSE FACTOR 4); transcription factor	regulation of transcription, DNA-dependent		843	a	c	a	c	acac
	AryANE_v1_00085416	-0.01	1.91	1.92	0.000431441	0.113628	-0.08	-0.15	-0.07	0.559457	1	0.14	1.04	0.89	0.00673112	0.27096	0.15	0.95	0.8	0.0101075	0.354341	MDP0000227262_r	S	1	AT4G10310	HKT1 (HIGH-AFFINITY K+ TRANSPORTER 1); sodium ion transporter	cation transport		371	a	c	a	c	acac
	AryANE_v1_00085461	3.99	5	1.01	0.00298612	0.152284	3.73	3.93	0.2	0.140362	0.720808	3.44	4.66	1.22	0.00485042	0.255506	3.93	4.33	0.4	0.0324811	0.478037	MDP0000227516_r	S	2	AT3G45690	proton-dependent oligopeptide transport (POT) family protein	oligopeptide transport		112	a	c	a	c	acac
	AryANE_v1_00085936	5.15	6.45	1.3	0.00367677	0.160439	4.95	5.23	0.28	0.0735572	0.617387	5.21	6.14	0.93	0.00443222	0.258068	4.54	5.61	1.07	0.010716	0.358397	MDP0000230253_r	S	1	AT3G17930	unknown protein	biological process unknown		137	a	c	a	c	acac
	AryANE_v1_00086073	3.54	4.43	0.89	0.00475063	0.174172	2.91	2.99	0.09	0.643679	0.885253	2.84	4.06	1.22	0.00391013	0.255696	2.73	3.69	0.96	0.0119406	0.370113	MDP0000230883_r	S	1	AT4G17140	pleckstrin homology (PH) domain-containing protein	biological process unknown		1776	a	c	a	c	acac
	AryANE_v1_00086537	1.79	4.88	3.09	0.0011309	0.128654	1.46	1.52	0.06	0.800168	0.92855	1.68	3.64	1.95	0.000753163	0.262316	1.32	3.35	2.03	0.0140725	0.385069	MDP0000232908_r	S	2	AT5G15230	GASA4 (GAST1 PROTEIN HOMOLOG 4)	gibberellic acid mediated signaling		100	a	c	a	c	acac
	AryANE_v1_00086710	6.04	8.05	2.01	0.00659159	0.191031	6.41	6.72	0.31	0.378314	0.819002	5.38	7.57	2.18	0.00475219	0.255281	6.04	7.3	1.26	0.0388337	0.504425	MDP0000233668_r	S	1	AT2G15580	zinc finger (C3HC4-type RING finger) family protein	electron transport		144	a	c	a	c	acac
	AryANE_v1_00086949	5.21	6	0.79	0.00614381	0.188091	4.93	5.23	0.31	0.0603841	0.586948	4.82	5.55	0.73	0.00777093	0.279031	4.99	5.89	0.9	0.0622661	0.592084	MDP0000234947_r	S	2	AT1G58290	HEMA1; glutamyl-tRNA reductase	porphyrin biosynthetic process		779	a	c	a	c	acac
	AryANE_v1_00087182	2.14	4.79	2.65	0.00361675	0.160739	1.7	1.89	0.19	0.495852	0.847113	1.96	4.76	2.79	0.000381728	0.318381	1.75	4.33	2.58	0.0111957	0.362968	MDP0000236317_r	S	1	AT5G23060	unknown protein	metabolic process		482	a	c	a	c	acac
	AryANE_v1_00087650	2.02	3.05	1.03	0.00252674	0.14712	2.25	2.56	0.31	0.150083	0.730346	1.73	3.03	1.29	0.00684402	0.271936	1.97	2.55	0.58	0.0434588	0.52605	MDP0000239029_r	S	2	AT5G61250	glycosyl hydrolase family 79 N-terminal domain-containing protein	biological process unknown		66.6	a	c	a	c	acac
	AryANE_v1_00087740	1.55	2.39	0.84	0.00808615	0.204021	1.29	1.66	0.37	0.0664838	0.603824	1.71	2.43	0.71	0.00890867	0.285396	1.89	2.63	0.74	0.0124443	0.372864	MDP0000239532_r	S	1	AT1G51980	mitochondrial processing peptidase alpha subunit, putative	proteolysis		482	a	c	a	c	acac
	AryANE_v1_00087861	1.67	5.08	3.41	0.000501983	0.113276	1.48	1.19	-0.28	0.151295	0.730838	1.72	3.77	2.04	0.00552114	0.263139	1.12	3.27	2.14	0.0180422	0.407141	MDP0000240138_r	S	3	AT5G01530	chlorophyll A-B binding protein CP29 (LHCB4)	photosynthesis, light harvesting		164	a	c	a	c	acac
	AryANE_v1_00088133	2.16	5.64	3.48	7.4963e-05	0.200172	1.66	2.04	0.39	0.327785	0.80718	2.13	5.28	3.15	0.000450127	0.31703	1.84	4.39	2.55	0.0106039	0.358295	MDP0000241662_r	S	2	AT5G38410	ribulose bisphosphate carboxylase small chain 3B / RuBisCO small subunit 3B (RBCS-3B) (ATS3B)	carbon utilization by fixation of carbon dioxide		133	a	c	a	c	acac
	AryANE_v1_00088243	1.68	3.71	2.03	0.00203264	0.13947	1.9	2.05	0.15	0.230006	0.774856	1.58	3.92	2.33	0.000351777	0.341303	1.5	3.37	1.87	0.0130092	0.378246	MDP0000242247_r	S	2	AT4G38970	fructose-bisphosphate aldolase, putative	glycolysis		702	a	c	a	c	acac
	AryANE_v1_00088400	3.8	5.11	1.31	0.00313755	0.154356	3.28	3.86	0.58	0.0864715	0.640918	3.39	4.61	1.21	0.00817437	0.281301	2.96	3.72	0.76	0.0493657	0.549314	MDP0000243004_r	S	2	AT4G25650	ACD1-LIKE; electron carrier	electron transport		593	a	c	a	c	acac
	AryANE_v1_00088603	1.35	3.17	1.82	0.00132184	0.130327	1.13	0.96	-0.16	0.25983	0.787235	1.23	1.9	0.67	0.00987048	0.291914	0.95	1.68	0.73	0.0228048	0.43847	MDP0000243945_r	S	4	AT5G19850	hydrolase, alpha/beta fold family protein	translation		275	a	c	a	c	acac
	AryANE_v1_00088733	4.72	5.46	0.74	0.00726508	0.196233	4.56	3.77	-0.79	0.292881	0.798928	4.37	5.06	0.69	0.00969534	0.29053	4.31	4.77	0.46	0.0427884	0.524265	MDP0000244658_r	S	1					NA	a	c	a	c	acac
	AryANE_v1_00088744	3.31	4.16	0.85	0.00650834	0.190572	2.88	3.09	0.21	0.121063	0.694901	2.73	3.81	1.08	0.00711091	0.273622	2.69	3.19	0.5	0.273708	0.845471	MDP0000244738_r	S	1	AT4G36860	LIM domain-containing protein	biological process unknown		699	a	c	a	c	acac
	AryANE_v1_00089573	2.24	4.12	1.88	0.00335185	0.157331	1.98	1.77	-0.2	0.690955	0.897171	1.93	3.89	1.95	0.0022967	0.246195	1.42	3.12	1.7	0.0338904	0.483755	MDP0000249105_r	S	1	AT3G17130	invertase/pectin methylesterase inhibitor family protein	0		108	a	c	a	c	acac
	AryANE_v1_00090070	5.24	8.18	2.94	0.0057973	0.184963	5.05	6.17	1.12	0.0190723	0.459515	4.42	6.94	2.52	0.00079033	0.260924	5.98	7.49	1.51	0.105899	0.699904	MDP0000251531_r	S	2	AT2G21250	mannose 6-phosphate reductase (NADPH-dependent), putative	response to auxin stimulus		440	a	c	a	c	acac
	AryANE_v1_00090427	7.4	8.85	1.45	0.00660267	0.190892	7.69	6.73	-0.96	0.0996515	0.664454	6.75	7.62	0.87	0.00666813	0.270601	6.41	7.25	0.84	0.195066	0.807696	MDP0000253075_r	S	1	AT5G20110	dynein light chain, putative	microtubule-based process		182	a	c	a	c	acac
	AryANE_v1_00090789	2.27	3.5	1.22	0.00158277	0.135608	2.03	1.93	-0.09	0.667769	0.890952	2.16	3.51	1.34	0.00770865	0.278902	1.85	3.02	1.17	0.0101597	0.355259	MDP0000254883_r	S	4	AT5G02160	unknown protein	biological process unknown		121	a	c	a	c	acac
	AryANE_v1_00091333	2.39	3.22	0.83	0.00592927	0.186147	2.09	2.43	0.34	0.379298	0.819377	2.07	3.07	1	0.0053128	0.261195	2.23	2.83	0.6	0.0194737	0.418427	MDP0000257591_r	S	1	AT2G44740	CYCP4;1 (cyclin p4;1); cyclin-dependent protein kinase	regulation of cell cycle		281	a	c	a	c	acac
	AryANE_v1_00091394	2.54	4.55	2.01	0.000405169	0.116614	2.66	3.14	0.48	0.119133	0.692556	2.82	4.29	1.47	0.00854404	0.283456	2.47	3.68	1.21	0.0565109	0.574648	MDP0000257928_r	S	2	AT5G57685	unknown protein	biological process unknown		53.9	a	c	a	c	acac
	AryANE_v1_00091721	4.88	5.73	0.85	0.00911735	0.212113	4.67	4.9	0.23	0.125543	0.700929	5.05	5.77	0.72	0.00809858	0.281341	4.94	5.57	0.63	0.0226938	0.437306	MDP0000259496_r	S	2	AT3G06860	MFP2 (MULTIFUNCTIONAL PROTEIN); enoyl-CoA hydratase	fatty acid metabolic process		1101	a	c	a	c	acac
	AryANE_v1_00092288	0.14	2.88	2.74	0.00117631	0.129677	-0.05	0.01	0.06	0.55916	0.86337	0.3	1.74	1.43	0.0064224	0.268184	0.47	1.54	1.07	0.0355301	0.490404	MDP0000262192_r	S	2	AT5G54270	LHCB3 (LIGHT-HARVESTING CHLOROPHYLL BINDING PROTEIN 3)	photosynthesis, light harvesting		478	a	c	a	c	acac
	AryANE_v1_00092844	4.23	5.14	0.91	0.00364691	0.160668	3.72	3.4	-0.32	0.24735	0.78297	3.73	4.83	1.1	0.00354883	0.252001	2.88	3.93	1.05	0.0548587	0.569582	MDP0000264834_r	S	2	AT4G16370	ATOPT3 (OLIGOPEPTIDE TRANSPORTER); oligopeptide transporter	oligopeptide transport		1202	a	c	a	c	acac
	AryANE_v1_00093056	2.01	2.83	0.82	0.00499551	0.177596	1.81	1.73	-0.08	0.684497	0.895432	1.83	2.63	0.8	0.00781786	0.279031	1.99	2.36	0.37	0.0429066	0.524365	MDP0000265744_r	S	1	AT1G75060	unknown protein	biological process unknown		174	a	c	a	c	acac
	AryANE_v1_00093108	6.79	8.31	1.52	0.00107385	0.126506	6.52	6.96	0.44	0.0850344	0.638496	6.33	7.76	1.43	0.00197703	0.242868	6.08	7.16	1.08	0.0525058	0.560802	MDP0000265989_r	S	1	AT1G15410	aspartate-glutamate racemase family	amino acid metabolic process		279	a	c	a	c	acac
	AryANE_v1_00093432	3.84	5.48	1.64	0.00382448	0.162964	3.48	4.15	0.67	0.0305546	0.508463	3.85	5.55	1.7	0.00868925	0.284403	4.28	5.33	1.05	0.012115	0.369862	MDP0000267718_r	S	4	AT1G02850	glycosyl hydrolase family 1 protein	carbohydrate metabolic process		206	a	c	a	c	acac
	AryANE_v1_00093494	6.86	8.02	1.16	0.00222493	0.144126	6.64	6.69	0.05	0.847374	0.94378	6.53	7.76	1.23	0.00192731	0.243363	5.96	7.24	1.28	0.150051	0.76492	MDP0000268045_r	S	2	AT1G15950	CCR1 (CINNAMOYL COA REDUCTASE 1)	metabolic process		509	a	c	a	c	acac
	AryANE_v1_00094010	3.82	5.14	1.32	0.00143945	0.134344	3.22	3.66	0.44	0.180192	0.755409	2.99	4.23	1.24	0.00559439	0.263721	3.66	4.27	0.61	0.0381053	0.500422	MDP0000270481_r	S	4	AT4G38690	1-phosphatidylinositol phosphodiesterase-related	N-terminal protein myristoylation		525	a	c	a	c	acac
	AryANE_v1_00094057	1.9	2.78	0.88	0.00553764	0.183247	1.76	1.58	-0.17	0.395847	0.823703	1.45	2.29	0.84	0.00856666	0.283415	1.7	2.23	0.53	0.148303	0.762331	MDP0000270728_r	S	1	AT5G01960	zinc finger (C3HC4-type RING finger) family protein	biological process unknown		488	a	c	a	c	acac
	AryANE_v1_00094344	2.19	4.17	1.98	0.00123383	0.128225	1.68	1.84	0.16	0.345819	0.812026	1.87	4.35	2.48	0.000287943	0.385608	1.83	3.86	2.03	0.0320979	0.476001	MDP0000272177_r	S	2	AT4G00230	XSP1 (XYLEM SERINE PEPTIDASE 1); subtilase	proteolysis		301	a	c	a	c	acac
	AryANE_v1_00095101	1.38	3.97	2.59	0.00116402	0.12936	1.23	1.15	-0.07	0.588924	0.870202	1.14	2.84	1.7	0.00127164	0.237078	1.23	3.11	1.88	0.0143872	0.387993	MDP0000276218_r	S	2	AT5G59990	unknown protein	biological process unknown		69.3	a	c	a	c	acac
	AryANE_v1_00095707	2.38	3.9	1.52	0.00258565	0.147425	2.13	2.35	0.22	0.344279	0.811883	2.02	3.75	1.72	0.00165868	0.238594	1.79	3.45	1.66	0.0117861	0.369409	MDP0000279220_r	S	1	AT1G30360	ERD4 (EARLY-RESPONSIVE TO DEHYDRATION 4)	response to water deprivation		893	a	c	a	c	acac
	AryANE_v1_00096035	3.46	4.84	1.38	0.00131176	0.130134	3.21	3.7	0.49	0.0794602	0.629364	3.28	4.51	1.23	0.00223412	0.247582	3.72	4.18	0.46	0.0253246	0.446537	MDP0000280867_r	S	1	AT5G25757	unknown protein	biological process unknown		865	a	c	a	c	acac
	AryANE_v1_00096444	2.85	3.74	0.89	0.00823656	0.205178	2.36	1.96	-0.4	0.104073	0.670787	2.4	3.48	1.08	0.003473	0.250927	2.5	3.8	1.3	0.0681261	0.609074	MDP0000282889_r	S	1	AT5G18840	sugar transporter, putative	transport		585	a	c	a	c	acac
	AryANE_v1_00096606	3.21	3.95	0.74	0.00641844	0.190023	2.78	3.14	0.37	0.472958	0.841114	3.34	4.28	0.94	0.00392488	0.256133	3.35	3.81	0.46	0.0421521	0.520959	MDP0000283705_r	S	2	AT5G36930	disease resistance protein (TIR-NBS-LRR class), putative	apoptosis		216	a	c	a	c	acac
	AryANE_v1_00097020	1.48	2.36	0.88	0.00574264	0.184505	1.65	1.52	-0.13	0.287162	0.796266	1.84	2.67	0.83	0.00559107	0.263957	1.38	2.03	0.65	0.0102006	0.355122	MDP0000285800_r	S	1	AT2G42610	unknown protein	biological process unknown		215	a	c	a	c	acac
	AryANE_v1_00097497	2.64	5.78	3.14	0.000484887	0.11259	2.57	3.07	0.5	0.0422717	0.543237	2.37	5.9	3.53	0.000108409	0.792903	2.5	5.38	2.88	0.0155232	0.395242	MDP0000288155_r	S	1	AT4G15620	integral membrane family protein	biological process unknown		156	a	c	a	c	acac
	AryANE_v1_00097839	0.97	3.1	2.13	0.00194388	0.139556	0.89	0.6	-0.28	0.176002	0.752025	1.07	2.95	1.87	0.00124431	0.238531	1.18	2.5	1.32	0.016365	0.399279	MDP0000289861_r	S	1	AT4G04640	ATPC1 (ATP synthase gamma chain 1)	ATP synthesis coupled proton transport		580	a	c	a	c	acac
	AryANE_v1_00098573	3.37	4.88	1.51	0.00283543	0.150508	3.57	4.31	0.74	0.0140289	0.439711	3.12	4.21	1.08	0.00760851	0.277816	3.6	4.04	0.44	0.0295818	0.465197	MDP0000293367_r	S	1	AT2G35450	hydrolase	metabolic process		308	a	c	a	c	acac
	AryANE_v1_00099264	1.91	4.71	2.8	0.00608396	0.187392	1.44	1.58	0.14	0.683611	0.895151	1.8	4.17	2.37	0.000320506	0.380929	1.62	3.28	1.66	0.0444527	0.5298	MDP0000296565_r	S	2	AT5G42650	AOS (ALLENE OXIDE SYNTHASE); hydro-lyase/ oxygen binding	electron transport		102	a	c	a	c	acac
	AryANE_v1_00099810	3.39	4.45	1.06	0.0036526	0.160331	3.61	3.44	-0.17	0.19778	0.761863	3.23	4.17	0.94	0.00397429	0.257238	3.03	4.17	1.14	0.0390205	0.505747	MDP0000299182_r	S	1	AT5G22370	EMB1705 (EMBRYO DEFECTIVE 1705); ATP binding	embryonic development		451	a	c	a	c	acac
	AryANE_v1_00099909	2.09	2.75	0.66	0.00891104	0.210213	1.63	1.26	-0.37	0.128545	0.704622	1.72	2.47	0.74	0.00912303	0.287325	1.52	2.35	0.83	0.013444	0.380211	MDP0000299720_r	S	1					NA	a	c	a	c	acac
	AryANE_v1_00100460	1.54	2.7	1.16	0.00505642	0.178638	1.24	1.46	0.22	0.270447	0.790668	1.37	2.51	1.13	0.00615258	0.268225	1.33	2.22	0.89	0.015109	0.392566	MDP0000302490_r	S	1	AT1G74470	geranylgeranyl reductase	metabolic process		155	a	c	a	c	acac
	AryANE_v1_00100506	1.77	2.98	1.21	0.00172903	0.138279	1.3	1.98	0.68	0.0205798	0.466133	1.15	2.32	1.17	0.0031263	0.249584	1.89	2.72	0.83	0.0420724	0.520581	MDP0000302683_r	S	1	AT3G47090	,	,		172	a	c	a	c	acac
	AryANE_v1_00100750	3.77	5.52	1.75	0.0069059	0.193772	4.01	3.88	-0.13	0.425207	0.829461	3.57	4.94	1.37	0.00651129	0.269411	4.08	5.45	1.37	0.0695505	0.613347	MDP0000303735_r	S	2	AT3G17510	CIPK1 (CBL-INTERACTING PROTEIN KINASE 1); kinase	protein amino acid phosphorylation		608	a	c	a	c	acac
	AryANE_v1_00100961	1.18	2.12	0.94	0.00334079	0.157118	0.81	1.23	0.43	0.0373754	0.532945	1.08	2.03	0.94	0.00525588	0.260688	1.32	2.05	0.73	0.0229665	0.439451	MDP0000304763_r	S	2	AT4G10030	,	,		182	a	c	a	c	acac
	AryANE_v1_00100964	2.26	3.11	0.85	0.00658714	0.191075	2.13	2.53	0.4	0.0519513	0.565925	2.34	3.67	1.33	0.00650407	0.269464	2.75	3.5	0.75	0.0316964	0.473587	MDP0000304775_r	S	3					NA	a	c	a	c	acac
	AryANE_v1_00101035	3.63	4.76	1.13	0.00191985	0.139392	3.21	3.55	0.35	0.12571	0.701291	3.12	4	0.88	0.00491345	0.256692	3.29	3.99	0.7	0.0106193	0.358307	MDP0000305112_r	S	1	AT5G13800	hydrolase, alpha/beta fold family protein	biological process unknown		574	a	c	a	c	acac
	AryANE_v1_00101188	2.09	3.07	0.98	0.0036539	0.160315	1.97	2.1	0.13	0.310161	0.803004	1.86	3.23	1.36	0.00153162	0.237568	1.75	2.46	0.71	0.11836	0.723617	MDP0000305929_r	S	4	AT1G77120	ADH1 (ALCOHOL DEHYDROGENASE 1); alcohol dehydrogenase	metabolic process		266	a	c	a	c	acac
	AryANE_v1_00101545	4.09	5.01	0.92	0.00819098	0.205052	4.38	4.79	0.41	0.0903913	0.648209	3.89	5.87	1.98	0.003443	0.250857	3.79	5.48	1.69	0.0644476	0.598722	MDP0000307739_r	S	1	AT3G13227	serine-rich protein-related	biological process unknown		52.8	a	c	a	c	acac
	AryANE_v1_00101624	5.27	5.93	0.66	0.00958489	0.215229	4.99	5.28	0.29	0.322093	0.805932	4.78	5.92	1.14	0.00351153	0.251608	5.18	5.63	0.45	0.0944551	0.675294	MDP0000308131_r	S	2	AT2G18110	elongation factor 1-beta, putative / EF-1-beta, putative	translational elongation		316	a	c	a	c	acac
	AryANE_v1_00101658	1.02	2.21	1.19	0.0032848	0.156864	0.89	1.18	0.29	0.0906647	0.648814	1.05	1.91	0.86	0.00503643	0.258292	1.17	1.65	0.48	0.0438009	0.52711	MDP0000308286_r	S	4	AT5G43060	cysteine proteinase, putative / thiol protease, putative	proteolysis		118	a	c	a	c	acac
	AryANE_v1_00101893	1.97	4.43	2.46	0.000288452	0.119521	1.54	1.88	0.34	0.072631	0.615965	1.73	3.41	1.68	0.00334549	0.249487	1.97	3.77	1.8	0.0245591	0.444814	MDP0000309427_r	S	4	AT4G18910	NIP1;2/NLM2 (NOD26-like intrinsic protein 1;2); water channel	transport		326	a	c	a	c	acac
	AryANE_v1_00102086	1.55	2.4	0.85	0.00993351	0.217916	1.82	1.73	-0.08	0.441937	0.83414	1.31	2.25	0.94	0.00414854	0.257307	1.71	2.06	0.35	0.0857836	0.656937	MDP0000310313_r	S	1					NA	a	c	a	c	acac
	AryANE_v1_00102096	3.14	3.99	0.85	0.00616553	0.188276	2.92	2.81	-0.1	0.763021	0.917643	2.87	3.99	1.12	0.00331999	0.249542	2.78	3.57	0.79	0.139441	0.751364	MDP0000310374_r	S	3	AT1G32900	starch synthase, putative	biosynthetic process		352	a	c	a	c	acac
	AryANE_v1_00102421	2.08	3.1	1.02	0.00509528	0.179155	1.8	2.42	0.62	0.0103019	0.425344	1.79	2.53	0.73	0.00771185	0.278912	2.16	2.79	0.63	0.0442374	0.529021	MDP0000312021_r	S	2	AT1G13195	unknown protein	biological process unknown		309	a	c	a	c	acac
	AryANE_v1_00102648	2.14	3.1	0.96	0.00309998	0.153926	1.8	1.63	-0.17	0.293128	0.79899	1.84	2.62	0.78	0.00659011	0.270553	1.66	2.65	0.99	0.0253732	0.446567	MDP0000313067_r	S	2	AT5G61510	NADP-dependent oxidoreductase, putative	metabolic process		191	a	c	a	c	acac
	AryANE_v1_00103643	4.04	5.04	1	0.00967977	0.215547	3.52	3.8	0.28	0.223608	0.772546	3.26	4.31	1.04	0.00515941	0.258874	3.37	4.74	1.37	0.0134693	0.380138	MDP0000318221_r	S	1	AT3G05975	unknown protein	biological process unknown		132	a	c	a	c	acac
	AryANE_v1_00104401	3.12	4.01	0.89	0.00923123	0.213112	2.82	2.89	0.08	0.565338	0.864357	2.45	3.62	1.17	0.00454378	0.256856	2.36	3.24	0.87	0.0298343	0.466318	MDP0000321192_r	S	1	AT3G62910	APG3 (ALBINO AND PALE GREEN); translation release factor	translational termination		523	a	c	a	c	acac
	AryANE_v1_00104672	2.52	3.64	1.12	0.00201407	0.139692	2.39	2.89	0.5	0.0162915	0.448688	2.47	3.67	1.2	0.00364733	0.250575	2.8	3.23	0.43	0.0689438	0.611506	MDP0000322329_r	S	1	AT5G16530	PIN5 (PIN-FORMED 5); auxin:hydrogen symporter/ transporter	auxin polar transport		424	a	c	a	c	acac
	AryANE_v1_00104850	2.22	3.35	1.13	0.00314535	0.154424	1.87	2.35	0.48	0.0213961	0.468383	2.1	3.99	1.89	0.00073134	0.272695	2.24	3.91	1.67	0.0264402	0.449564	MDP0000324254_r	S	2	AT4G24960	ATHVA22D (Arabidopsis thaliana HVA22 homologue D)	response to cold		164	a	c	a	c	acac
	AryANE_v1_00104878	2.54	6.79	4.25	0.00149344	0.135183	2.12	2.92	0.8	0.2641	0.789293	2.53	6.58	4.04	0.00300288	0.249362	2.64	5.97	3.33	0.0170378	0.401601	MDP0000324831_r	S	1	AT4G15910	ATDI21 (Arabidopsis thaliana drought-induced 21)	response to stress		82.8	a	c	a	c	acac
	AryANE_v1_00104914	1.34	3.29	1.95	0.00210116	0.141843	1.76	1.55	-0.2	0.129983	0.706817	1.35	2.99	1.63	0.00951226	0.289422	1.16	2.6	1.43	0.0173525	0.403328	MDP0000325574_r	S	1	AT3G62410	CP12-2	biological process unknown		116	a	c	a	c	acac
	AryANE_v1_00105043	0.54	3.1	2.56	0.00672398	0.192546	0.63	0.51	-0.12	0.385389	0.821266	1.06	2.33	1.26	0.0024053	0.243817	0.88	2.07	1.19	0.131506	0.741716	MDP0000327940_r	S	1	AT1G15820	LHCB6 (LIGHT HARVESTING COMPLEX PSII); chlorophyll binding, ribosomal protein S15 family protein	photosynthesis, light harvesting		412	a	c	a	c	acac
	AryANE_v1_00105172	1.38	2.35	0.97	0.00377936	0.162192	1.14	0.94	-0.19	0.209433	0.76718	1.22	2.23	1	0.00778189	0.278793	1.08	1.85	0.77	0.0117378	0.368745	MDP0000330474_r	S	1	AT2G21280	GC1 (GIANT CHLOROPLAST 1); catalytic/ coenzyme binding	metabolic process		539	a	c	a	c	acac
	AryANE_v1_00105532	4.67	5.92	1.25	0.00152265	0.13503	5.14	4.55	-0.59	0.0122329	0.433185	4.39	5.78	1.38	0.0018751	0.244901	4.4	5.28	0.87	0.0138205	0.383458	MDP0000336871_r	S	1					NA	a	c	a	c	acac
	AryANE_v1_00105538	2.04	2.94	0.9	0.00387346	0.163171	1.9	2.04	0.14	0.507521	0.849771	1.74	2.79	1.04	0.00963946	0.290873	1.78	2.5	0.72	0.0131601	0.379507	MDP0000336952_r	S	1					NA	a	c	a	c	acac
	AryANE_v1_00105730	0.95	3.64	2.69	0.00239093	0.146023	0.54	0.58	0.04	0.735866	0.910292	0.95	3.42	2.47	0.000311608	0.37985	0.89	3.11	2.22	0.0208478	0.42531	MDP0000340502_r	S	4					NA	a	c	a	c	acac
	AryANE_v1_00105736	2.02	3.08	1.06	0.00233824	0.145863	1.91	1.74	-0.17	0.454872	0.836684	1.88	2.78	0.9	0.00861129	0.284101	1.79	2.74	0.95	0.0152143	0.392519	MDP0000340590_r	S	1	AT1G64430	unknown protein	biological process unknown		354	a	c	a	c	acac
	AryANE_v1_00106275	4.95	5.97	1.02	0.005119	0.179595	4.74	4.87	0.13	0.303946	0.801653	4.08	6.2	2.12	0.00272548	0.247747	4.46	6.22	1.76	0.017917	0.406626	MDP0000349171_r	S	1					NA	a	c	a	c	acac
	AryANE_v1_00106936	3.21	4.16	0.95	0.00652508	0.190771	2.87	3.41	0.54	0.0119722	0.431594	2.97	4.41	1.44	0.0024663	0.244782	3.24	3.83	0.59	0.0240721	0.443414	MDP0000357880_r	S	1					NA	a	c	a	c	acac
	AryANE_v1_00107298	0.71	3.51	2.8	0.000268762	0.119612	0.59	0.59	0	0.999711	0.999878	0.89	2.68	1.79	0.00347068	0.251141	0.76	2.6	1.84	0.0164338	0.398608	MDP0000360808_r	S	4	AT3G08940	LHCB4,2 (LIGHT HARVESTING COMPLEX PSII)	photosynthesis, light harvesting		228	a	c	a	c	acac
	AryANE_v1_00107356	3.68	5.49	1.81	0.00326461	0.156444	3.55	4.4	0.85	0.119002	0.692297	3.56	5.52	1.96	0.00964816	0.290858	4.53	5.65	1.12	0.0323444	0.477058	MDP0000361644_r	S	4	AT3G23600	dienelactone hydrolase family protein	1,4-dichlorobenzene catabolic process		298	a	c	a	c	acac
	AryANE_v1_00107378	0.43	2.59	2.16	0.000300927	0.120034	0.26	0.17	-0.09	0.592908	0.871317	0.71	2.4	1.69	0.00251718	0.245475	0.56	1.93	1.37	0.0237406	0.441835	MDP0000362033_r	S	2	AT1G12900	GAPA-2	glucose metabolic process		476	a	c	a	c	acac
	AryANE_v1_00107452	3.53	6.04	2.51	0.00102443	0.12545	4.55	4.02	-0.53	0.0186825	0.457235	3.88	6.41	2.53	0.00394016	0.256777	3.92	7.18	3.26	0.0197156	0.420307	MDP0000363622_r	S	1					NA	a	c	a	c	acac
	AryANE_v1_00107473	2.27	3.39	1.11	0.00215947	0.143165	1.81	2.35	0.55	0.0448311	0.548809	2.12	3.38	1.25	0.00216982	0.249167	2.1	2.6	0.5	0.0839624	0.653284	MDP0000364139_r	S	1	AT1G61900	unknown protein	biological process unknown		88.2	a	c	a	c	acac
	AryANE_v1_00107499	3.7	4.96	1.26	0.00560237	0.183244	3.44	3.18	-0.26	0.252633	0.783955	3.17	4.7	1.52	0.00253886	0.245824	2.9	4.41	1.51	0.046732	0.537399	MDP0000364615_r	S	1					NA	a	c	a	c	acac
	AryANE_v1_00107710	0.61	1.74	1.12	0.00293523	0.151294	0.5	0.37	-0.13	0.404538	0.824687	0.81	1.5	0.69	0.0088463	0.28532	0.65	1.1	0.44	0.0885217	0.661264	MDP0000369264_r	S	2					NA	a	c	a	c	acac
	AryANE_v1_00108335	1.69	2.7	1	0.00291219	0.150834	1.56	1.47	-0.09	0.639415	0.884124	1.58	2.31	0.72	0.00966586	0.290746	1.5	2.24	0.74	0.02417	0.443501	MDP0000389794_r	S	4	AT2G45540	WD-40 repeat family protein / beige-related	biological process unknown		181	a	c	a	c	acac
	AryANE_v1_00108468	1.53	2.48	0.95	0.00386073	0.163135	1.19	1.32	0.13	0.350793	0.812952	1.16	1.87	0.71	0.00855098	0.283291	1.11	1.72	0.61	0.0158626	0.396361	MDP0000394035_r	S	1	B9MUP0_POPTR	Predicted protein		Populus trichocarpa (Western balsam poplar) (Populus balsamifera subsp, trichocarpa)	82.4	a	c	a	c	acac
	AryANE_v1_00108761	2.28	3.68	1.4	0.00140343	0.133049	2.37	2.49	0.12	0.817416	0.934129	1.89	2.87	0.97	0.004062	0.256456	2.17	3.22	1.05	0.045056	0.531273	MDP0000403071_r	S	2	AT5G62470	MYB96 (myb domain protein 96); DNA binding / transcription factor	response to salt stress		101	a	c	a	c	acac
	AryANE_v1_00109135	1.92	3.62	1.7	0.00858379	0.208111	1.48	2.33	0.85	0.150561	0.730674	1.96	3.89	1.93	0.00107318	0.24767	2.09	3.29	1.2	0.0425196	0.523192	MDP0000414002_r	S	1	AT2G23910	cinnamoyl-CoA reductase-related	metabolic process		252	a	c	a	c	acac
	AryANE_v1_00109251	1.65	5.22	3.57	0.00580629	0.185004	2.65	3.7	1.05	0.118875	0.692107	1.97	4.91	2.94	0.00725684	0.274461	2.21	4.61	2.39	0.0505482	0.554058	MDP0000417929_r	S	4	AT2G34430	LHB1B1 (Photosystem II light harvesting complex gene 1,4); chlorophyll binding	photosynthesis, light harvesting		474	a	c	a	c	acac
	AryANE_v1_00109506	2.98	4.02	1.04	0.00339297	0.158564	2.61	2.9	0.3	0.0536886	0.570169	2.97	4.23	1.25	0.00529991	0.261372	3.09	3.8	0.7	0.0268703	0.452275	MDP0000425783_r	S	1	AT4G14880	OASA1 (O-ACETYLSERINE (THIOL) LYASE (OAS-TL) ISOFORM A1)	cysteine biosynthetic process from serine		499	a	c	a	c	acac
	AryANE_v1_00109645	1.87	3.1	1.23	0.004668	0.173123	1.77	2.23	0.46	0.202349	0.764318	1.41	2.41	0.99	0.00468268	0.255444	1.85	2.12	0.27	0.0817564	0.647922	MDP0000430717_r	S	3	AT1G69770	CMT3 (CHROMOMETHYLASE 3)	DNA methylation		77.8	a	c	a	c	acac
	AryANE_v1_00109962	0.84	1.88	1.04	0.00367946	0.160266	0.83	1.42	0.59	0.0122089	0.432815	0.78	1.81	1.02	0.00569662	0.263447	1.29	2.27	0.98	0.0674309	0.607018	MDP0000441093_r	S	2	AT3G47570	leucine-rich repeat transmembrane protein kinase, putative	protein amino acid phosphorylation		700	a	c	a	c	acac
	AryANE_v1_00110041	1.44	2.25	0.81	0.00699239	0.194552	1.26	1.48	0.23	0.473088	0.841111	1.33	2.11	0.78	0.00644391	0.268492	1.3	1.66	0.36	0.252896	0.83944	MDP0000443612_r	S	2	AT1G66140	ZFP4 (ZINC FINGER PROTEIN 4); nucleic acid binding / transcription factor/ zinc ion binding	regulation of transcription		147	a	c	a	c	acac
	AryANE_v1_00110840	2.58	3.42	0.84	0.00526798	0.180861	2.13	1.82	-0.31	0.425973	0.829858	2.34	3.37	1.02	0.00341484	0.250726	2.57	2.92	0.35	0.0498256	0.551084	MDP0000469298_r	S	2	AT4G12010	disease resistance protein (TIR-NBS-LRR class), putative	apoptosis		72	a	c	a	c	acac
	AryANE_v1_00111063	5.27	6.26	0.99	0.00775528	0.201599	5	5.22	0.22	0.453265	0.83642	4.64	5.73	1.08	0.00588217	0.26494	4.84	5.57	0.73	0.103687	0.695075	MDP0000477621_r	S	2	AT2G18050	HIS1-3 (HISTONE H1-3); DNA binding	nucleosome assembly		110	a	c	a	c	acac
	AryANE_v1_00112523	1.16	4.16	3	0.00540319	0.182249	0.95	1.17	0.22	0.359906	0.815687	1.19	4.2	3.01	0.00120281	0.243849	1.21	3.87	2.66	0.0204633	0.423361	MDP0000524809_r	S	4	AT5G38410	ribulose bisphosphate carboxylase small chain 3B / RuBisCO small subunit 3B (RBCS-3B) (ATS3B)	carbon utilization by fixation of carbon dioxide		302	a	c	a	c	acac
	AryANE_v1_00112622	0.86	3.51	2.65	0.000335312	0.117641	0.46	0.52	0.06	0.701977	0.90079	1.01	3.06	2.04	0.000568229	0.285864	0.74	2.27	1.53	0.0203987	0.423402	MDP0000527995_r	S	2	AT1G12900	GAPA-2	glucose metabolic process		633	a	c	a	c	acac
	AryANE_v1_00112944	4.05	6.79	2.74	0.000265886	0.121713	3.92	4.31	0.39	0.0395519	0.539164	3.69	6.16	2.46	0.00667478	0.27064	3.68	5.92	2.24	0.0143111	0.387148	MDP0000538720_r	S	4	AT1G51400	,	,		80.9	a	c	a	c	acac
	AryANE_v1_00113002	2.26	3.19	0.93	0.00808994	0.204063	2.28	1.99	-0.29	0.104605	0.672096	2.23	3.56	1.33	0.00156988	0.238447	1.89	2.98	1.09	0.0173595	0.403393	MDP0000541319_r	S	2	AT1G64810	APO1 (ACCUMULATION OF PHOTOSYSTEM ONE 1)	biological process unknown		387	a	c	a	c	acac
	AryANE_v1_00113275	0.25	1.15	0.9	0.00731027	0.196845	0.14	0.08	-0.06	0.621372	0.879293	0.32	1.29	0.97	0.0085575	0.283211	0.35	1.48	1.13	0.0210687	0.426528	MDP0000549989_r	S	4	AT1G54780	thylakoid lumen 18,3 kDa protein, GDSL-motif lipase/hydrolase family protein	biological process unknown		380	a	c	a	c	acac
	AryANE_v1_00113712	2.01	2.96	0.95	0.00394743	0.163846	2.06	1.5	-0.56	0.0168164	0.449856	1.89	2.77	0.87	0.0062279	0.26831	1.73	2.7	0.97	0.0257614	0.446958	MDP0000563591_r	S	2	AT4G09650	ATP synthase delta chain, chloroplast, putative / H(+)-transporting two-sector ATPase, delta (OSCP) subunit, putative	response to cold		245	a	c	a	c	acac
	AryANE_v1_00113841	3.87	5.43	1.55	0.000796962	0.119148	4.11	4.6	0.49	0.0409111	0.542372	3.35	4.57	1.22	0.00252999	0.245466	4.2	4.37	0.17	0.623371	0.913951	MDP0000568045_r	S	1	AT4G38400	ATEXLA2 (ARABIDOPSIS THALIANA EXPANSIN-LIKE A2)	cellulose and pectin-containing cell wall organization and biogenesis		313	a	c	a	c	acac
	AryANE_v1_00113864	6.07	7.19	1.11	0.00250452	0.146715	5.7	5.07	-0.62	0.162405	0.739113	5.61	6.79	1.18	0.00236977	0.243329	5.03	6.7	1.67	0.128509	0.737344	MDP0000568533_r	S	2	AT4G24210	SLY1 (SLEEPY1)	positive regulation of gibberellic acid mediated signaling		77	a	c	a	c	acac
	AryANE_v1_00113917	0.53	2.02	1.49	0.00971434	0.216066	0.31	0.43	0.12	0.3226	0.80611	0.5	1.38	0.87	0.0049472	0.257044	0.55	1.88	1.33	0.040601	0.51454	MDP0000570177_r	S	3	AT3G04760	pentatricopeptide (PPR) repeat-containing protein	biological process unknown		90.9	a	c	a	c	acac
	AryANE_v1_00114061	2.36	3.73	1.37	0.00130497	0.129997	2.44	3.42	0.98	0.0313744	0.51095	2.35	3.69	1.34	0.00457493	0.255879	3.15	3.35	0.2	0.586915	0.906506	MDP0000574524_r	S	2	AT1G07400	17,8 kDa class I heat shock protein (HSP17,8-CI)	response to oxidative stress		123	a	c	a	c	acac
	AryANE_v1_00114079	1.07	2.53	1.46	0.000929005	0.121339	0.68	1.19	0.52	0.0161613	0.448574	1.08	2.49	1.41	0.00159036	0.236643	1.05	2.19	1.14	0.0126811	0.376054	MDP0000574978_r	S	1	AT4G31950	,	,		200	a	c	a	c	acac
	AryANE_v1_00114884	4.28	6.59	2.3	0.00102086	0.125492	4.17	4.46	0.29	0.282352	0.794793	4.03	6.14	2.1	0.000761643	0.262386	3.78	5.72	1.94	0.0171656	0.402521	MDP0000602932_r	S	1	AT3G56940	AT103 (DICARBOXYLATE DIIRON 1)	electron transport		659	a	c	a	c	acac
	AryANE_v1_00115078	2.05	3.3	1.25	0.00163925	0.137746	1.9	2.32	0.42	0.0232286	0.476459	1.71	3.16	1.45	0.00192479	0.244017	2.07	3.48	1.41	0.0276488	0.457297	MDP0000609416_r	S	2	AT3G47570	leucine-rich repeat transmembrane protein kinase, putative	protein amino acid phosphorylation		781	a	c	a	c	acac
	AryANE_v1_00115186	2.62	3.35	0.73	0.006595	0.190842	2.59	2.26	-0.32	0.0449824	0.548702	1.77	2.85	1.07	0.00520244	0.260209	2.24	3.17	0.93	0.153052	0.768214	MDP0000612758_r	S	2	AT1G49390	oxidoreductase, 2OG-Fe(II) oxygenase family protein	flavonoid biosynthetic process		178	a	c	a	c	acac
	AryANE_v1_00115388	0.8	2.29	1.49	0.00392268	0.164022	0.61	0.62	0.02	0.836242	0.94028	1.08	2.15	1.07	0.00285105	0.247791	0.87	2.09	1.21	0.0112601	0.363696	MDP0000618810_r	S	4	AT1G32470	glycine cleavage system H protein, mitochondrial, putative	glycine catabolic process		242	a	c	a	c	acac
	AryANE_v1_00115546	2.96	5.9	2.94	0.00705085	0.194938	2.74	2.82	0.08	0.831357	0.93881	2.81	5.65	2.83	0.00108269	0.245689	2.7	5.04	2.34	0.0192278	0.416242	MDP0000624350_r	S	2	AT1G03130	PSAD-2 (photosystem I subunit D-2)	photosynthesis		297	a	c	a	c	acac
	AryANE_v1_00115864	5.36	6.43	1.07	0.00267912	0.149387	5.12	5.67	0.55	0.0119417	0.43179	4.84	6.08	1.24	0.00290528	0.247971	5.62	6.33	0.71	0.136901	0.748479	MDP0000635582_r	S	2	AT3G47570	leucine-rich repeat transmembrane protein kinase, putative	protein amino acid phosphorylation		550	a	c	a	c	acac
	AryANE_v1_00115945	5.96	7.31	1.35	0.00536219	0.181759	5.45	6.32	0.87	0.069223	0.608726	5.41	7.07	1.65	0.00669155	0.271089	5.83	6.39	0.56	0.0146649	0.39018	MDP0000638263_r	S	2	AT5G58070	,	,		284	a	c	a	c	acac
	AryANE_v1_00116358	0.94	2.65	1.71	0.00463743	0.172923	0.78	0.63	-0.15	0.413677	0.826751	1.08	2.07	0.99	0.00370387	0.252272	1.04	2.1	1.05	0.0251677	0.445752	MDP0000652388_r	S	1	AT5G17860	cation exchanger, putative (CAX7)	cation transport		475	a	c	a	c	acac
	AryANE_v1_00116691	0.15	1.99	1.84	0.000574249	0.11152	-0.04	-0.07	-0.03	0.763924	1	0.2	1.6	1.39	0.00964837	0.290772	0.12	1.25	1.13	0.0102619	0.35518	MDP0000662418_r	S	4	AT2G45550	CYP76C4 (cytochrome P450, family 76, subfamily C, polypeptide 4); oxygen binding	electron transport		199	a	c	a	c	acac
	AryANE_v1_00116787	2.17	3.5	1.33	0.00242967	0.146435	1.65	1.86	0.21	0.26303	0.788818	1.97	3.4	1.42	0.00138295	0.237782	2.4	3.6	1.2	0.0207919	0.425537	MDP0000665252_r	S	1	AT1G29820	unknown protein	biological process unknown		650	a	c	a	c	acac
	AryANE_v1_00116887	0.9	2	1.1	0.00221099	0.143999	1.21	1.67	0.46	0.184699	0.756471	1.39	2.78	1.39	0.0029704	0.248838	1.24	2.02	0.78	0.0251018	0.445827	MDP0000668523_r	S	1	AT3G07600	heavy-metal-associated domain-containing protein	metal ion transport		58.2	a	c	a	c	acac
	AryANE_v1_00117350	4.93	6.54	1.61	0.00101634	0.125257	5.32	5.66	0.34	0.0542946	0.572238	5.13	6.31	1.18	0.00620441	0.268027	5.24	6.45	1.21	0.015107	0.392622	MDP0000682272_r	S	1	AT1G14360	ATUTR3/UTR3 (UDP-GALACTOSE TRANSPORTER 3); pyrimidine nucleotide sugar transporter	biological process unknown		303	a	c	a	c	acac
	AryANE_v1_00117537	5.18	6.25	1.07	0.00257205	0.147173	4.41	4.93	0.52	0.0475865	0.555356	4.75	6.03	1.27	0.00181359	0.242531	4.29	5.2	0.91	0.156084	0.772881	MDP0000688187_r	S	1	AT3G62550	universal stress protein (USP) family protein	response to stress		154	a	c	a	c	acac
	AryANE_v1_00117587	3.29	4.15	0.86	0.00678978	0.192822	3.18	3.54	0.36	0.0426294	0.543903	2.7	3.74	1.03	0.00306163	0.249022	2.86	3.5	0.64	0.0139902	0.384916	MDP0000689933_r	S	2	AT3G48990	AMP-dependent synthetase and ligase family protein	metabolic process		115	a	c	a	c	acac
	AryANE_v1_00118131	1.62	4	2.38	0.00171376	0.137861	1.29	1.62	0.33	0.0888629	0.645198	1.64	4.03	2.38	0.000404909	0.318178	1.41	3.27	1.86	0.017721	0.404104	MDP0000706975_r	S	2	AT3G14420	(S)-2-hydroxy-acid oxidase, peroxisomal, putative / glycolate oxidase, putative / short chain alpha-hydroxy acid oxidase, putative	electron transport		641	a	c	a	c	acac
	AryANE_v1_00118197	3.09	6.33	3.24	0.00396622	0.163918	3.38	4.01	0.63	0.240351	0.779941	3.12	5.85	2.73	0.00503466	0.258341	2.9	5.36	2.46	0.0433065	0.525409	MDP0000708928_r	S	1	AT2G05070	LHCB2,2 (Photosystem II light harvesting complex gene 2,2); chlorophyll binding	photosynthesis, light harvesting		466	a	c	a	c	acac
	AryANE_v1_00118341	1.79	2.64	0.85	0.00581611	0.185133	1.89	1.6	-0.29	0.223956	0.772719	1.72	2.5	0.77	0.00671096	0.270837	1.56	2.24	0.68	0.0296896	0.465739	MDP0000713652_r	S	1	AT1G73885	unknown protein	biological process unknown		135	a	c	a	c	acac
	AryANE_v1_00118750	6.02	7.18	1.16	0.00257951	0.147249	5.62	5.9	0.28	0.0758061	0.622604	5.73	6.67	0.93	0.00407832	0.256804	5.92	7	1.08	0.0325804	0.47876	MDP0000727446_r	S	2	AT1G52600	signal peptidase, putative	signal peptide processing		186	a	c	a	c	acac
	AryANE_v1_00118924	3.74	5.64	1.9	0.000520859	0.112265	3.76	3.65	-0.11	0.486948	0.84501	3.21	5.51	2.29	0.000563607	0.288112	3.35	5	1.65	0.0371649	0.49726	MDP0000733336_r	S	1	AT3G06390	integral membrane family protein	biological process unknown		124	a	c	a	c	acac
	AryANE_v1_00118965	4.77	5.84	1.07	0.00799052	0.202726	4.65	4.95	0.3	0.193596	0.759828	4.62	6.28	1.66	0.00127152	0.237523	4.34	5.98	1.64	0.0242387	0.443822	MDP0000734649_r	S	1	AT5G14410	unknown protein	biological process unknown		60.8	a	c	a	c	acac
	AryANE_v1_00119186	1.96	3.03	1.07	0.00565643	0.183949	1.59	2.04	0.45	0.0275834	0.49551	1.93	2.86	0.92	0.00525064	0.260973	2.08	2.95	0.87	0.0115543	0.367466	MDP0000742436_r	S	1	AT5G24010	protein kinase family protein	protein amino acid phosphorylation		984	a	c	a	c	acac
	AryANE_v1_00119249	2.29	5.04	2.75	0.00019391	0.127675	2.09	2.54	0.46	0.0280128	0.496721	2.07	5.07	3	0.000180311	0.535759	2.65	4.44	1.79	0.0311453	0.472016	MDP0000744728_r	S	4	AT3G47340	ASN1 (DARK INDUCIBLE 6)	asparagine biosynthetic process		149	a	c	a	c	acac
	AryANE_v1_00119451	4.82	5.51	0.69	0.00944903	0.21494	4.29	4.03	-0.26	0.246992	0.782508	4.17	5.18	1.01	0.00810513	0.28126	4.36	4.78	0.41	0.0337957	0.483416	MDP0000751443_r	S	4	AT1G24430	transferase family protein	N-terminal protein myristoylation		316	a	c	a	c	acac
	AryANE_v1_00119487	6.69	8.02	1.33	0.00646046	0.190213	6.63	6.82	0.19	0.462249	0.838117	6.28	7.7	1.42	0.00934281	0.287859	6.68	7.82	1.14	0.0717649	0.617552	MDP0000752718_r	S	4	AT1G23740	oxidoreductase, zinc-binding dehydrogenase family protein	metabolic process		95.5	a	c	a	c	acac
	AryANE_v1_00119488	5.76	6.69	0.93	0.00764975	0.200264	5.55	5.82	0.28	0.0732988	0.616728	5.67	6.67	0.99	0.004563	0.256266	5.62	6.76	1.14	0.0271399	0.453766	MDP0000752720_r	S	4	AT1G23740	oxidoreductase, zinc-binding dehydrogenase family protein	metabolic process		387	a	c	a	c	acac
	AryANE_v1_00119613	2.13	3.25	1.12	0.00260814	0.148093	1.75	2.33	0.58	0.0481047	0.556668	1.8	3.63	1.83	0.00310284	0.25002	2.71	3.37	0.65	0.0251358	0.44585	MDP0000756536_r	S	4	AT3G05910	pectinacetylesterase, putative	biological process unknown		514	a	c	a	c	acac
	AryANE_v1_00120412	3.4	4.18	0.78	0.00613068	0.188108	3.26	3.13	-0.13	0.457268	0.837066	3.08	3.87	0.78	0.00797369	0.279556	3.39	4.13	0.74	0.0119995	0.37049	MDP0000780353_r	S	2	AT1G72790	hydroxyproline-rich glycoprotein family protein	biological process unknown		117	a	c	a	c	acac
	AryANE_v1_00120659	0.35	1.18	0.83	0.00575592	0.184562	0.33	0.37	0.04	0.701058	0.900524	0.56	1.45	0.88	0.00477295	0.255243	0.64	1.38	0.74	0.0157927	0.396173	MDP0000787861_r	S	1					NA	a	c	a	c	acac
	AryANE_v1_00120682	0.56	1.56	1	0.00794826	0.202509	0.55	0.92	0.37	0.0973052	0.660317	0.78	1.61	0.82	0.00582356	0.264177	0.83	1.33	0.5	0.0198042	0.42097	MDP0000788644_r	S	2	AT1G75250	myb family transcription factor	regulation of transcription		114	a	c	a	c	acac
	AryANE_v1_00121160	5.81	7.34	1.53	0.00862197	0.208406	6.06	5.51	-0.54	0.151934	0.731751	5.58	7.12	1.53	0.00122931	0.240504	5.06	7.35	2.29	0.018309	0.409474	MDP0000803636_r	S	1	AT1G24540	CYP86C1 (cytochrome P450, family 86, subfamily C, polypeptide 1); oxygen binding	electron transport		644	a	c	a	c	acac
	AryANE_v1_00121194	3.07	4.51	1.44	0.00104227	0.125555	2.89	3	0.11	0.465472	0.839129	3.26	4.82	1.56	0.00434091	0.258287	2.97	3.96	0.99	0.125028	0.731919	MDP0000804812_r	S	1	AT4G23420	short-chain dehydrogenase/reductase (SDR) family protein	metabolic process		132	a	c	a	c	acac
	AryANE_v1_00121419	0.87	1.72	0.85	0.0085762	0.208137	0.58	0.7	0.13	0.271865	0.791535	0.9	1.75	0.85	0.00632016	0.267676	0.91	1.64	0.73	0.0188168	0.413644	MDP0000811801_r	S	1	AT4G30230	unknown protein	biological process unknown		100	a	c	a	c	acac
	AryANE_v1_00121493	0.35	3.26	2.91	0.00634207	0.189808	0.03	0.13	0.11	0.39535	0.823632	0.72	2.02	1.29	0.00411943	0.256841	0.49	1.91	1.41	0.0545527	0.569197	MDP0000813922_r	S	4	AT5G28450	chlorophyll A-B binding protein, chloroplast, putative / LHCI type II CAB, putative	photosynthesis, light harvesting		86.7	a	c	a	c	acac
	AryANE_v1_00121929	2.03	3.23	1.2	0.0036856	0.160388	2.01	1.91	-0.1	0.68785	0.896229	1.95	3.26	1.31	0.00205185	0.243868	1.67	2.64	0.97	0.0123506	0.372045	MDP0000827637_r	S	1					NA	a	c	a	c	acac
	AryANE_v1_00122061	1.55	4.32	2.77	0.000154304	0.131268	1.6	1.31	-0.29	0.364095	0.817063	1.73	3.54	1.8	0.00395687	0.25681	1.52	3.41	1.89	0.0301164	0.467354	MDP0000831656_r	S	4	AT5G54190	PORA (Protochlorophyllide reductase A); oxidoreductase/ protochlorophyllide reductase	metabolic process		617	a	c	a	c	acac
	AryANE_v1_00122522	1.98	3.22	1.24	0.00156347	0.135158	1.71	2.05	0.34	0.138985	0.719041	1.55	2.56	1	0.00389121	0.255867	1.97	2.79	0.82	0.0469425	0.538584	MDP0000846265_r	S	1	AT3G46780	PTAC16 (PLASTID TRANSCRIPTIONALLY ACTIVE18)	metabolic process		528	a	c	a	c	acac
	AryANE_v1_00122573	5.91	7.39	1.48	0.00951425	0.214948	5.66	5.72	0.06	0.601905	0.873497	5.27	6.62	1.35	0.00282988	0.247535	5.53	6.59	1.06	0.0855332	0.656285	MDP0000847771_r	S	1	AT3G28917	MIF2 (MINI ZINC FINGER 2); DNA binding	biological process unknown		92	a	c	a	c	acac
	AryANE_v1_00122794	4.41	6.56	2.15	0.000347509	0.115993	4.39	3.89	-0.5	0.0417585	0.543036	3.96	6.69	2.73	0.000899459	0.250799	3.6	6.07	2.47	0.0281838	0.460627	MDP0000854250_r	S	4	AT2G26500	cytochrome b6f complex subunit (petM), putative	electron transport		92.8	a	c	a	c	acac
	AryANE_v1_00122917	1.14	4	2.86	0.000625576	0.111778	0.97	1.04	0.08	0.638666	0.883954	1.2	3.1	1.9	0.00410354	0.257031	1.35	3.05	1.7	0.0286604	0.462308	MDP0000858039_r	S	2	AT3G50820	PSBO-2/PSBO2 (PHOTOSYSTEM II SUBUNIT O-2); oxygen evolving	photoinhibition		566	a	c	a	c	acac
	AryANE_v1_00123344	1.15	2.56	1.41	0.00377674	0.162297	0.82	0.58	-0.24	0.130237	0.706877	0.83	1.67	0.83	0.00628862	0.267413	0.82	1.59	0.77	0.0167925	0.400075	MDP0000870778_r	S	1	AT3G51550	protein kinase family protein	protein amino acid phosphorylation		721	a	c	a	c	acac
	AryANE_v1_00123751	2.78	3.53	0.75	0.0076711	0.200332	2.92	2.65	-0.27	0.0669614	0.604787	2.73	3.58	0.84	0.00525923	0.260311	2.73	3.48	0.75	0.018827	0.413582	MDP0000883220_r	S	2	AT3G06660	PAPA-1-like family protein / zinc finger (HIT type) family protein	biological process unknown		184	a	c	a	c	acac
	AryANE_v1_00124215	1.33	2.57	1.24	0.00356539	0.160085	1.07	1.79	0.73	0.0760968	0.623233	0.98	1.66	0.68	0.00944841	0.288866	1.77	1.8	0.03	0.78253	0.943646	MDP0000898951_r	S	4	AT5G55190	RAN3; GTP binding	intracellular protein transport		240	a	c	a	c	acac
	AryANE_v1_00124488	0.2	2.83	2.63	0.000519198	0.112665	0.17	0.13	-0.03	0.809203	0.931113	0.43	2.05	1.61	0.00150411	0.23796	0.17	2.09	1.92	0.0141968	0.386361	MDP0000907275_r	S	4	A5B6Y3_VITVI	Putative uncharacterized protein		Vitis vinifera (Grape)	75.9	a	c	a	c	acac
	AryANE_v1_00124738	5	6.81	1.81	0.000509498	0.113375	4.73	4.85	0.12	0.31335	0.803549	4.49	6.74	2.24	0.000780743	0.260472	3.96	6.05	2.09	0.042736	0.524366	MDP0000915138_r	S	2					NA	a	c	a	c	acac
	AryANE_v1_00125718	2.33	3.32	0.99	0.00291191	0.150901	2.7	2.06	-0.64	0.0217966	0.468921	2.35	3.1	0.75	0.00718579	0.274063	1.73	2.57	0.84	0.0523934	0.56023	MDP0000943251_r	S	1	AT5G05550	transcription factor	regulation of transcription		176	a	c	a	c	acac
	AryANE_v1_00125846	0.86	2.28	1.41	0.00170985	0.137777	0.73	0.48	-0.24	0.0985599	0.662372	0.79	2.06	1.27	0.00821485	0.281472	0.49	1.21	0.72	0.0309284	0.470525	MDP0000947001_r	S	1	AT3G56010	unknown protein	biological process unknown		141	a	c	a	c	acac
	AryANE_v1_00063238	4.94	6.05	1.11	0.00365217	0.160385	4.27	4.45	0.18	0.346963	0.81231	4.5	5.02	0.51	0.0395792	0.408518	4.12	4.81	0.69	0.00883779	0.340537	MDP0000022785_r	S	4	AT5G44070	CAD1 (CADMIUM SENSITIVE 1)	phytochelatin biosynthetic process		466	a	c	c	a	acca
	AryANE_v1_00064026	5.46	7	1.54	0.00138555	0.132267	5.38	4.77	-0.61	0.0142439	0.440132	5.14	5.67	0.52	0.0182852	0.332936	4.43	5.62	1.19	0.00518601	0.309895	MDP0000120560_r	S	1	AT1G75900	family II extracellular lipase 3 (EXL3)	lipid metabolic process		412	a	c	c	a	acca
	AryANE_v1_00064101	2.05	3.89	1.84	0.00074401	0.117634	2.03	1.94	-0.09	0.585834	0.869409	1.81	3.35	1.54	0.0539603	0.447466	1.31	2.84	1.53	0.00664603	0.319879	MDP0000120931_r	S	2	AT4G28950	ARAC7/ATROP9/RAC7/ROP9 (rho-related protein from plants 9); GTP binding	small GTPase mediated signal transduction		375	a	c	c	a	acca
	AryANE_v1_00064670	2.4	3.29	0.89	0.00470552	0.173444	2.1	1.6	-0.49	0.124288	0.699124	1.95	2.68	0.72	0.0137314	0.312721	1.38	2.29	0.91	0.00442378	0.308922	MDP0000123760_r	S	4	AT5G17680	disease resistance protein (TIR-NBS-LRR class), putative	apoptosis		414	a	c	c	a	acca
	AryANE_v1_00064916	0.31	1.41	1.1	0.00313686	0.154402	0.07	0.02	-0.05	0.693378	0.897828	0.26	0.51	0.25	0.108878	0.561652	0.51	1.31	0.79	0.00635138	0.315585	MDP0000124827_r	S	1	AT5G15150	ATHB-3 (ARABIDOPSIS THALIANA HOMEOBOX 3); DNA binding / transcription factor	regulation of transcription, DNA-dependent		225	a	c	c	a	acca
	AryANE_v1_00065205	3.39	4.06	0.67	0.00840836	0.206567	3.08	2.7	-0.38	0.281836	0.794786	3.28	3.93	0.64	0.0140842	0.314577	2.46	3.16	0.7	0.00838865	0.339867	MDP0000126259_r	S	4	D4QDZ2_PYRPY	Flowering locus C-like gene		Pyrus pyrifolia (Japanese pear) (Pyrus serotina)	106	a	c	c	a	acca
	AryANE_v1_00065281	0.44	3.4	2.96	0.000122023	0.148482	0.22	0.34	0.13	0.304179	0.801673	0.67	2.87	2.2	0.0123113	0.304839	0.43	2.19	1.76	0.00429526	0.307615	MDP0000126601_r	S	4	AT5G14920	gibberellin-regulated family protein	response to gibberellin stimulus		97.4	a	c	c	a	acca
	AryANE_v1_00065828	0.28	1.19	0.91	0.0048183	0.175117	0.1	0.56	0.47	0.0209781	0.46798	0.43	1.15	0.72	0.0291429	0.375622	0.46	1.2	0.74	0.00963971	0.350723	MDP0000129193_r	S	4	AT2G37390	heavy-metal-associated domain-containing protein	metal ion transport		108	a	c	c	a	acca
	AryANE_v1_00065870	0.87	1.91	1.04	0.00250271	0.146699	0.71	0.96	0.26	0.125274	0.700442	0.88	2.34	1.45	0.0248622	0.361515	1.07	1.86	0.79	0.00686157	0.32355	MDP0000129374_r	S	1	AT3G14470	disease resistance protein (NBS-LRR class), putative	apoptosis		394	a	c	c	a	acca
	AryANE_v1_00066603	0.92	1.82	0.9	0.00367768	0.160406	0.61	0.77	0.16	0.361095	0.816148	0.88	1.7	0.82	0.0214309	0.346488	1.07	2.12	1.05	0.00311274	0.294723	MDP0000132802_r	S	4	AT4G28660	photosystem II reaction centre W (PsbW) family protein	photosynthesis		203	a	c	c	a	acca
	AryANE_v1_00067359	3.8	4.72	0.92	0.00364337	0.160586	3.31	2.66	-0.65	0.0118788	0.432283	3.02	3.8	0.78	0.031365	0.383175	2.56	3.42	0.86	0.00531419	0.311113	MDP0000136517_r	S	1	AT4G02630	protein kinase family protein	protein amino acid phosphorylation		620	a	c	c	a	acca
	AryANE_v1_00068093	4.46	5.47	1.01	0.00267399	0.149361	4.04	4.41	0.37	0.198582	0.762232	4.37	5.68	1.31	0.0404309	0.410535	3.81	4.68	0.87	0.008753	0.339883	MDP0000139849_r	S	1	AT5G22000	CIC7E11; protein binding / zinc ion binding	biological process unknown		107	a	c	c	a	acca
	AryANE_v1_00068391	3.59	4.53	0.94	0.00430088	0.168684	3.3	2.6	-0.7	0.0891142	0.645705	2.74	2.53	-0.22	0.267434	0.704595	1.92	2.91	0.99	0.00491907	0.307849	MDP0000141448_r	S	2	AT5G26230	unknown protein	biological process unknown		108	a	c	c	a	acca
	AryANE_v1_00068529	1.4	2.26	0.86	0.00825385	0.205236	0.94	0.79	-0.15	0.366377	0.817618	1.15	2.03	0.87	0.0109735	0.298109	0.82	1.84	1.02	0.00402971	0.303906	MDP0000142193_r	S	1	AT3G02850	SKOR (stelar K+ outward rectifier); cyclic nucleotide binding / outward rectifier potassium channel	ion transport		906	a	c	c	a	acca
	AryANE_v1_00068589	3.51	4.82	1.31	0.00877623	0.209293	3.06	2.71	-0.34	0.337634	0.809754	2.9	3.32	0.42	0.375868	0.757665	2.19	3.68	1.49	0.00936421	0.348146	MDP0000142485_r	S	1	AT2G18980	peroxidase, putative	electron transport		466	a	c	c	a	acca
	AryANE_v1_00069126	4.29	5.89	1.6	0.000858047	0.120415	3.91	4.06	0.16	0.219992	0.771513	3.84	5.56	1.71	0.0143529	0.316122	3.61	5.13	1.52	0.00123835	0.335097	MDP0000145258_r	S	2	AT1G61065	unknown protein	biological process unknown		109	a	c	c	a	acca
	AryANE_v1_00069182	0.84	1.81	0.97	0.00425905	0.168348	0.83	0.66	-0.17	0.297493	0.800147	0.8	1.37	0.57	0.0173819	0.329159	0.78	1.45	0.67	0.0097037	0.35064	MDP0000145533_r	S	1	B9RCL4_RICCO	Putative uncharacterized protein		Ricinus communis (Castor bean)	516	a	c	c	a	acca
	AryANE_v1_00069342	0.63	1.75	1.12	0.00201954	0.139367	0.3	0.49	0.2	0.196883	0.761769	0.52	1.3	0.77	0.0120649	0.30332	0.48	1.58	1.1	0.00317041	0.295484	MDP0000146339_r	S	1	AT5G53980	ATHB52 (ARABIDOPSIS THALIANA HOMEOBOX PROTEIN 52); transcription factor	regulation of transcription, DNA-dependent		124	a	c	c	a	acca
	AryANE_v1_00069655	1.49	2.9	1.41	0.00126446	0.129311	1.83	1.6	-0.23	0.116012	0.687183	1.62	2.83	1.21	0.0100931	0.294018	1.31	2.59	1.28	0.00249513	0.289833	MDP0000147872_r	S	2	AT5G43630	zinc knuckle (CCHC-type) family protein	biological process unknown		177	a	c	c	a	acca
	AryANE_v1_00070179	1.39	2.69	1.3	0.00240989	0.146067	1.09	1.38	0.3	0.19162	0.759457	1.41	2.88	1.46	0.0108057	0.297979	1.56	2.63	1.07	0.00651526	0.317272	MDP0000150290_r	S	1	AT1G30840	ATPUP4 (Arabidopsis thaliana purine permease 4); purine transporter	metabolic process		327	a	c	c	a	acca
	AryANE_v1_00070453	1.58	2.65	1.07	0.00239215	0.14582	1.92	1.69	-0.22	0.351155	0.813164	1.83	2.86	1.03	0.0245069	0.359927	1.6	2.76	1.16	0.00562963	0.312852	MDP0000151647_r	S	2	AT1G42550	PMI1 (PLASTID MOVEMENT IMPAIRED1)	chloroplast relocation		711	a	c	c	a	acca
	AryANE_v1_00071452	5.34	6.17	0.83	0.00541348	0.182404	4.68	4.92	0.25	0.20109	0.763254	4.32	5.62	1.3	0.0261906	0.365676	5.05	5.98	0.93	0.00512735	0.310678	MDP0000156477_r	S	1	B9RIF3_RICCO	Putative uncharacterized protein		Ricinus communis (Castor bean)	1256	a	c	c	a	acca
	AryANE_v1_00071546	5.06	5.79	0.73	0.00676261	0.192791	4.77	4.7	-0.07	0.548312	0.860195	4.45	5.3	0.85	0.0107476	0.298018	4.26	5.24	0.97	0.00658405	0.318667	MDP0000156986_r	S	4	AT1G35180	unknown protein	biological process unknown		228	a	c	c	a	acca
	AryANE_v1_00071675	2.78	3.82	1.04	0.0060705	0.187458	2.45	2.31	-0.13	0.63364	0.882787	2.44	2.8	0.36	0.268003	0.704864	2.16	3.28	1.12	0.00418595	0.304596	MDP0000157647_r	S	4	AT1G74520	ATHVA22A (Arabidopsis thaliana HVA22 homologue A)	biological process unknown		233	a	c	c	a	acca
	AryANE_v1_00071748	3.28	5.45	2.17	0.000507618	0.113219	3.64	3.44	-0.2	0.398379	0.824594	2.86	4.16	1.29	0.0172111	0.327884	2.77	4.64	1.86	0.00126341	0.329701	MDP0000158037_r	S	1	AT3G13690	protein kinase family protein	protein amino acid phosphorylation		1017	a	c	c	a	acca
	AryANE_v1_00071950	0.98	2.52	1.54	0.00104924	0.125765	0.93	0.88	-0.05	0.722539	0.906393	0.87	1.52	0.64	0.0120556	0.303166	0.91	1.97	1.05	0.00501943	0.309654	MDP0000158990_r	S	3	AT5G04530	beta-ketoacyl-CoA synthase family protein	metabolic process		162	a	c	c	a	acca
	AryANE_v1_00072228	1.29	2.36	1.07	0.00229449	0.145303	1.04	1.18	0.14	0.278309	0.793765	0.96	1.56	0.59	0.0135571	0.310761	0.99	1.92	0.93	0.00937231	0.34804	MDP0000160444_r	S	1	AT2G45510	CYP704A2 (cytochrome P450, family 704, subfamily A, polypeptide 2); oxygen binding	electron transport		467	a	c	c	a	acca
	AryANE_v1_00072773	4.58	5.63	1.05	0.00312686	0.154067	4.98	4.23	-0.75	0.0758762	0.622861	4	4.45	0.44	0.0414852	0.414512	3.74	4.62	0.88	0.00635663	0.315024	MDP0000163222_r	S	1	AT5G48460	fimbrin-like protein, putative	biological process unknown		1066	a	c	c	a	acca
	AryANE_v1_00073812	2.35	3.38	1.03	0.00443603	0.170574	2.07	1.48	-0.59	0.0219712	0.468686	2.38	2.91	0.52	0.020026	0.340263	1.56	3.03	1.47	0.00134715	0.322406	MDP0000168388_r	S	3	AT5G18290	SIP1;2 (SMALL AND BASIC INTRINSIC PROTEIN1B)	transport		54.7	a	c	c	a	acca
	AryANE_v1_00075944	0.17	1.42	1.25	0.00170529	0.13764	0.16	0.05	-0.11	0.319148	0.805893	0.33	0.89	0.56	0.0203823	0.340836	0.27	1.12	0.84	0.00576002	0.312086	MDP0000179216_r	S	4	AT2G36970	UDP-glucoronosyl/UDP-glucosyl transferase family protein	metabolic process		570	a	c	c	a	acca
	AryANE_v1_00076111	6.04	7.03	0.99	0.00534444	0.181541	6.2	6.19	-0.01	0.969444	0.987637	5.79	6.36	0.57	0.0150918	0.318526	5.47	6.55	1.08	0.00684045	0.323515	MDP0000180039_r	S	4	AT1G14930	major latex protein-related / MLP-related	defense response		122	a	c	c	a	acca
	AryANE_v1_00076133	0.23	1.29	1.06	0.00251664	0.147067	0.07	0.22	0.15	0.500094	0.847845	0.27	1.56	1.29	0.0139603	0.314022	0.33	1.49	1.16	0.00960584	0.350696	MDP0000180161_r	S	3	AT1G45616	leucine-rich repeat family protein	defense response		113	a	c	c	a	acca
	AryANE_v1_00076802	4.49	5.92	1.43	0.00510522	0.179373	4.53	4.11	-0.42	0.0236005	0.477359	4.38	5.5	1.11	0.0170417	0.326882	3.46	4.83	1.37	0.00277188	0.289819	MDP0000183682_r	S	1	AT5G08640	FLS (FLAVONOL SYNTHASE)	response to oxidative stress		209	a	c	c	a	acca
	AryANE_v1_00077100	1.43	2.46	1.03	0.00325378	0.156315	1.38	1.51	0.14	0.412561	0.82643	1.17	2.43	1.25	0.0271712	0.369176	1.18	1.94	0.76	0.00825183	0.339376	MDP0000185220_r	S	2	AT1G75100	JAC1 (J-DOMAIN PROTEIN REQUIRED FOR CHLOROPLAST ACCUMULATION RESPONSE 1); heat shock protein binding	chloroplast avoidance movement		179	a	c	c	a	acca
	AryANE_v1_00077196	4.94	6.22	1.28	0.00455899	0.17227	4.65	4.1	-0.54	0.104526	0.671996	4.36	5.48	1.12	0.0212132	0.345435	3.64	5.65	2.01	0.000582483	0.367431	MDP0000185635_r	S	2	AT1G76160	SKS5 (SKU5 Similar 5); copper ion binding / oxidoreductase	biological process unknown		773	a	c	c	a	acca
	AryANE_v1_00077868	7.7	8.64	0.94	0.00348509	0.159382	7.53	7.53	0	0.996894	0.99862	7.38	8.1	0.72	0.0442035	0.421223	6.8	8	1.2	0.00703698	0.326806	MDP0000188935_r	S	4	AT5G12020	17,6 kDa class II heat shock protein (HSP17,6-CII)	response to heat		128	a	c	c	a	acca
	AryANE_v1_00078014	4.37	5.38	1.01	0.00273991	0.149737	4.02	3.97	-0.05	0.73993	0.911328	3.8	4.26	0.46	0.11092	0.564317	3.39	4.48	1.09	0.00994383	0.353023	MDP0000189697_r	S	4	AT3G52990	pyruvate kinase, putative	glycolysis		218	a	c	c	a	acca
	AryANE_v1_00078044	4.49	5.55	1.06	0.00429931	0.16876	4.09	3.96	-0.13	0.305826	0.802139	3.88	4.63	0.75	0.0442292	0.421299	3.52	4.71	1.19	0.00394464	0.303009	MDP0000189832_r	S	2	AT5G42390	metalloendopeptidase	proteolysis		1028	a	c	c	a	acca
	AryANE_v1_00078637	4.19	5.21	1.02	0.00802228	0.203263	4.31	3.67	-0.64	0.13954	0.719705	3.45	4.48	1.03	0.0816777	0.511431	3.47	4.5	1.03	0.003836	0.300727	MDP0000192830_r	S	1	AT1G75780	TUB1 (tubulin beta-1 chain); structural molecule	microtubule-based process		848	a	c	c	a	acca
	AryANE_v1_00078834	3.66	4.76	1.1	0.00235064	0.145973	3.12	3.29	0.17	0.19375	0.759778	2.89	3.68	0.79	0.0995025	0.545014	3.16	4.19	1.03	0.00823937	0.33945	MDP0000193780_r	S	2	AT1G24430	transferase family protein	N-terminal protein myristoylation		337	a	c	c	a	acca
	AryANE_v1_00079349	2.91	4.21	1.3	0.00214947	0.142897	2.38	2.88	0.5	0.0156318	0.446925	2.76	5.13	2.37	0.0113743	0.298588	3.15	4.97	1.82	0.00107902	0.339201	MDP0000196404_r	S	1	AT5G49690	UDP-glucoronosyl/UDP-glucosyl transferase family protein	metabolic process		339	a	c	c	a	acca
	AryANE_v1_00079776	3.22	4.26	1.04	0.00461976	0.172935	3.31	3.08	-0.23	0.548908	0.860412	3.12	3.76	0.64	0.0110315	0.297812	2.51	4.28	1.77	0.00593609	0.312386	MDP0000198439_r	S	1	AT5G64330	NPH3 (NON-PHOTOTROPIC HYPOCOTYL 3); signal transducer	response to light stimulus		234	a	c	c	a	acca
	AryANE_v1_00079899	4.74	5.55	0.81	0.00550598	0.182766	4.92	4.32	-0.6	0.0327268	0.515661	5.04	6.39	1.35	0.0247684	0.360813	4.81	6.01	1.2	0.00262128	0.288646	MDP0000199086_r	S	1	AT1G52855	unknown protein	biological process unknown		95.5	a	c	c	a	acca
	AryANE_v1_00080139	6.5	7.56	1.06	0.00792198	0.202753	6.56	5.92	-0.63	0.0103721	0.424954	5.97	7.3	1.33	0.0151377	0.318574	5.4	7.13	1.73	0.000908376	0.363545	MDP0000200335_r	S	1	AT1G17840	ABC transporter family protein, unknown protein	autophagy		1068	a	c	c	a	acca
	AryANE_v1_00080162	1.22	3.25	2.03	0.00105758	0.126135	0.92	0.89	-0.03	0.909337	0.964771	1.28	2.34	1.05	0.0317468	0.384626	1.06	2.52	1.46	0.00769247	0.334573	MDP0000200425_r	S	4	AT1G24430	transferase family protein	N-terminal protein myristoylation		206	a	c	c	a	acca
	AryANE_v1_00081936	2.78	3.71	0.93	0.00357864	0.160231	2.43	3.05	0.62	0.013119	0.436705	2.23	3.34	1.11	0.0193316	0.337698	2.6	3.56	0.95	0.00917437	0.346911	MDP0000209492_r	S	4					NA	a	c	c	a	acca
	AryANE_v1_00082286	2.78	3.59	0.81	0.00537548	0.181888	2.67	2.17	-0.5	0.0308306	0.5097	2.88	3.83	0.94	0.0530773	0.445585	2.65	3.54	0.89	0.00714287	0.328045	MDP0000211439_r	S	3	AT4G01690	PPOX (PROTOPORPHYRINOGEN OXIDASE)	electron transport		68.6	a	c	c	a	acca
	AryANE_v1_00083542	6.08	7.21	1.13	0.00273902	0.149774	6.45	5.91	-0.54	0.0398066	0.539039	6.69	6.45	-0.24	0.573683	0.833656	5.43	6.51	1.08	0.00284512	0.29015	MDP0000217508_r	S	2	AT1G74310	ATHSP101 (HEAT SHOCK PROTEIN 101); ATP binding / ATPase, esterase/lipase/thioesterase family protein	response to heat		1467	a	c	c	a	acca
	AryANE_v1_00083660	5.17	5.88	0.71	0.00725685	0.196121	5	4.63	-0.37	0.0324988	0.51494	4.74	5.42	0.68	0.0457157	0.425442	4.14	5.38	1.24	0.00302406	0.293325	MDP0000218159_r	S	1	AT5G21060	homoserine dehydrogenase	metabolic process		439	a	c	c	a	acca
	AryANE_v1_00083759	5.67	6.53	0.86	0.00531246	0.181481	5.37	5.11	-0.25	0.0814576	0.632304	5.25	6.15	0.9	0.0491539	0.434799	4.66	6.39	1.73	0.00416462	0.304673	MDP0000218683_r	S	4	AT1G02205	CER1 (ECERIFERUM 1)	metabolic process		482	a	c	c	a	acca
	AryANE_v1_00084163	5.54	6.79	1.25	0.0083817	0.206228	4.89	5.02	0.13	0.357564	0.814918	4.76	5.59	0.83	0.018142	0.331981	4.64	5.84	1.2	0.00721262	0.329659	MDP0000220797_r	S	1	AT5G59160	TOPP2 (Type one serine/threonine protein phosphatase 2); protein serine/threonine phosphatase	DNA repair		467	a	c	c	a	acca
	AryANE_v1_00085425	1.36	2.44	1.08	0.00279996	0.1497	0.9	0.78	-0.12	0.443704	0.834408	0.93	1.67	0.74	0.0325668	0.387065	0.84	1.95	1.11	0.00392329	0.303819	MDP0000227323_r	S	1	AT1G31130	unknown protein	biological process unknown		145	a	c	c	a	acca
	AryANE_v1_00085474	5.04	5.94	0.9	0.00371622	0.160557	5.08	5.22	0.14	0.437844	0.83349	4.62	5.24	0.62	0.0325108	0.386641	4.77	5.71	0.94	0.00632851	0.315766	MDP0000227577_r	S	1	AT4G39210	APL3 (large subunit of AGP 3)	biosynthetic process		763	a	c	c	a	acca
	AryANE_v1_00085570	2.27	3.17	0.9	0.00897355	0.210602	2.01	1.45	-0.56	0.256145	0.785186	1.67	2.49	0.82	0.0117252	0.302374	1.51	2.76	1.25	0.00432998	0.307787	MDP0000228247_r	S	4	AT3G57540	remorin family protein	biological process unknown		122	a	c	c	a	acca
	AryANE_v1_00086266	0.9	2.89	1.99	0.00949687	0.214909	0.53	0.73	0.2	0.38269	0.82012	0.82	2.71	1.89	0.0163521	0.323981	0.92	2.27	1.35	0.00229639	0.294392	MDP0000231680_r	S	4	AT4G31890	armadillo/beta-catenin repeat family protein	biological process unknown		404	a	c	c	a	acca
	AryANE_v1_00086550	3.76	5.61	1.85	0.000654825	0.113216	3.29	3	-0.29	0.409886	0.826137	3.24	4.26	1.02	0.029232	0.375752	2.94	4.59	1.65	0.00115929	0.333607	MDP0000232968_r	S	1	AT4G22290	ubiquitin thiolesterase	ubiquitin-dependent protein catabolic process		443	a	c	c	a	acca
	AryANE_v1_00086992	3.66	5.41	1.75	0.000598149	0.111219	3.6	3.98	0.38	0.135253	0.714045	4.01	4.98	0.97	0.0119573	0.302534	3.75	5.1	1.35	0.00466574	0.306918	MDP0000235197_r	S	1	AT5G48910	pentatricopeptide (PPR) repeat-containing protein	biological process unknown		471	a	c	c	a	acca
	AryANE_v1_00087005	5.57	7.18	1.61	0.0073152	0.196867	6.23	5.95	-0.27	0.459725	0.837176	5.15	6.23	1.08	0.0106395	0.297273	4.77	6.33	1.56	0.00135959	0.322144	MDP0000235280_r	S	1	AT2G26250	FDH (FIDDLEHEAD); acyltransferase	very-long-chain fatty acid metabolic process		863	a	c	c	a	acca
	AryANE_v1_00087067	5.43	7.42	1.98	0.00318599	0.15476	5.13	5.01	-0.12	0.784267	0.923397	4.83	6.85	2.02	0.0106969	0.297652	4.76	7.11	2.35	0.00974878	0.350938	MDP0000235606_r	S	4	AT5G14690	unknown protein	biological process unknown		59.3	a	c	c	a	acca
	AryANE_v1_00087106	1.8	3.24	1.44	0.00888769	0.210023	1.58	1.92	0.34	0.129649	0.706235	1.5	3.6	2.09	0.0132768	0.309105	1.79	3.13	1.34	0.00478724	0.30727	MDP0000235822_r	S	2	AT3G01990	ACR6 (ACT Domain Repeat 6)	metabolic process		605	a	c	c	a	acca
	AryANE_v1_00087179	1.45	3.35	1.9	0.0022041	0.144038	1.29	1.26	-0.03	0.930247	0.972346	1.35	3.02	1.67	0.032694	0.387559	1.52	2.7	1.18	0.00588336	0.312546	MDP0000236311_r	S	4	AT4G00750	dehydration-responsive family protein	biological process unknown		908	a	c	c	a	acca
	AryANE_v1_00088048	1.36	2.56	1.2	0.00177317	0.137575	1.12	0.79	-0.33	0.105493	0.673567	1.28	1.67	0.38	0.055026	0.449637	0.63	1.5	0.87	0.00547819	0.312083	MDP0000241185_r	S	1	AT1G49010	myb family transcription factor	response to salt stress		232	a	c	c	a	acca
	AryANE_v1_00089080	0.83	2.45	1.62	0.000690435	0.11563	0.55	0.69	0.14	0.45698	0.837146	0.74	2.76	2.01	0.0204871	0.341386	0.58	2.46	1.87	0.00503182	0.310017	MDP0000246477_r	S	1					NA	a	c	c	a	acca
	AryANE_v1_00089202	4.52	5.28	0.76	0.00684349	0.193319	4.28	3.67	-0.61	0.0957837	0.658413	4.15	4.63	0.48	0.118229	0.575097	3.37	4.58	1.21	0.00397584	0.302962	MDP0000247204_r	S	2	AT4G17180	glycosyl hydrolase family 17 protein	carbohydrate metabolic process		712	a	c	c	a	acca
	AryANE_v1_00090199	3.75	4.99	1.24	0.00157924	0.135547	3.42	3.3	-0.12	0.346212	0.812354	3.34	4.03	0.68	0.0150124	0.317768	3.16	4.14	0.98	0.00978356	0.351525	MDP0000252048_r	S	4	AT5G48820	ICK6 (KIP-RELATED PROTEIN 3)	cell cycle arrest		65.1	a	c	c	a	acca
	AryANE_v1_00090408	0.98	3.55	2.57	0.000214636	0.122088	0.66	0.51	-0.15	0.401965	0.824483	0.87	2.52	1.65	0.0155036	0.320529	0.64	1.91	1.27	0.00342988	0.29646	MDP0000252969_r	S	4	AT3G18050	unknown protein	biological process unknown		269	a	c	c	a	acca
	AryANE_v1_00090612	1.39	2.77	1.38	0.00167111	0.137537	1.09	0.88	-0.2	0.169117	0.745528	1.8	2.28	0.47	0.126002	0.587194	1.14	2.3	1.16	0.00974497	0.350933	MDP0000253999_r	S	4	AT3G08010	,	,		461	a	c	c	a	acca
	AryANE_v1_00091439	3.51	4.43	0.92	0.0041624	0.166861	3.18	2.33	-0.84	0.0130398	0.435881	3.46	4.28	0.82	0.131789	0.595595	2.38	4.14	1.75	0.00106822	0.340299	MDP0000258118_r	S	4	AT3G12620	protein phosphatase 2C family protein / PP2C family protein	0		476	a	c	c	a	acca
	AryANE_v1_00091757	1.69	2.75	1.06	0.00298985	0.152232	1.42	0.74	-0.68	0.0153201	0.446925	1.24	1.66	0.42	0.0688151	0.484996	0.98	1.79	0.81	0.00601802	0.313751	MDP0000259640_r	S	4	AT3G03220	ATEXPA13 (ARABIDOPSIS THALIANA EXPANSIN A13)	cellulose and pectin-containing cell wall organization and biogenesis		397	a	c	c	a	acca
	AryANE_v1_00091905	6.1	7.89	1.79	0.00492031	0.176357	6.82	6.29	-0.53	0.348454	0.812592	6.08	6.73	0.65	0.032192	0.385695	5.59	6.88	1.29	0.0021998	0.297211	MDP0000260404_r	S	4	AT5G08640	FLS (FLAVONOL SYNTHASE)	response to oxidative stress		197	a	c	c	a	acca
	AryANE_v1_00092136	3.68	5.19	1.51	0.00303107	0.152954	3.56	3.84	0.28	0.161411	0.738896	3.16	4.63	1.46	0.0215355	0.347057	3.87	4.87	1	0.00478438	0.307501	MDP0000261447_r	S	4	AT5G17230	PSY (PHYTOENE SYNTHASE)	biosynthetic process		351	a	c	c	a	acca
	AryANE_v1_00092254	1.43	2.39	0.96	0.0041939	0.167564	1.45	1.37	-0.07	0.573692	0.866847	1.86	2.99	1.13	0.0138524	0.313747	1.46	2.38	0.92	0.00432232	0.307702	MDP0000261986_r	S	1	AT5G02160	unknown protein	biological process unknown		120	a	c	c	a	acca
	AryANE_v1_00092347	0.7	2.13	1.43	0.00137674	0.13195	0.76	0.86	0.1	0.418008	0.827588	0.85	1.79	0.93	0.069291	0.486188	0.68	1.48	0.8	0.0072894	0.331103	MDP0000262602_r	S	1	AT4G29080	PAP2 (PHYTOCHROME-ASSOCIATED PROTEIN 2); transcription factor	regulation of translation		279	a	c	c	a	acca
	AryANE_v1_00092601	1.73	3.54	1.81	0.000519677	0.112515	1.41	1.04	-0.37	0.0442003	0.548568	1.73	2.09	0.35	0.0544195	0.448614	1.14	2.02	0.88	0.00480743	0.306706	MDP0000263659_r	S	1	AT5G55830	lectin protein kinase, putative	protein amino acid phosphorylation		245	a	c	c	a	acca
	AryANE_v1_00092685	3.1	6.17	3.07	0.00556318	0.183335	3.1	1.97	-1.13	0.0162151	0.448771	2.89	4.71	1.81	0.0558088	0.45211	1.7	4.46	2.76	0.00802364	0.337869	MDP0000264060_r	S	1	AT5G20740	invertase/pectin methylesterase inhibitor family protein	biological process unknown		171	a	c	c	a	acca
	AryANE_v1_00092926	5.87	6.83	0.95	0.00639208	0.190239	5.72	6.48	0.76	0.0349543	0.524511	5.86	7.09	1.23	0.0153021	0.318999	5.89	6.66	0.77	0.0072937	0.33114	MDP0000265131_r	S	2	AT1G23740	oxidoreductase, zinc-binding dehydrogenase family protein	metabolic process		310	a	c	c	a	acca
	AryANE_v1_00092968	3.64	4.47	0.83	0.0086891	0.20856	3.18	3.37	0.19	0.23535	0.777131	3.22	4.22	1	0.0118948	0.302079	3.04	4.03	0.99	0.00364796	0.297748	MDP0000265371_r	S	2	AT4G33080	kinase	protein amino acid phosphorylation		818	a	c	c	a	acca
	AryANE_v1_00093302	5.59	6.44	0.85	0.00599335	0.186695	5.19	5.6	0.42	0.0677216	0.606237	4.86	5.41	0.55	0.203841	0.665053	5.03	5.88	0.85	0.00659669	0.318793	MDP0000266979_r	S	1	AT1G31440	SH3 domain-containing protein 1 (SH3P1)	biological process unknown		256	a	c	c	a	acca
	AryANE_v1_00094429	3.25	4.28	1.03	0.00631886	0.189645	2.96	3.1	0.14	0.269148	0.790575	3.06	3.89	0.83	0.0159736	0.322533	2.97	3.81	0.84	0.00544876	0.312462	MDP0000272714_r	S	1	AT5G14120	nodulin family protein	biological process unknown		624	a	c	c	a	acca
	AryANE_v1_00094642	0.61	2	1.39	0.00137544	0.131957	0.49	0.67	0.18	0.245535	0.782435	0.66	1.73	1.07	0.0119257	0.302378	0.82	1.95	1.13	0.00938895	0.348115	MDP0000273819_r	S	2	AT1G19230	respiratory burst oxidase protein E (RbohE) / NADPH oxidase	electron transport		1045	a	c	c	a	acca
	AryANE_v1_00094914	5.54	7	1.46	0.00292438	0.15114	5.62	4.83	-0.79	0.134529	0.713006	5.38	6.51	1.13	0.0277118	0.371059	4.93	6.35	1.42	0.0025286	0.289137	MDP0000275253_r	S	1	AT5G52420	unknown protein	biological process unknown		263	a	c	c	a	acca
	AryANE_v1_00095082	3.7	4.46	0.76	0.00630529	0.189771	3.62	3.56	-0.06	0.652094	0.886995	3.31	3.84	0.53	0.0536839	0.447242	3.37	4.25	0.87	0.00479969	0.307035	MDP0000276129_r	S	4	AT4G38225	unknown protein	biological process unknown		141	a	c	c	a	acca
	AryANE_v1_00095518	2.98	4.39	1.41	0.0010265	0.125225	2.78	2.73	-0.05	0.66699	0.890779	2.71	3.99	1.28	0.0353777	0.396532	2.33	3.76	1.43	0.00202353	0.30258	MDP0000278262_r	S	4	AT1G09320	agenet domain-containing protein	biological process unknown		142	a	c	c	a	acca
	AryANE_v1_00095662	0.25	1.28	1.03	0.00339803	0.158723	0.18	0.07	-0.11	0.330375	0.808045	0.47	1.89	1.41	0.0281046	0.372697	0.59	1.42	0.82	0.00753034	0.33315	MDP0000279025_r	S	1					NA	a	c	c	a	acca
	AryANE_v1_00096003	1.54	2.34	0.8	0.00863853	0.208491	1.33	0.93	-0.4	0.0307802	0.509569	1.25	1.82	0.56	0.0157036	0.321865	0.78	1.63	0.85	0.0060664	0.313357	MDP0000280699_r	S	2	AT4G24090	unknown protein	biological process unknown		256	a	c	c	a	acca
	AryANE_v1_00096168	3.21	4.11	0.9	0.00549122	0.182781	2.93	2.63	-0.3	0.486689	0.845018	2.63	3.23	0.59	0.0481881	0.432125	2.53	3.25	0.72	0.00869927	0.339318	MDP0000281535_r	S	1	AT1G06750	unknown protein	regulation of transcription, DNA-dependent		367	a	c	c	a	acca
	AryANE_v1_00096422	2.2	3.38	1.18	0.00174295	0.138243	2.12	1.71	-0.41	0.0486004	0.55917	2.02	2.73	0.71	0.0811898	0.510426	1.72	2.87	1.15	0.00412148	0.304558	MDP0000282782_r	S	1	AT3G60860	guanine nucleotide exchange family protein	regulation of ARF protein signal transduction		2684	a	c	c	a	acca
	AryANE_v1_00097612	3.71	4.37	0.66	0.00915827	0.212397	3.2	3.32	0.12	0.446716	0.834972	3.13	4.62	1.48	0.0111757	0.29815	3.06	4.24	1.17	0.00228926	0.295067	MDP0000288728_r	S	1	AT1G33330	peptide chain release factor, putative	regulation of transcription, DNA-dependent		258	a	c	c	a	acca
	AryANE_v1_00097931	0.83	2.51	1.68	0.000621697	0.111917	0.71	0.59	-0.12	0.406661	0.825214	1.02	2.16	1.13	0.0146884	0.317265	0.82	2.12	1.3	0.0034926	0.297562	MDP0000290348_r	S	1	AT2G25310	unknown protein	biological process unknown		150	a	c	c	a	acca
	AryANE_v1_00098343	-0.11	1.05	1.16	0.00211751	0.141851	-0.18	-0.03	0.15	0.220384	1	0.21	0.8	0.59	0.0138057	0.313436	0.09	0.83	0.74	0.00749347	0.332445	MDP0000292325_r	S	1	AT3G01440	oxygen evolving enhancer 3 (PsbQ) family protein	photosynthesis		230	a	c	c	a	acca
	AryANE_v1_00098350	1.24	2.51	1.27	0.00621606	0.18868	1.04	1.11	0.07	0.615909	0.878083	1.2	1.8	0.59	0.0592089	0.462323	1.09	1.92	0.83	0.00944849	0.349099	MDP0000292369_r	S	1	AT5G59480	haloacid dehalogenase-like hydrolase family protein	metabolic process		270	a	c	c	a	acca
	AryANE_v1_00098748	1.4	2.95	1.55	0.00126463	0.129191	1.23	1.45	0.22	0.232942	0.776063	1.07	1.92	0.85	0.0105513	0.296642	1.2	2.05	0.85	0.00652561	0.31729	MDP0000294168_r	S	1	AT4G25700	BETA-OHASE 1 (BETA-HYDROXYLASE 1)	0		352	a	c	c	a	acca
	AryANE_v1_00099127	2.9	3.98	1.08	0.00418253	0.167249	2.64	2.27	-0.36	0.096499	0.6596	2.49	3.01	0.52	0.0229947	0.353669	1.99	2.98	0.98	0.00497877	0.308544	MDP0000295990_r	S	4	AT5G11380	DXPS3 (1-DEOXY-D-XYLULOSE 5-PHOSPHATE SYNTHASE 3)	metabolic process		528	a	c	c	a	acca
	AryANE_v1_00099585	1.71	2.72	1.01	0.00860843	0.20834	1.37	1.01	-0.36	0.0347933	0.523897	1.26	1.83	0.57	0.0299137	0.378074	0.93	1.71	0.78	0.00644507	0.317097	MDP0000298073_r	S	2	AT2G32970	unknown protein	biological process unknown		444	a	c	c	a	acca
	AryANE_v1_00100604	1.25	3.31	2.06	0.00208222	0.141259	1.41	0.91	-0.5	0.0170128	0.451586	1.44	2.54	1.1	0.0135478	0.310846	0.73	2.37	1.64	0.00382616	0.30045	MDP0000303123_r	S	4	AT5G08720	unknown protein	biological process unknown		528	a	c	c	a	acca
	AryANE_v1_00100788	5.34	6.36	1.02	0.00263839	0.148321	5.1	4.79	-0.31	0.0713495	0.613439	4.69	5.32	0.62	0.0479805	0.431688	4.36	5.46	1.1	0.00353858	0.296963	MDP0000303908_r	S	1	AT4G21580	oxidoreductase, zinc-binding dehydrogenase family protein	metabolic process		466	a	c	c	a	acca
	AryANE_v1_00101176	0.37	1.24	0.87	0.00413965	0.166365	0.23	0.15	-0.08	0.515708	0.851777	0.54	0.96	0.41	0.0563638	0.453937	0.28	0.98	0.7	0.00850223	0.340271	MDP0000305848_r	S	1					NA	a	c	c	a	acca
	AryANE_v1_00102014	3.84	4.85	1.01	0.00407444	0.165055	3.33	2.84	-0.49	0.0159146	0.447154	3.37	4.5	1.12	0.0157193	0.321839	2.73	4.11	1.37	0.00157886	0.313962	MDP0000309960_r	S	2	AT1G10070	ATBCAT-2; branched-chain-amino-acid transaminase/ catalytic	metabolic process		495	a	c	c	a	acca
	AryANE_v1_00102199	3.05	4.87	1.82	0.00685744	0.193429	2.84	2.37	-0.47	0.0754405	0.621942	3	4.49	1.49	0.0442213	0.421266	2.48	4.58	2.1	0.0054	0.312109	MDP0000310945_r	S	4	AT5G04660	CYP77A4 (cytochrome P450, family 77, subfamily A, polypeptide 4); oxygen binding	electron transport		783	a	c	c	a	acca
	AryANE_v1_00102317	1.54	2.45	0.91	0.00361797	0.160645	2.22	1.74	-0.48	0.068571	0.607442	1.87	2.38	0.51	0.0402642	0.409674	1.64	2.47	0.83	0.00700743	0.326708	MDP0000311541_r	S	1	AT5G08640	FLS (FLAVONOL SYNTHASE)	response to oxidative stress		206	a	c	c	a	acca
	AryANE_v1_00102532	5.98	7.42	1.44	0.00679855	0.192729	6.66	6.06	-0.6	0.0403063	0.539868	5.48	6.03	0.54	0.173874	0.641434	5.24	6.79	1.55	0.00297825	0.290955	MDP0000312509_r	S	1	AT1G74520	ATHVA22A (Arabidopsis thaliana HVA22 homologue A)	biological process unknown		256	a	c	c	a	acca
	AryANE_v1_00102555	2.29	3.28	0.99	0.00302845	0.152902	2.11	1.98	-0.13	0.769537	0.919583	1.84	2.65	0.8	0.0608774	0.467141	1.76	2.56	0.8	0.00828934	0.339162	MDP0000312611_r	S	2	AT5G10200	binding	biological process unknown		602	a	c	c	a	acca
	AryANE_v1_00102973	5.16	6.35	1.19	0.00285681	0.150479	5.16	4.23	-0.93	0.0289673	0.501244	4.79	5.94	1.14	0.0253387	0.36273	4.26	5.52	1.26	0.0082698	0.339529	MDP0000314713_r	S	2	AT1G49430	LACS2 (LONG-CHAIN ACYL-COA SYNTHETASE 2)	fatty acid biosynthetic process		870	a	c	c	a	acca
	AryANE_v1_00103321	4.83	5.9	1.07	0.0024863	0.147082	4.48	3.66	-0.81	0.0528326	0.569198	3.99	5.1	1.1	0.0212506	0.345451	3.4	5.45	2.05	0.000916789	0.362345	MDP0000316379_r	S	4	AT4G01070	UDP-glucoronosyl/UDP-glucosyl transferase family protein	xenobiotic metabolic process		397	a	c	c	a	acca
	AryANE_v1_00103532	1.32	3.27	1.95	0.000420902	0.115604	1.15	1	-0.15	0.412547	0.826454	1.07	2.93	1.86	0.0498849	0.436996	1.07	2.25	1.18	0.00225705	0.296124	MDP0000317594_r	S	1	AT1G62870	unknown protein	regulation of transcription		1013	a	c	c	a	acca
	AryANE_v1_00103767	0.65	2.44	1.79	0.00333561	0.157183	0.45	0.63	0.18	0.227523	0.773877	0.5	2.17	1.66	0.0195107	0.338339	0.54	2.07	1.53	0.0044279	0.308531	MDP0000318849_r	S	1	AT1G72030	GCN5-related N-acetyltransferase (GNAT) family protein	metabolic process		213	a	c	c	a	acca
	AryANE_v1_00103903	2.53	5.16	2.63	0.00178879	0.138007	2.51	2.61	0.1	0.408839	0.825864	2.28	4.85	2.56	0.0184677	0.333513	2.46	4.32	1.85	0.00955624	0.350362	MDP0000319355_r	S	1	AT3G47780	ATATH6 (ABC2 homolog 6); ATPase, coupled to transmembrane movement of substances	NADH dehydrogenase complex (plastoquinone) assembly		985	a	c	c	a	acca
	AryANE_v1_00104060	3.39	4.3	0.91	0.00563268	0.183425	3.63	3.14	-0.49	0.0183403	0.457844	3.16	3.93	0.77	0.0169372	0.326724	3.06	3.93	0.87	0.00494926	0.308321	MDP0000319929_r	S	2	AT2G35760	integral membrane family protein	biological process unknown		228	a	c	c	a	acca
	AryANE_v1_00104150	1.1	4.76	3.66	8.51191e-05	0.174096	1.11	0.88	-0.23	0.21776	0.771233	1.51	4.01	2.5	0.0172106	0.32794	1.29	4.27	2.98	0.00839512	0.339985	MDP0000320289_r	S	1	AT3G06130	heavy-metal-associated domain-containing protein	metal ion transport		139	a	c	c	a	acca
	AryANE_v1_00104158	3.91	5.21	1.3	0.0021825	0.143701	3.52	3.39	-0.13	0.272578	0.792196	3.11	3.5	0.38	0.254248	0.698258	2.84	3.78	0.94	0.0040336	0.303479	MDP0000320317_r	S	4	AT5G23050	acyl-activating enzyme 17 (AAE17)	metabolic process		584	a	c	c	a	acca
	AryANE_v1_00104167	2.54	3.69	1.15	0.00290257	0.151069	2.53	2.52	-0.01	0.963568	0.985088	2.25	3.84	1.59	0.0158302	0.322168	2.15	3.25	1.1	0.00336454	0.295369	MDP0000320348_r	S	2	AT1G09320	agenet domain-containing protein	biological process unknown		135	a	c	c	a	acca
	AryANE_v1_00104447	0.48	1.75	1.27	0.00472785	0.173867	0.28	0.21	-0.06	0.592079	0.870884	0.79	1.6	0.81	0.065297	0.477803	0.86	1.55	0.69	0.00924303	0.34689	MDP0000321380_r	S	4	AT1G68520	zinc finger (B-box type) family protein	regulation of transcription		266	a	c	c	a	acca
	AryANE_v1_00104509	1.57	3.06	1.49	0.00124068	0.12852	1.61	1.49	-0.11	0.340168	0.81051	1.66	3.02	1.36	0.0122411	0.304289	1.91	2.96	1.05	0.00711624	0.328088	MDP0000321660_r	S	1	AT5G18660	DVR (PALE-GREEN AND CHLOROPHYLL B REDUCED 2); 3,8-divinyl protochlorophyllide a 8-vinyl reductase	regulation of nitrogen utilization		583	a	c	c	a	acca
	AryANE_v1_00104529	3	3.8	0.8	0.00586137	0.185591	2.64	2.48	-0.15	0.643329	0.885064	2.91	4.05	1.14	0.0101834	0.294751	2.81	3.78	0.97	0.00400175	0.303722	MDP0000321752_r	S	1	AT5G16140	peptidyl-tRNA hydrolase family protein	translation		178	a	c	c	a	acca
	AryANE_v1_00104885	2.7	3.99	1.29	0.0066066	0.190948	2.59	2.35	-0.24	0.346367	0.812241	2.29	3.36	1.07	0.0144421	0.316328	2	3.4	1.4	0.00279103	0.290228	MDP0000324894_r	S	1					NA	a	c	c	a	acca
	AryANE_v1_00105047	3.34	4.7	1.36	0.00118731	0.128677	3.28	3.34	0.06	0.72232	0.906307	3.18	4.15	0.97	0.0118203	0.30196	3.1	4.15	1.05	0.00585176	0.313138	MDP0000328000_r	S	4	AT4G25650	ACD1-LIKE; electron carrier	electron transport		686	a	c	c	a	acca
	AryANE_v1_00105320	5.67	8.62	2.95	0.000134191	0.140215	6.05	5.6	-0.44	0.296857	0.800048	4.97	7.15	2.18	0.0263725	0.366548	4.5	7.79	3.29	0.00219994	0.296808	MDP0000333317_r	S	4	AT5G65730	xyloglucan:xyloglucosyl transferase, putative / xyloglucan endotransglycosylase, putative / endo-xyloglucan transferase, putative	carbohydrate metabolic process		461	a	c	c	a	acca
	AryANE_v1_00106580	2.42	4.15	1.73	0.000965295	0.122419	2.48	1.93	-0.54	0.0123186	0.434617	2.61	3.03	0.42	0.0339692	0.391925	1.93	3.53	1.59	0.00364549	0.298057	MDP0000353851_r	S	1					NA	a	c	c	a	acca
	AryANE_v1_00107362	0.07	2.08	2.01	0.00910243	0.21192	-0.14	-0.05	0.09	0.439909	1	0.29	1.82	1.53	0.0102897	0.295223	0.23	1.13	0.9	0.00499166	0.308741	MDP0000361876_r	S	1	AT4G03210	XTH9 (XYLOGLUCAN ENDOTRANSGLUCOSYLASE/HYDROLASE 9); hydrolase, acting on glycosyl bonds	carbohydrate metabolic process		453	a	c	c	a	acca
	AryANE_v1_00107629	0.35	1.65	1.3	0.00225147	0.144869	0.17	0.07	-0.1	0.392476	0.822857	0.46	1.5	1.03	0.0138318	0.313655	0.46	1.41	0.95	0.00612005	0.313578	MDP0000367733_r	S	1					NA	a	c	c	a	acca
	AryANE_v1_00108078	1.28	2.26	0.98	0.00297801	0.152275	1.42	1	-0.41	0.0813831	0.631777	1.23	1.68	0.45	0.0267899	0.367832	1.08	2.03	0.95	0.00497338	0.309014	MDP0000380660_r	S	1					NA	a	c	c	a	acca
	AryANE_v1_00108427	6.35	8.23	1.88	0.000482126	0.113874	6.63	5.89	-0.74	0.126006	0.701881	6.1	8.56	2.46	0.014783	0.317361	5.76	8.37	2.61	0.001483	0.315306	MDP0000392495_r	S	1	AT1G68530	CUT1 (CUTICULAR 1); acyltransferase	very-long-chain fatty acid metabolic process		888	a	c	c	a	acca
	AryANE_v1_00108880	0.59	2.74	2.15	0.00132652	0.130387	0.3	0.35	0.06	0.656191	0.888103	0.72	2.6	1.88	0.0147397	0.317221	0.72	2.11	1.39	0.00156651	0.312812	MDP0000406860_r	S	4	AT4G34240	ALDH3I1 (Aldehyde dehydrogenase 3I1); 3-chloroallyl aldehyde dehydrogenase	aldehyde metabolic process		711	a	c	c	a	acca
	AryANE_v1_00109019	2.96	3.75	0.79	0.00728718	0.196443	2.86	2.82	-0.04	0.89719	0.960714	2.67	3.64	0.96	0.0256471	0.363859	2.59	3.27	0.68	0.00901006	0.344113	MDP0000410971_r	S	2	AT4G22140	DNA binding	regulation of transcription, DNA-dependent		355	a	c	c	a	acca
	AryANE_v1_00109299	0.45	3.11	2.66	0.000736295	0.117185	0.27	0.35	0.08	0.491807	0.846513	0.56	3.12	2.56	0.0267952	0.367852	0.52	2.65	2.13	0.00304696	0.293157	MDP0000419420_r	S	4	AT4G34240	ALDH3I1 (Aldehyde dehydrogenase 3I1); 3-chloroallyl aldehyde dehydrogenase	aldehyde metabolic process		404	a	c	c	a	acca
	AryANE_v1_00110303	0.76	1.97	1.21	0.00571484	0.184228	0.71	0.47	-0.24	0.46868	0.839757	0.93	2.44	1.51	0.0525233	0.444427	0.8	2.2	1.4	0.00426166	0.306591	MDP0000452739_r	S	2					NA	a	c	c	a	acca
	AryANE_v1_00110759	2.91	4.15	1.24	0.00158407	0.135357	2.83	2.58	-0.25	0.173443	0.749125	2.44	3.12	0.68	0.17186	0.639785	2.52	3.5	0.98	0.00949324	0.349263	MDP0000466284_r	S	4	AT2G45560	CYP76C1 (cytochrome P450, family 76, subfamily C, polypeptide 1); heme binding / iron ion binding / monooxygenase	electron transport		111	a	c	c	a	acca
	AryANE_v1_00110985	2.98	3.64	0.66	0.00870508	0.208735	2.91	2.57	-0.34	0.154852	0.735007	2.53	3.39	0.86	0.0178131	0.330672	2.16	3.1	0.94	0.0070032	0.326831	MDP0000474647_r	S	4	AT4G01690	PPOX (PROTOPORPHYRINOGEN OXIDASE)	electron transport		84.3	a	c	c	a	acca
	AryANE_v1_00111060	6.62	7.7	1.08	0.00286119	0.150463	6.66	6.19	-0.46	0.0971767	0.660238	6.41	7.48	1.06	0.0437799	0.420175	5.76	7.52	1.76	0.00384586	0.300757	MDP0000477496_r	S	1	AT1G02205	CER1 (ECERIFERUM 1)	metabolic process		389	a	c	c	a	acca
	AryANE_v1_00111331	1.29	2.66	1.37	0.00441834	0.170098	0.87	0.76	-0.1	0.363827	0.816959	1.17	2.09	0.91	0.0246698	0.360648	1.12	2.42	1.3	0.00357373	0.295231	MDP0000486156_r	S	4	AT3G10910	,	,		154	a	c	c	a	acca
	AryANE_v1_00111681	6.36	7.02	0.66	0.00930013	0.21383	5.45	5.05	-0.39	0.117387	0.689886	5.84	5.42	-0.42	0.186838	0.653073	4.9	5.74	0.84	0.00619418	0.313998	MDP0000497313_r	S	2					NA	a	c	c	a	acca
	AryANE_v1_00112157	1.58	2.76	1.18	0.00255614	0.147139	1.49	1.52	0.04	0.763745	0.91787	1.57	2.4	0.82	0.0126287	0.306394	1.43	2.43	1	0.00366883	0.29716	MDP0000512591_r	S	1	AT5G43150	unknown protein	biological process unknown		54.3	a	c	c	a	acca
	AryANE_v1_00112165	0.78	1.67	0.89	0.00413252	0.166148	0.5	0.42	-0.08	0.505307	0.849054	0.95	1.82	0.87	0.0111432	0.2977	0.63	1.53	0.9	0.00528032	0.310658	MDP0000512808_r	S	1	AT2G19580	TET2 (TETRASPANIN2)	aging		181	a	c	c	a	acca
	AryANE_v1_00112296	2.71	3.68	0.97	0.00399764	0.163948	2.18	1.69	-0.49	0.0224825	0.472353	2.36	3.4	1.03	0.048305	0.43248	1.75	2.66	0.91	0.00498688	0.308645	MDP0000517097_r	S	1	AT1G21840	UREF (UREASE ACCESSORY PROTEIN F); nickel ion binding	nitrogen compound metabolic process		264	a	c	c	a	acca
	AryANE_v1_00112436	4.69	6.46	1.77	0.00851957	0.207548	4.87	4.37	-0.5	0.136112	0.715431	4.35	6.18	1.83	0.0402056	0.409516	4.21	5.91	1.7	0.00706891	0.327809	MDP0000521934_r	S	1	AT1G75390	,	,		137	a	c	c	a	acca
	AryANE_v1_00112594	3.39	4.68	1.29	0.00393594	0.164148	2.3	3.2	0.91	0.0725068	0.615891	2.78	4.13	1.34	0.0308295	0.381634	3.16	3.91	0.75	0.00784749	0.337007	MDP0000527046_r	S	1	AT1G48320	thioesterase family protein	biological process unknown		190	a	c	c	a	acca
	AryANE_v1_00113195	2.32	3.51	1.19	0.00169327	0.137362	1.81	2.64	0.83	0.1422	0.723439	1.86	3.43	1.56	0.0118966	0.302044	2.12	2.92	0.79	0.00885939	0.340681	MDP0000547461_r	S	3	AT1G69040	ACR4 (ACT REPEAT 4); amino acid binding	metabolic process		140	a	c	c	a	acca
	AryANE_v1_00113746	3.93	5.74	1.81	0.00256413	0.146807	3.35	3.62	0.28	0.552108	0.861282	3.87	4.95	1.08	0.0397881	0.408678	3.34	4.68	1.34	0.00415299	0.305228	MDP0000564897_r	S	1	AT2G22430	ATHB6 (ARABIDOPSIS THALIANA HOMEOBOX PROTEIN 6); transcription factor	regulation of transcription, DNA-dependent		208	a	c	c	a	acca
	AryANE_v1_00115107	6.69	9.2	2.51	0.000473072	0.113976	6.53	6.84	0.31	0.0517652	0.565695	6.24	8.48	2.24	0.0168155	0.326029	5.95	7.87	1.92	0.00847285	0.339953	MDP0000610348_r	S	4	AT1G77120	ADH1 (ALCOHOL DEHYDROGENASE 1); alcohol dehydrogenase	metabolic process		616	a	c	c	a	acca
	AryANE_v1_00115246	7.52	8.45	0.93	0.00606947	0.187487	7.18	7.29	0.11	0.359863	0.815687	6.91	8.01	1.09	0.0360606	0.398503	6.52	7.76	1.24	0.00324257	0.296125	MDP0000614281_r	S	4	AT5G10930	CIPK5 (CBL-INTERACTING PROTEIN KINASE 5); kinase	protein amino acid phosphorylation		539	a	c	c	a	acca
	AryANE_v1_00115368	3.18	5.63	2.45	0.00146791	0.134904	2.85	3.14	0.3	0.451701	0.835958	2.55	4.79	2.24	0.0352061	0.395729	2.66	5.15	2.49	0.00560406	0.312525	MDP0000618002_r	S	4	AT1G20020	ATLFNR2 (LEAF FNR 2)	electron transport		313	a	c	c	a	acca
	AryANE_v1_00116230	1.63	3.1	1.47	0.00845343	0.207092	1.34	1.17	-0.17	0.276936	0.793504	2.04	3.41	1.36	0.0218927	0.348736	1.44	3.22	1.78	0.000862822	0.365265	MDP0000647735_r	S	4	AT1G33720	CYP76C6 (cytochrome P450, family 76, subfamily C, polypeptide 6); oxygen binding	electron transport		108	a	c	c	a	acca
	AryANE_v1_00116524	1.91	4.14	2.23	0.00520189	0.180331	1.93	1.22	-0.7	0.0140795	0.439291	1.99	3.36	1.37	0.0184358	0.333316	1.15	3.45	2.3	0.00400461	0.303455	MDP0000656920_r	S	3					NA	a	c	c	a	acca
	AryANE_v1_00117708	3.96	6.37	2.41	0.00370981	0.160714	3.85	4.24	0.39	0.114661	0.685523	3.72	6.21	2.48	0.0233383	0.355447	3.89	5.74	1.85	0.00633579	0.315798	MDP0000693594_r	S	1	AT4G37300	MEE59 (maternal effect embryo arrest 59)	embryonic development ending in seed dormancy		79.7	a	c	c	a	acca
	AryANE_v1_00118061	4.63	6.59	1.96	0.000451661	0.112774	4.57	3.19	-1.38	0.104155	0.671092	4.04	5.68	1.64	0.0561053	0.453237	2.67	6.06	3.39	0.000156817	0.829829	MDP0000704494_r	S	4	O23942_FRAVE	Ripening-induced protein		Fragaria vesca (Woodland strawberry)	92.4	a	c	c	a	acca
	AryANE_v1_00118317	0.67	1.71	1.04	0.00246451	0.146877	0.73	0.44	-0.29	0.0934863	0.654186	0.41	1.05	0.64	0.0142487	0.31573	0.71	1.46	0.75	0.00711795	0.328008	MDP0000712666_r	S	1	AT2G39010	PIP2;6/PIP2E (plasma membrane intrinsic protein 2;6); water channel	transport		92.4	a	c	c	a	acca
	AryANE_v1_00119042	4.41	6.1	1.69	0.00879153	0.20945	4.42	4.69	0.27	0.154366	0.734697	3.93	5.7	1.77	0.0104067	0.295901	4.07	5.78	1.71	0.006044	0.313903	MDP0000737390_r	S	2	AT3G45680	proton-dependent oligopeptide transport (POT) family protein	oligopeptide transport		86.7	a	c	c	a	acca
	AryANE_v1_00119875	1.76	3.18	1.42	0.00101678	0.125151	1.47	1.15	-0.32	0.0671952	0.605418	1.48	2.12	0.64	0.0114347	0.299101	1.15	2.26	1.11	0.00262177	0.288367	MDP0000763968_r	S	1	AT1G30520	acyl-activating enzyme 14 (AAE14)	metabolic process		632	a	c	c	a	acca
	AryANE_v1_00120907	2.67	4	1.33	0.00253649	0.147153	2.37	3.02	0.65	0.105547	0.67351	2.3	3.06	0.76	0.167635	0.635707	2.67	3.7	1.02	0.0033211	0.296197	MDP0000795437_r	S	4	AT1G19250	FMO1 (FLAVIN-DEPENDENT MONOOXYGENASE 1); monooxygenase	electron transport		85.9	a	c	c	a	acca
	AryANE_v1_00121615	0.16	1.06	0.9	0.00600173	0.186714	0.16	0.25	0.09	0.439939	0.833908	0.24	1.44	1.2	0.0151749	0.318794	0.59	1.63	1.04	0.00316925	0.295665	MDP0000817915_r	S	1	AT3G16250	ferredoxin-related	electron transport		213	a	c	c	a	acca
	AryANE_v1_00121797	3.57	4.93	1.36	0.00114319	0.129136	3.52	3.19	-0.33	0.0519218	0.56586	3.11	4.33	1.22	0.0152959	0.31901	3.44	4.44	1	0.00360826	0.297053	MDP0000823528_r	S	1	AT4G27360	dynein light chain, putative	microtubule-based process		146	a	c	c	a	acca
	AryANE_v1_00122559	0.6	2.21	1.61	0.00144081	0.134211	0.56	0.55	-0.01	0.932865	0.973028	0.85	1.6	0.74	0.0383565	0.40581	0.72	1.54	0.82	0.00915236	0.346491	MDP0000847266_r	S	1	AT5G42200	zinc finger (C3HC4-type RING finger) family protein	0		149	a	c	c	a	acca
	AryANE_v1_00123174	5.05	6.07	1.02	0.00344694	0.159075	5.13	4.96	-0.16	0.204096	0.764752	5.02	6.5	1.48	0.0346313	0.393924	4.74	6.27	1.53	0.00128925	0.331003	MDP0000865079_r	S	2	AT1G74790	unknown protein	biological process unknown		878	a	c	c	a	acca
	AryANE_v1_00123413	4.21	5.29	1.08	0.00253645	0.14724	4.15	3.92	-0.23	0.668178	0.891027	3.54	4.5	0.96	0.0356138	0.396933	3.18	4.15	0.97	0.00455353	0.307173	MDP0000872714_r	S	4	AT4G28880	CKL3 (Casein Kinase I-like 3); casein kinase I/ kinase	protein amino acid phosphorylation		124	a	c	c	a	acca
	AryANE_v1_00123426	0.96	2.18	1.22	0.0023711	0.146111	0.74	0.8	0.07	0.562455	0.86395	1.04	2.09	1.04	0.0214025	0.346323	1.09	1.79	0.7	0.00877819	0.340444	MDP0000873045_r	S	4	AT1G69160	unknown protein	biological process unknown		107	a	c	c	a	acca
	AryANE_v1_00123754	6.22	8.63	2.41	0.000970018	0.122533	5.99	4.57	-1.42	0.0241928	0.480533	5.53	8.03	2.5	0.0121264	0.304061	4.25	7.87	3.62	0.00244527	0.292239	MDP0000883284_r	S	4					NA	a	c	c	a	acca
	AryANE_v1_00123928	1.35	3.33	1.98	0.000501321	0.113393	1.22	1	-0.22	0.131222	0.7079	1.24	2.66	1.42	0.0109364	0.298465	1.29	2.76	1.47	0.00438105	0.30911	MDP0000889811_r	S	1	AT4G22200	AKT2 (Arabidopsis K+ transporter 2); cyclic nucleotide binding / inward rectifier potassium channel	ion transport		465	a	c	c	a	acca
	AryANE_v1_00124467	0.98	2.93	1.95	0.000518379	0.112997	0.97	0.63	-0.33	0.233945	0.776336	0.96	2.49	1.52	0.0139375	0.313806	0.8	1.79	0.99	0.00553633	0.312591	MDP0000906645_r	S	1	AT3G06130	heavy-metal-associated domain-containing protein	metal ion transport		171	a	c	c	a	acca
	AryANE_v1_00124470	0.12	2.08	1.96	0.00306051	0.153073	-0.08	0.09	0.18	0.240981	0.780272	0.41	2.04	1.63	0.024473	0.359874	0.4	1.83	1.43	0.0032567	0.295997	MDP0000906703_r	S	1	AT3G59400	GUN4 (Genomes uncoupled 4)	cell wall modification		229	a	c	c	a	acca
	AryANE_v1_00124597	1.3	2.66	1.36	0.00185239	0.139335	1.19	0.78	-0.41	0.0656475	0.601232	1.2	2.18	0.97	0.0104615	0.296394	1.06	2.43	1.37	0.00364845	0.297533	MDP0000910257_r	S	4	AT5G15350	plastocyanin-like domain-containing protein	electron transport		119	a	c	c	a	acca
	AryANE_v1_00124634	5.15	6.05	0.9	0.00609462	0.18754	4.71	4.34	-0.37	0.068612	0.607525	4.76	5.91	1.15	0.0607415	0.466927	4.03	5.61	1.58	0.0012154	0.336535	MDP0000911282_r	S	2	B9T057_RICCO	Putative uncharacterized protein		Ricinus communis (Castor bean)	81.6	a	c	c	a	acca
	AryANE_v1_00124941	0.36	2.98	2.62	0.000546657	0.112047	0.22	0.16	-0.05	0.676597	0.893065	0.37	3.05	2.67	0.0144532	0.31628	0.3	2.4	2.1	0.00301826	0.293359	MDP0000920793_r	S	2	AT1G60060	unknown protein	biological process unknown		238	a	c	c	a	acca
	AryANE_v1_00125428	3.82	5.66	1.84	0.00143674	0.134614	3.77	3.56	-0.21	0.122893	0.697277	2.85	4.7	1.85	0.0218637	0.348508	3.46	4.94	1.48	0.00225819	0.295867	MDP0000934360_r	S	1	AT1G64860	SIGA (SIGMA FACTOR A); DNA binding / DNA-directed RNA polymerase/ transcription factor	transcription initiation		651	a	c	c	a	acca
	AryANE_v1_00125714	4.09	5.31	1.22	0.00782752	0.202328	3.97	3.57	-0.4	0.0259047	0.486751	3.95	5.47	1.51	0.016268	0.323529	3.41	5.01	1.6	0.0020505	0.303752	MDP0000943147_r	S	1	AT1G78230	protein binding	biological process unknown		432	a	c	c	a	acca
	AryANE_v1_00126017	2.28	3.48	1.19	0.00255574	0.147204	2.32	2.08	-0.23	0.126129	0.7022	2.26	3.08	0.81	0.0156484	0.321288	2.01	3.26	1.25	0.00210287	0.3003	MDP0000952041_r	S	1	AT4G25910	NFU3 (NFU domain protein 3)	iron-sulfur cluster assembly		301	a	c	c	a	acca
	AryANE_v1_00063096	0.27	1.33	1.06	0.0042812	0.168669	0.27	0.43	0.16	0.297124	0.799962	0.58	1.09	0.51	0.030717	0.381234	0.55	1.17	0.62	0.0171653	0.402613	Md_miR393e_r	S	1					NA	a	c	c	c	accc
	AryANE_v1_00063269	0.5	1.57	1.07	0.0054644	0.18271	0.21	0.32	0.11	0.429848	0.83127	0.38	1.17	0.79	0.0377409	0.404017	0.35	0.9	0.55	0.0150106	0.392579	MDP0000030527_r	S	1	AT4G36360	BGAL3 (beta-galactosidase 3); beta-galactosidase	carbohydrate metabolic process		1256	a	c	c	c	accc
	AryANE_v1_00063430	4.16	5.03	0.87	0.00647767	0.19037	3.98	4.68	0.7	0.0788667	0.628603	4.44	4.93	0.48	0.177953	0.645535	5.42	5.19	-0.23	0.55383	0.901127	MDP0000069451_r	S	4	AT5G16940	carbon-sulfur lyase	metabolic process		179	a	c	c	c	accc
	AryANE_v1_00063457	8.59	9.87	1.28	0.00342794	0.158885	9.22	8.02	-1.2	0.0251181	0.484483	8.17	8.78	0.6	0.0274446	0.370141	7.47	9.17	1.7	0.138806	0.750492	MDP0000075705_r	S	1					NA	a	c	c	c	accc
	AryANE_v1_00063537	3.55	4.64	1.09	0.00633424	0.189869	3.24	3.48	0.25	0.0821715	0.633442	3.35	3.86	0.51	0.0250393	0.361822	3.54	3.8	0.26	0.164774	0.782555	MDP0000091523_r	S	2	AT2G30830	2-oxoglutarate-dependent dioxygenase, putative	biological process unknown		239	a	c	c	c	accc
	AryANE_v1_00063615	0.4	1.1	0.7	0.0097612	0.216458	0.31	0.54	0.23	0.121101	0.69504	0.6	1.25	0.64	0.0167969	0.326067	0.52	1	0.48	0.0233447	0.439274	MDP0000118779_r	S	1	AT1G69440	AGO7 (ARGONAUTE7)	nucleotide-excision repair		1273	a	c	c	c	accc
	AryANE_v1_00063638	5.3	6.34	1.04	0.00394612	0.163933	5.4	4.82	-0.58	0.0105201	0.425753	5.5	5.58	0.08	0.751386	0.899586	4.59	5.3	0.71	0.0162504	0.398114	MDP0000118897_r	S	4	AT5G16540	ZFN3 (ZINC FINGER PROTEIN 3); nucleic acid binding	biological process unknown		164	a	c	c	c	accc
	AryANE_v1_00063695	-0.17	0.53	0.7	0.00779023	0.202126	-0.09	0	0.09	0.43635	0.833091	-0.09	0.32	0.4	0.0355383	0.396743	-0.09	0.37	0.46	0.0233468	0.439226	MDP0000119191_r	S	4	AT1G06920	ATOFP4/OFP4 (ARABIDOPSIS THALIANA OVATE FAMILY PROTEIN 4)	biological process unknown		124	a	c	c	c	accc
	AryANE_v1_00063756	1.59	2.33	0.74	0.00712516	0.19514	1.61	1.27	-0.34	0.0555735	0.57468	1.31	1.95	0.64	0.0236519	0.356567	1.33	1.89	0.55	0.0332027	0.480053	MDP0000119480_r	S	1	AT3G24320	CHM (CHLOROPLAST MUTATOR); ATP binding / damaged DNA binding	DNA repair		1553	a	c	c	c	accc
	AryANE_v1_00063759	2.7	3.47	0.77	0.00926284	0.21338	2.54	2.38	-0.16	0.434059	0.832241	2.62	3.01	0.39	0.0926058	0.533386	2.26	2.91	0.65	0.0234654	0.439895	MDP0000119499_r	S	2	AT3G04240	SEC (SECRET AGENT); transferase, transferring glycosyl groups	protein amino acid O-linked glycosylation		843	a	c	c	c	accc
	AryANE_v1_00063980	1.59	2.86	1.27	0.00315038	0.154277	1.24	2.23	0.99	0.056984	0.579041	1.27	2.02	0.75	0.0760506	0.501216	1.83	2.18	0.35	0.298551	0.851568	MDP0000120368_r	S	4	AT5G06490	zinc finger (C3HC4-type RING finger) family protein	biological process unknown		98.6	a	c	c	c	accc
	AryANE_v1_00064001	0.46	1.63	1.17	0.00217978	0.143719	0.33	0.23	-0.1	0.361048	0.816156	0.61	1.73	1.11	0.0332429	0.388927	0.36	1.5	1.14	0.0224597	0.435882	MDP0000120460_r	S	2	AT3G29185	unknown protein	biological process unknown		518	a	c	c	c	accc
	AryANE_v1_00064059	0.86	2.21	1.35	0.00352211	0.159934	1.19	0.67	-0.51	0.0572202	0.579724	0.99	1.79	0.79	0.0131852	0.308636	0.8	2.16	1.36	0.0161988	0.39736	MDP0000120732_r	S	4	AT3G56650	thylakoid lumenal 20 kDa protein	biological process unknown		324	a	c	c	c	accc
	AryANE_v1_00064063	0.09	2.05	1.96	0.000704474	0.11616	0.02	0.2	0.19	0.266057	0.789758	0.48	2.28	1.8	0.0177432	0.330084	0.53	2.58	2.05	0.0104793	0.357253	MDP0000120742_r	S	1	AT4G33790	acyl CoA reductase, putative	metabolic process		331	a	c	c	c	accc
	AryANE_v1_00064288	3.64	4.93	1.29	0.00227529	0.14485	3.92	3.2	-0.72	0.0398006	0.539186	3.96	4.7	0.74	0.0620686	0.469761	2.82	4.44	1.62	0.0699962	0.614546	MDP0000121849_r	S	4					NA	a	c	c	c	accc
	AryANE_v1_00064384	1.6	2.4	0.8	0.00519768	0.180315	1.43	1.3	-0.13	0.42304	0.82892	1.35	1.73	0.37	0.0450587	0.423013	1.15	1.8	0.65	0.0401065	0.511267	MDP0000122350_r	S	4	AT1G09320	agenet domain-containing protein	biological process unknown		142	a	c	c	c	accc
	AryANE_v1_00064423	5.03	6.19	1.16	0.00827824	0.205577	4.76	4.91	0.15	0.334405	0.809205	4.36	4.97	0.61	0.0311918	0.383027	4.54	5.44	0.89	0.0904232	0.665706	MDP0000122571_r	S	1	AT1G62710	BETA-VPE (vacuolar processing enzyme beta); cysteine-type endopeptidase	proteolysis		635	a	c	c	c	accc
	AryANE_v1_00064674	2.62	3.55	0.93	0.00518052	0.180305	2.7	2.32	-0.37	0.137977	0.717616	2.77	3.1	0.33	0.0996558	0.545288	2.46	3.18	0.72	0.0664767	0.604369	MDP0000123780_r	S	1	AT5G43850	ATARD4; acireductone dioxygenase (Fe2+-requiring)/ metal ion binding	biological process unknown		244	a	c	c	c	accc
	AryANE_v1_00064731	0.33	1.61	1.28	0.00148899	0.135034	0.15	0.04	-0.11	0.442376	0.834312	0.25	0.63	0.37	0.0423352	0.416354	0.21	0.41	0.2	0.220224	0.823448	MDP0000124008_r	S	1					NA	a	c	c	c	accc
	AryANE_v1_00064733	2.15	3.03	0.88	0.00545668	0.18277	1.99	1.68	-0.31	0.0710512	0.61296	1.77	1.94	0.17	0.223324	0.678145	1.57	1.82	0.24	0.337593	0.862486	MDP0000124013_r	S	1	AT4G13250	short-chain dehydrogenase/reductase (SDR) family protein	metabolic process		658	a	c	c	c	accc
	AryANE_v1_00064820	0.48	1.23	0.75	0.00632257	0.189697	0.33	0.46	0.13	0.501175	0.847941	0.6	1.01	0.4	0.0546308	0.44911	0.4	1	0.6	0.018351	0.409932	MDP0000124429_r	S	1	AT1G69120	AP1 (APETALA1); DNA binding / transcription factor	regulation of transcription, DNA-dependent		137	a	c	c	c	accc
	AryANE_v1_00065003	2.47	3.98	1.51	0.00275684	0.149388	2.58	1.17	-1.41	0.173488	0.749148	2.21	2.49	0.27	0.661675	0.865753	1.98	2.5	0.52	0.649373	0.919439	MDP0000125237_r	S	2					NA	a	c	c	c	accc
	AryANE_v1_00065068	2.23	3.39	1.16	0.00182977	0.139379	2.3	2.74	0.44	0.177395	0.752886	1.8	3.17	1.36	0.0106798	0.297526	2.74	3.49	0.74	0.168378	0.78638	MDP0000125609_r	S	1	A1XLF0_MALDO	Apple fruit acidity-related protein		Malus domestica (Apple) (Pyrus malus)	1390	a	c	c	c	accc
	AryANE_v1_00065160	3.29	4.33	1.04	0.00550473	0.182787	2.78	2.42	-0.36	0.453441	0.836374	3.36	3.68	0.32	0.1246	0.584934	2.59	3.31	0.72	0.0978761	0.683239	MDP0000126058_r	S	2	AT4G01040	glycosyl hydrolase family 18 protein	carbohydrate metabolic process		448	a	c	c	c	accc
	AryANE_v1_00065355	3.57	4.26	0.69	0.00826923	0.205512	3.48	3.64	0.17	0.293375	0.798847	3.09	4.25	1.15	0.0163856	0.324106	3.44	3.76	0.32	0.428083	0.879689	MDP0000126986_r	S	2	AT3G61700	unknown protein	biological process unknown		246	a	c	c	c	accc
	AryANE_v1_00065371	5.41	6.89	1.48	0.00713707	0.195133	5.75	3.52	-2.23	0.122329	0.696426	4.82	4.46	-0.37	0.663551	0.866526	3.46	4.68	1.22	0.562527	0.902481	MDP0000127033_r	S	2	AT1G78700	brassinosteroid signalling positive regulator-related	biological process unknown		98.2	a	c	c	c	accc
	AryANE_v1_00065504	0.14	0.95	0.81	0.00500509	0.17787	0.04	-0.07	-0.11	0.411835	0.826286	0.08	0.71	0.63	0.0122667	0.304528	0.18	0.78	0.6	0.0174221	0.403078	MDP0000127699_r	S	1	AT1G14150	oxygen evolving enhancer 3 (PsbQ) family protein	photosynthesis		205	a	c	c	c	accc
	AryANE_v1_00065576	1.67	2.5	0.83	0.00925764	0.213312	1.5	1.74	0.25	0.373265	0.818384	1.35	2.33	0.97	0.0230455	0.353993	1.56	2.23	0.67	0.0682003	0.608995	MDP0000128052_r	S	1	AT1G56340	CRT1 (CALRETICULIN 1); calcium ion binding	protein folding		550	a	c	c	c	accc
	AryANE_v1_00065736	0.99	2.3	1.31	0.00475303	0.174127	0.68	0.85	0.17	0.1837	0.755636	1.06	2.52	1.46	0.128402	0.590877	0.91	1.98	1.07	0.0496774	0.550596	MDP0000128787_r	S	2	AT2G20260	PSAE-2 (photosystem I subunit E-2)	electron transport		110	a	c	c	c	accc
	AryANE_v1_00065739	0.16	1.33	1.17	0.00725291	0.19618	0	0.13	0.13	0.292092	0.798386	0.36	1.37	1	0.0667578	0.480759	0.55	1.22	0.67	0.0115239	0.366989	MDP0000128791_r	S	4	AT2G20260	PSAE-2 (photosystem I subunit E-2)	electron transport		110	a	c	c	c	accc
	AryANE_v1_00065755	1.67	3	1.33	0.00198944	0.139493	1.26	1.77	0.51	0.0459785	0.552432	1.66	2.51	0.85	0.0547152	0.449376	1.77	2.64	0.87	0.020712	0.42518	MDP0000128857_r	S	2	AT1G17930	unknown protein	biological process unknown		54.7	a	c	c	c	accc
	AryANE_v1_00065902	0.67	2.81	2.14	0.00474651	0.174153	0.61	0.31	-0.3	0.067228	0.605317	0.72	1.5	0.77	0.0269982	0.368352	0.49	1.56	1.07	0.0206852	0.424906	MDP0000129520_r	S	4	AT2G02950	PKS1 (PHYTOCHROME KINASE SUBSTRATE 1)	response to red light		92	a	c	c	c	accc
	AryANE_v1_00065912	0.84	1.52	0.68	0.00892387	0.210258	1.12	1.16	0.05	0.664953	0.889978	1.31	1.73	0.42	0.0397869	0.408754	1.18	1.62	0.44	0.0309435	0.47068	MDP0000129576_r	S	4	AT3G15290	3-hydroxybutyryl-CoA dehydrogenase, putative	fatty acid metabolic process		484	a	c	c	c	accc
	AryANE_v1_00065965	0.53	1.49	0.96	0.00490824	0.176253	0.29	0.18	-0.11	0.583874	0.869025	0.49	1.13	0.63	0.0192729	0.337416	0.39	0.83	0.44	0.0361252	0.493116	MDP0000129817_r	S	4	AT4G37080	unknown protein	biological process unknown		361	a	c	c	c	accc
	AryANE_v1_00065998	1.28	1.96	0.68	0.00828911	0.205369	1.31	1.44	0.14	0.431227	0.831826	1.07	1.8	0.72	0.114828	0.569806	1.19	1.65	0.46	0.0736463	0.622218	MDP0000129945_r	S	4	AT1G51110	plastid-lipid associated protein PAP / fibrillin family protein	tryptophan biosynthetic process		483	a	c	c	c	accc
	AryANE_v1_00066017	3.36	4.07	0.71	0.00822677	0.205146	3.15	2.77	-0.38	0.0567394	0.578575	3.49	2.61	-0.89	0.0647091	0.476213	2.69	3.03	0.34	0.0486079	0.545985	MDP0000130036_r	S	4	AT4G31270	transcription factor	regulation of transcription		163	a	c	c	c	accc
	AryANE_v1_00066039	3.4	4.92	1.52	0.0018982	0.1394	3.26	3.05	-0.21	0.438667	0.833636	3.2	3.8	0.6	0.0235965	0.356466	2.47	3.71	1.24	0.0220583	0.434915	MDP0000130143_r	S	4	AT3G54030	protein kinase family protein	protein amino acid phosphorylation		258	a	c	c	c	accc
	AryANE_v1_00066120	1.6	2.44	0.84	0.00759982	0.199609	1.53	1.25	-0.28	0.222052	0.77214	1.5	1.71	0.21	0.316138	0.730492	1.45	1.69	0.24	0.126339	0.733644	MDP0000130529_r	S	1	AT5G09820	plastid-lipid associated protein PAP / fibrillin family protein	biological process unknown		64.7	a	c	c	c	accc
	AryANE_v1_00066284	1.3	2.24	0.94	0.00891126	0.210167	0.94	0.78	-0.16	0.206764	0.765815	0.82	1.19	0.37	0.0842146	0.517334	0.71	1.46	0.75	0.0472126	0.540056	MDP0000131249_r	S	1	AT5G11520	ASP3 (ASPARTATE AMINOTRANSFERASE 3)	amino acid metabolic process		513	a	c	c	c	accc
	AryANE_v1_00066315	0.66	1.59	0.93	0.0044012	0.170257	0.42	0.34	-0.08	0.487699	0.845213	0.48	0.78	0.3	0.075418	0.499888	0.62	1.08	0.46	0.0236478	0.441229	MDP0000131371_r	S	4	AT2G32950	COP1 (CONSTITUTIVE PHOTOMORPHOGENIC 1)	photomorphogenesis		480	a	c	c	c	accc
	AryANE_v1_00066355	7.6	8.41	0.81	0.00556983	0.183366	7.29	6.93	-0.35	0.0413946	0.543009	7.16	6.98	-0.18	0.322083	0.73392	6.51	7.44	0.93	0.197463	0.809459	MDP0000131550_r	S	1	AT5G49700	DNA-binding protein-related	biological process unknown		186	a	c	c	c	accc
	AryANE_v1_00066398	0.57	2.2	1.63	0.000713542	0.116259	0.45	0.42	-0.02	0.859914	0.948278	0.87	1.85	0.98	0.0461661	0.426254	0.83	1.95	1.12	0.0220485	0.434902	MDP0000131760_r	S	4	AT1G12740	CYP87A2 (cytochrome P450, family 87, subfamily A, polypeptide 2); oxygen binding	electron transport		160	a	c	c	c	accc
	AryANE_v1_00066440	6.01	6.71	0.7	0.00779792	0.202161	5.74	5.09	-0.65	0.0232287	0.476359	5.29	6.57	1.27	0.068957	0.485384	4.58	6.34	1.76	0.01583	0.396482	MDP0000131979_r	S	2	B9T057_RICCO	Putative uncharacterized protein		Ricinus communis (Castor bean)	85.1	a	c	c	c	accc
	AryANE_v1_00066493	2.79	4.08	1.29	0.00219666	0.144041	3.05	3.09	0.04	0.801873	0.929024	2.66	3.47	0.81	0.0149428	0.317851	2.91	3.41	0.5	0.123117	0.728973	MDP0000132329_r	S	1	AT1G26470	unknown protein	regulation of transcription		117	a	c	c	c	accc
	AryANE_v1_00066523	0.36	1.13	0.77	0.00576001	0.184386	0.1	0.07	-0.02	0.890384	0.958685	0.56	1.04	0.48	0.0958613	0.539075	0.34	1.13	0.79	0.0101771	0.355606	MDP0000132477_r	S	2	AT4G37930	SHM1 (SERINE HYDROXYMETHYLTRANSFERASE 1); glycine hydroxymethyltransferase	glycine metabolic process		316	a	c	c	c	accc
	AryANE_v1_00066557	0.02	0.91	0.89	0.00744954	0.197879	-0.06	0.02	0.08	0.458182	0.837192	0.23	0.72	0.48	0.0225761	0.352071	0.42	0.89	0.47	0.0219912	0.434673	MDP0000132610_r	S	1	AT1G18730	unknown protein	biological process unknown		170	a	c	c	c	accc
	AryANE_v1_00066575	1.48	2.31	0.83	0.00652569	0.190731	1.09	1.45	0.37	0.248602	0.783241	1.38	1.7	0.32	0.110018	0.562951	1.57	1.77	0.2	0.179913	0.796211	MDP0000132688_r	S	2	AT5G39950	ATTRX2 (Arabidopsis thioredoxin h2, thioredoxin H-type 1); thiol-disulfide exchange intermediate	N-terminal protein myristoylation		149	a	c	c	c	accc
	AryANE_v1_00066642	0.16	0.93	0.77	0.00569533	0.183907	0.1	0.01	-0.09	0.429334	0.831012	0.12	0.57	0.45	0.0286982	0.373894	0.23	0.59	0.36	0.0547057	0.569608	MDP0000132990_r	S	4	AT4G33985	unknown protein	biological process unknown		134	a	c	c	c	accc
	AryANE_v1_00066745	6.83	7.91	1.08	0.00668741	0.192301	6.11	5.77	-0.34	0.402931	0.824509	6.48	5.63	-0.86	0.369432	0.7544	5.37	6.11	0.74	0.63886	0.917385	MDP0000133546_r	S	4	AT1G65620	AS2 (ASYMMETRIC LEAVES 2)	carbohydrate metabolic process		196	a	c	c	c	accc
	AryANE_v1_00066984	2.3	3.24	0.94	0.00760783	0.199602	2.39	1.68	-0.71	0.204706	0.764352	2.56	2.06	-0.51	0.348309	0.744224	1.95	2.04	0.09	0.493274	0.891384	MDP0000134734_r	S	1	AT3G09470	unknown protein	biological process unknown		514	a	c	c	c	accc
	AryANE_v1_00067070	6.14	7.19	1.05	0.00395711	0.163823	6.14	6.74	0.61	0.0598896	0.5854	6.1	6.21	0.1	0.447803	0.786066	6.4	6.42	0.02	0.900677	0.970545	MDP0000135149_r	S	2	AT5G02020	unknown protein	biological process unknown		91.3	a	c	c	c	accc
	AryANE_v1_00067104	0.29	2.05	1.76	0.00197122	0.139436	0.21	0.23	0.02	0.85603	0.946986	0.52	1.72	1.2	0.0969307	0.540486	0.37	1.34	0.97	0.0145746	0.389302	MDP0000135287_r	S	1					NA	a	c	c	c	accc
	AryANE_v1_00067106	1.15	2.07	0.92	0.00347292	0.159356	0.88	0.63	-0.25	0.0927009	0.652924	1.18	1.85	0.66	0.0208231	0.344091	0.71	1.43	0.72	0.0302691	0.467515	MDP0000135301_r	S	1	AT3G44020	thylakoid lumenal P17,1 protein	protein folding		152	a	c	c	c	accc
	AryANE_v1_00067253	4.97	5.77	0.8	0.00868642	0.2086	4.75	4.64	-0.11	0.68672	0.895924	4.47	5.29	0.81	0.287038	0.716423	4.26	4.78	0.52	0.31141	0.853661	MDP0000136052_r	S	2	AT5G50900	armadillo/beta-catenin repeat family protein	biological process unknown		570	a	c	c	c	accc
	AryANE_v1_00067496	1.65	2.56	0.91	0.0057264	0.184292	1.68	1.39	-0.29	0.0616678	0.591109	1.39	1.99	0.6	0.0345733	0.393642	1.56	2.35	0.79	0.0263714	0.449516	MDP0000137142_r	S	1					NA	a	c	c	c	accc
	AryANE_v1_00067560	2.7	3.62	0.92	0.00566647	0.183716	2.5	2.87	0.37	0.0553983	0.574539	2.47	3.24	0.76	0.0174967	0.329625	2.77	3.12	0.35	0.201245	0.813131	MDP0000137432_r	S	2	AT4G25650	ACD1-LIKE; electron carrier	electron transport		620	a	c	c	c	accc
	AryANE_v1_00067601	2.87	3.86	0.99	0.0032948	0.156719	2.81	2.75	-0.05	0.6311	0.882371	2.93	4.21	1.28	0.0186725	0.334227	2.69	3.9	1.21	0.0345657	0.486396	MDP0000137620_r	S	4	AT2G37920	EMB1513 (EMBRYO DEFECTIVE 1513); copper ion transporter, cation/hydrogen exchanger, putative (CHX21)	embryonic development ending in seed dormancy		221	a	c	c	c	accc
	AryANE_v1_00067743	6.17	7.13	0.96	0.00487797	0.176087	5.91	5.98	0.08	0.762997	0.917626	5.66	5.83	0.17	0.636583	0.856604	5.21	5.62	0.41	0.595285	0.907878	MDP0000138249_r	S	1	AT4G33070	pyruvate decarboxylase, putative	biological process unknown		916	a	c	c	c	accc
	AryANE_v1_00067833	0.5	1.47	0.97	0.00380382	0.162516	0.38	0.18	-0.19	0.16928	0.745697	0.61	0.96	0.35	0.0759452	0.500972	0.44	0.71	0.27	0.199778	0.811854	MDP0000138686_r	S	2	AT5G49740	ATFRO7/FRO7 (FERRIC REDUCTION OXIDASE 7); ferric-chelate reductase/ oxidoreductase	electron transport		742	a	c	c	c	accc
	AryANE_v1_00067884	3.1	3.83	0.72	0.008098	0.204106	2.77	3.1	0.34	0.280236	0.793886	2.63	3.43	0.8	0.010398	0.295829	2.63	3.11	0.48	0.021287	0.428216	MDP0000138862_r	S	1	AT4G03130	BRCT domain-containing protein	biological process unknown		291	a	c	c	c	accc
	AryANE_v1_00067900	4.72	5.77	1.05	0.00944377	0.214973	4.85	4.29	-0.55	0.220867	0.771261	3.87	4.59	0.71	0.0274026	0.369836	3.71	4.79	1.08	0.0409423	0.516051	MDP0000138937_r	S	4	AT4G12980	auxin-responsive protein, putative	multicellular organismal development		406	a	c	c	c	accc
	AryANE_v1_00067933	2.25	4.61	2.36	0.00754188	0.198958	2.79	2.43	-0.36	0.215282	0.76941	2.31	4.47	2.16	0.0123244	0.304687	2.2	4.29	2.09	0.0702522	0.615262	MDP0000139097_r	S	3	AT1G03630	POR C (PROTOCHLOROPHYLLIDE OXIDOREDUCTASE); NADPH dehydrogenase/ oxidoreductase/ protochlorophyllide reductase	metabolic process		181	a	c	c	c	accc
	AryANE_v1_00068199	2.68	5.21	2.53	0.00919368	0.212756	1.39	1.53	0.14	0.68494	0.895609	2.37	4.61	2.24	0.0442011	0.421242	2.21	4.34	2.13	0.0316455	0.473494	MDP0000140344_r	S	4					NA	a	c	c	c	accc
	AryANE_v1_00068397	0.07	1.42	1.35	0.00168734	0.137694	-0.09	-0.05	0.04	0.736095	1	0.27	1.67	1.4	0.0260992	0.365419	0.23	1.44	1.21	0.0123332	0.371993	MDP0000141463_r	S	4	AT1G10200	transcription factor LIM, putative	biological process unknown		334	a	c	c	c	accc
	AryANE_v1_00068456	0.96	1.81	0.85	0.00812686	0.204405	2.73	0.35	-2.38	0.213573	0.768881	0.96	1.17	0.21	0.284265	0.714736	0.89	1.11	0.22	0.112497	0.711898	MDP0000141814_r	S	2	AT3G52990	pyruvate kinase, putative	glycolysis		591	a	c	c	c	accc
	AryANE_v1_00068519	0.33	1.19	0.86	0.00421156	0.167573	0.02	0.1	0.08	0.509597	0.850192	0.24	0.89	0.65	0.0465685	0.427396	0.32	0.69	0.36	0.0413028	0.517922	MDP0000142134_r	S	2	AT2G32290	BMY5 (beta-amylase 5); beta-amylase	polysaccharide catabolic process		715	a	c	c	c	accc
	AryANE_v1_00068594	1.03	1.81	0.78	0.00650181	0.190613	0.61	0.55	-0.06	0.649328	0.886169	0.79	1.34	0.55	0.104177	0.553773	0.68	1.21	0.53	0.0163793	0.398911	MDP0000142512_r	S	1	AT3G54030	protein kinase family protein	protein amino acid phosphorylation		789	a	c	c	c	accc
	AryANE_v1_00068599	4.92	6.13	1.21	0.00292508	0.151095	4.85	4.69	-0.16	0.652043	0.886963	4.65	5.82	1.16	0.03862	0.406247	4.77	5.45	0.68	0.163715	0.78185	MDP0000142577_r	S	1	AT5G44530	subtilase family protein	proteolysis		114	a	c	c	c	accc
	AryANE_v1_00068664	3.79	4.61	0.82	0.00504356	0.178577	3.94	4.02	0.09	0.718784	0.905705	3.51	4.01	0.49	0.204036	0.665119	3.36	4.05	0.68	0.0681529	0.608971	MDP0000142893_r	S	1	AT1G79840	GL2 (GLABRA 2); DNA binding / transcription factor	regulation of transcription, DNA-dependent		964	a	c	c	c	accc
	AryANE_v1_00068715	3.64	4.82	1.17	0.0019758	0.139452	3.75	3.93	0.18	0.437637	0.833344	3.76	4.39	0.63	0.180395	0.647013	3.62	4.36	0.74	0.0109225	0.361244	MDP0000143133_r	S	4	AT3G47570	leucine-rich repeat transmembrane protein kinase, putative	protein amino acid phosphorylation		253	a	c	c	c	accc
	AryANE_v1_00068969	0.53	2.46	1.93	0.000545362	0.112501	0.43	0.23	-0.19	0.180412	0.755145	0.86	2.26	1.39	0.0442311	0.421274	0.87	2.28	1.41	0.0261009	0.448033	MDP0000144510_r	S	4	AT1G12740	CYP87A2 (cytochrome P450, family 87, subfamily A, polypeptide 2); oxygen binding	electron transport		264	a	c	c	c	accc
	AryANE_v1_00069040	1.49	2.5	1.01	0.00600409	0.186606	1.7	1.95	0.26	0.462308	0.838065	1.79	2.93	1.13	0.0144492	0.316412	1.66	2.45	0.79	0.149661	0.764118	MDP0000144823_r	S	1	AT5G45040	,	,		146	a	c	c	c	accc
	AryANE_v1_00069078	1.65	2.93	1.28	0.00139447	0.132461	1.88	1.4	-0.48	0.0373524	0.532934	1.77	2.12	0.35	0.313004	0.729223	1.33	1.78	0.45	0.0251162	0.445667	MDP0000145009_r	S	4	AT4G28880	CKL3 (Casein Kinase I-like 3); casein kinase I/ kinase	protein amino acid phosphorylation		622	a	c	c	c	accc
	AryANE_v1_00069118	2.13	3.08	0.95	0.00355109	0.16004	1.78	1.93	0.16	0.519973	0.852677	1.73	2.55	0.81	0.0184091	0.333151	1.61	2.15	0.54	0.017893	0.406372	MDP0000145220_r	S	4	AT1G47740	unknown protein	biological process unknown		333	a	c	c	c	accc
	AryANE_v1_00069191	0.54	1.47	0.93	0.00355455	0.160046	0.29	0.42	0.13	0.393759	0.823103	0.59	1.58	0.98	0.012529	0.305772	0.7	1.3	0.59	0.0329034	0.479657	MDP0000145565_r	S	4	AT2G04039	unknown protein	biological process unknown		178	a	c	c	c	accc
	AryANE_v1_00069193	2.6	3.92	1.32	0.00795498	0.202519	2.6	1.42	-1.18	0.080434	0.630679	2.66	2.22	-0.44	0.457594	0.789565	1.86	2.24	0.38	0.722821	0.931858	MDP0000145572_r	S	1					NA	a	c	c	c	accc
	AryANE_v1_00069280	3.79	5.91	2.12	0.0064024	0.190075	3.89	3.21	-0.68	0.0318292	0.511847	3.22	3.83	0.6	0.174209	0.641771	3.45	4.05	0.6	0.115696	0.718862	MDP0000145997_r	S	2					NA	a	c	c	c	accc
	AryANE_v1_00069334	0.94	2.46	1.52	0.00405558	0.164707	0.72	0.81	0.1	0.516209	0.851886	0.95	1.72	0.77	0.0126361	0.30634	0.85	1.42	0.57	0.0531886	0.563106	MDP0000146276_r	S	4	AT4G02600	ATMLO1/MLO1 (MILDEW RESISTANCE LOCUS O 1); calmodulin binding	defense response		684	a	c	c	c	accc
	AryANE_v1_00069401	0.81	1.52	0.71	0.00886391	0.209822	1	1.2	0.2	0.199969	0.762798	0.82	1.54	0.71	0.0210039	0.344862	1.13	1.56	0.43	0.0303961	0.468262	MDP0000146640_r	S	4	AT1G69170	squamosa promoter-binding protein-like 6 (SPL6)	regulation of transcription		163	a	c	c	c	accc
	AryANE_v1_00069412	0.97	1.79	0.82	0.00744003	0.19779	0.86	0.78	-0.08	0.709376	0.902912	0.93	1.76	0.82	0.0963942	0.539615	0.57	1.34	0.77	0.0100031	0.353546	MDP0000146690_r	S	2	AT1G24020	Bet v I allergen family protein	defense response		102	a	c	c	c	accc
	AryANE_v1_00069495	0.66	1.44	0.78	0.00844744	0.207051	0.53	0.42	-0.11	0.495982	0.847154	0.81	1.08	0.27	0.0843874	0.517726	0.52	0.99	0.46	0.035467	0.490314	MDP0000147070_r	S	2	AT3G07670	SET domain-containing protein	biological process unknown		231	a	c	c	c	accc
	AryANE_v1_00069525	0.45	1.17	0.71	0.00990282	0.21759	0.26	0.43	0.17	0.192786	0.759876	0.35	0.89	0.54	0.106366	0.557555	0.22	0.61	0.39	0.0548276	0.569631	MDP0000147219_r	S	4	AT3G14470	disease resistance protein (NBS-LRR class), putative	apoptosis		180	a	c	c	c	accc
	AryANE_v1_00069538	1.9	2.55	0.65	0.00908899	0.211812	1.61	1.69	0.09	0.540529	0.858332	1.94	1.77	-0.17	0.264827	0.703418	1.86	2.23	0.37	0.0545119	0.568896	MDP0000147284_r	S	4	AT1G27840	ATCSA-1; nucleotide binding	biological process unknown		195	a	c	c	c	accc
	AryANE_v1_00069616	5.18	5.91	0.73	0.00731254	0.196851	5.38	5.57	0.19	0.151287	0.730871	5.11	5.44	0.32	0.123599	0.583573	4.65	4.91	0.26	0.106575	0.701544	MDP0000147664_r	S	4	AT5G46180	delta-OAT (ornithine- delta-aminotransferase); ornithine-oxo-acid transaminase	0		701	a	c	c	c	accc
	AryANE_v1_00069722	2.7	3.64	0.94	0.00514067	0.179961	2.17	1.64	-0.53	0.0488332	0.559569	2.77	3.57	0.8	0.0152179	0.319134	1.96	3.29	1.32	0.040503	0.513982	MDP0000148186_r	S	2	AT1G32060	PRK (PHOSPHORIBULOKINASE); ATP binding / phosphoribulokinase/ protein binding	carbohydrate metabolic process		674	a	c	c	c	accc
	AryANE_v1_00069757	3.39	4.05	0.66	0.00886537	0.209805	2.71	2.75	0.04	0.842866	0.942169	3.5	3.17	-0.33	0.0568994	0.455703	2.53	2.99	0.46	0.140686	0.75288	MDP0000148340_r	S	2	AT4G16150	calmodulin-binding protein	biological process unknown		917	a	c	c	c	accc
	AryANE_v1_00069840	1.27	1.96	0.69	0.00792654	0.202816	0.86	1.05	0.2	0.250005	0.783522	1.24	1.85	0.61	0.0380167	0.404964	1.01	1.64	0.63	0.0116526	0.36789	MDP0000148767_r	S	4	AT4G12840	unknown protein	flower development		367	a	c	c	c	accc
	AryANE_v1_00070057	2.86	4.46	1.6	0.00110328	0.12809	2.69	1.07	-1.62	0.0319818	0.511645	2.81	2.94	0.12	0.735252	0.893203	2.02	2.73	0.71	0.482948	0.889292	MDP0000149719_r	S	2	AT1G32930	galactosyltransferase family protein	protein amino acid glycosylation		571	a	c	c	c	accc
	AryANE_v1_00070190	0.3	6.15	5.85	0.000899058	0.120539	0.05	-0.06	-0.1	0.420206	0.828141	0.23	4.27	4.04	0.0237894	0.356773	0.23	4.48	4.25	0.0137588	0.382862	MDP0000150374_r	S	4	AT2G24820	TIC55 (TRANSLOCON AT THE INNER ENVELOPE MEMBRANE OF CHLOROPLASTS 55); oxidoreductase	electron transport		560	a	c	c	c	accc
	AryANE_v1_00070258	8.13	8.8	0.67	0.00958277	0.215282	7.92	7.69	-0.23	0.15999	0.738657	8.6	8.37	-0.24	0.614512	0.84921	8.44	8.91	0.47	0.081701	0.647699	MDP0000150720_r	S	2	AT5G24910	CYP714A1 (cytochrome P450, family 714, subfamily A, polypeptide 1); oxygen binding	electron transport		336	a	c	c	c	accc
	AryANE_v1_00070272	3.3	5.46	2.16	0.00949699	0.214861	3.32	3.63	0.31	0.0531511	0.569754	3.46	5.1	1.63	0.17401	0.641588	3.53	4.9	1.37	0.181345	0.797438	MDP0000150771_r	S	2	AT5G59845	gibberellin-regulated family protein	response to gibberellin stimulus		112	a	c	c	c	accc
	AryANE_v1_00070300	4.12	4.97	0.85	0.00455894	0.172336	4.41	3.85	-0.56	0.0187298	0.457462	4.13	4.89	0.76	0.106892	0.558374	3.95	4.58	0.62	0.335305	0.861959	MDP0000150929_r	S	2	AT5G14320	30S ribosomal protein S13, chloroplast (CS13)	translation		239	a	c	c	c	accc
	AryANE_v1_00070338	0.18	1.62	1.44	0.00181287	0.138751	0.09	0.01	-0.08	0.467992	0.839685	0.53	1.09	0.56	0.0608198	0.467076	0.5	1.15	0.64	0.130634	0.740614	MDP0000151095_r	S	2	AT3G54890	LHCA1	photosynthesis, light harvesting		385	a	c	c	c	accc
	AryANE_v1_00070355	3.75	4.48	0.73	0.00940897	0.214689	4.29	4.21	-0.08	0.449986	0.835764	3.64	4.1	0.46	0.0490974	0.434501	3.91	4.22	0.31	0.0746299	0.62559	MDP0000151190_r	S	1	AT3G24120	myb family transcription factor	regulation of transcription		205	a	c	c	c	accc
	AryANE_v1_00070470	4.78	5.65	0.87	0.00863405	0.208488	5.11	4.79	-0.32	0.0668473	0.604667	4.47	4.84	0.36	0.183145	0.649888	4.91	5.01	0.1	0.397079	0.873854	MDP0000151744_r	S	1	AT2G46340	SPA1 (SUPPRESSOR OF PHYA-105 1); signal transducer	protein amino acid phosphorylation		752	a	c	c	c	accc
	AryANE_v1_00070548	4.74	5.51	0.77	0.00639892	0.190207	4.48	4.52	0.05	0.842323	0.942011	4.33	4.99	0.65	0.0104939	0.29643	4.17	5.08	0.91	0.0120576	0.369885	MDP0000152101_r	S	4	AT3G52990	pyruvate kinase, putative	glycolysis		260	a	c	c	c	accc
	AryANE_v1_00070824	0.97	1.91	0.94	0.00398797	0.163831	0.65	0.56	-0.08	0.664242	0.889894	0.86	1.41	0.54	0.0490046	0.43453	0.78	1.43	0.65	0.107011	0.70223	MDP0000153436_r	S	1	AT2G44940	AP2 domain-containing transcription factor TINY, putative	regulation of transcription, DNA-dependent		127	a	c	c	c	accc
	AryANE_v1_00071009	7.29	8.55	1.26	0.00148404	0.134713	7.88	6.93	-0.94	0.213861	0.769025	6.95	7.32	0.36	0.143854	0.610568	6.96	7.47	0.51	0.278887	0.846858	MDP0000154437_r	S	1	AT5G02130	NDP1 (RANDOM POTATO CDNA CLONE); binding, OHP (ONE HELIX PROTEIN)	biological process unknown		407	a	c	c	c	accc
	AryANE_v1_00071069	1.01	1.67	0.66	0.00915681	0.212414	0.73	0.79	0.07	0.71889	0.905754	0.9	1.13	0.23	0.123136	0.582836	0.93	1.37	0.44	0.184764	0.79977	MDP0000154767_r	S	2	AT5G33406	hAT dimerisation domain-containing protein	biological process unknown		63.2	a	c	c	c	accc
	AryANE_v1_00071268	3.98	5	1.02	0.00985588	0.217254	4.33	4.51	0.18	0.213332	0.76862	3.85	4.54	0.69	0.19702	0.660221	3.82	4.33	0.51	0.050497	0.553752	MDP0000155673_r	S	1	AT2G24970	unknown protein	biological process unknown		141	a	c	c	c	accc
	AryANE_v1_00071293	1.36	2.12	0.76	0.00594909	0.186282	0.99	0.81	-0.17	0.211304	0.768055	1.1	1.69	0.59	0.0137245	0.312715	0.73	1.09	0.36	0.0822156	0.648916	MDP0000155756_r	S	1					NA	a	c	c	c	accc
	AryANE_v1_00071356	2.88	3.68	0.8	0.00531257	0.18142	2.31	2.07	-0.23	0.407154	0.825517	2.5	3.07	0.57	0.0540421	0.447638	2.22	2.95	0.73	0.0229697	0.439335	MDP0000156108_r	S	1	AT2G18890	kinase	protein amino acid phosphorylation		506	a	c	c	c	accc
	AryANE_v1_00071405	0.11	1.2	1.08	0.00444666	0.170778	0	-0.05	-0.05	0.680908	0.89449	0.22	0.72	0.49	0.0220904	0.350125	0.1	0.5	0.4	0.042358	0.522284	MDP0000156301_r	S	1	AT5G13630	GUN5 (GENOMES UNCOUPLED 5)	biosynthetic process		2490	a	c	c	c	accc
	AryANE_v1_00071608	2.36	5.41	3.05	0.000992281	0.124042	2.59	2.13	-0.45	0.0195383	0.461708	1.73	4.99	3.26	0.0557923	0.45213	1.58	4.94	3.36	0.0806273	0.644389	MDP0000157238_r	S	1					NA	a	c	c	c	accc
	AryANE_v1_00071723	7.97	9.06	1.09	0.00586133	0.18565	7.99	7.32	-0.66	0.141032	0.721433	7.34	7.67	0.32	0.457629	0.789554	6.35	8.24	1.88	0.110708	0.709295	MDP0000157914_r	S	4	AT1G52740	histone H2A, putative	nucleosome assembly		182	a	c	c	c	accc
	AryANE_v1_00071825	0.09	0.81	0.72	0.00810292	0.204177	0.08	0.26	0.18	0.211656	0.768172	0.39	0.87	0.47	0.0261286	0.365616	0.68	1.04	0.36	0.0406177	0.514616	MDP0000158413_r	S	1	AT3G14770	nodulin MtN3 family protein	biological process unknown		158	a	c	c	c	accc
	AryANE_v1_00071837	0.7	1.5	0.8	0.00976144	0.216413	0.47	0.51	0.04	0.685467	0.895774	0.65	1.09	0.43	0.0386713	0.406382	0.66	1.21	0.55	0.0184525	0.410371	MDP0000158468_r	S	4	AT1G42540	ATGLR3,3 (Arabidopsis thaliana glutamate receptor 3,3)	cellular calcium ion homeostasis		627	a	c	c	c	accc
	AryANE_v1_00071852	1.33	2.27	0.94	0.00909766	0.211911	1.14	1.2	0.06	0.580109	0.868442	0.96	1.83	0.86	0.0283437	0.372749	1.17	2.15	0.98	0.0140313	0.385047	MDP0000158541_r	S	1	AT4G15545	unknown protein	regulation of transcription, DNA-dependent		118	a	c	c	c	accc
	AryANE_v1_00071904	0.07	0.87	0.8	0.00586647	0.185569	-0.07	-0.14	-0.07	0.545309	1	0.11	0.76	0.65	0.0121595	0.30425	0.27	1.07	0.8	0.0119242	0.370328	MDP0000158790_r	S	1	AT5G57030	LUT2 (LUTEIN DEFICIENT 2); lycopene epsilon cyclase	carotenoid biosynthetic process		726	a	c	c	c	accc
	AryANE_v1_00071911	2.67	3.34	0.67	0.00924012	0.21301	2.13	2.29	0.16	0.249646	0.783498	2.45	3.03	0.57	0.0204345	0.341049	1.98	2.32	0.34	0.399058	0.874411	MDP0000158821_r	S	1	AT1G65560	allyl alcohol dehydrogenase, putative	metabolic process		327	a	c	c	c	accc
	AryANE_v1_00071924	3.07	3.89	0.82	0.00820425	0.20501	2.84	2.62	-0.22	0.112534	0.68224	2.48	3.16	0.68	0.338655	0.740979	2.94	3.55	0.61	0.0117021	0.368353	MDP0000158878_r	S	1	AT4G06676	unknown protein	biological process unknown		295	a	c	c	c	accc
	AryANE_v1_00072065	0.67	1.93	1.26	0.00228874	0.145129	0.72	0.71	0	0.996849	0.998658	0.83	1.62	0.79	0.0163916	0.32409	0.88	1.91	1.03	0.0261739	0.448639	MDP0000159551_r	S	4	AT2G43060	transcription factor	regulation of transcription		63.5	a	c	c	c	accc
	AryANE_v1_00072135	-0.04	2.09	2.13	0.00231413	0.145587	-0.09	-0.1	0	0.985106	1	0.06	2.58	2.51	0.052353	0.443894	0.19	2.28	2.09	0.0311598	0.47201	MDP0000159957_r	S	4	AT3G05650	disease resistance family protein	defense response		357	a	c	c	c	accc
	AryANE_v1_00072154	4.36	6.28	1.92	0.00395315	0.163941	3.87	4.22	0.36	0.0351778	0.525647	3.88	5.32	1.44	0.0101134	0.294339	4.16	5.74	1.58	0.0608219	0.587441	MDP0000160047_r	S	2	AT1G27170	disease resistance protein (TIR-NBS-LRR class), putative	apoptosis		941	a	c	c	c	accc
	AryANE_v1_00072312	7.6	8.67	1.07	0.00290259	0.150988	7.51	6.55	-0.95	0.120287	0.693767	7.2	6.92	-0.29	0.232607	0.684411	6.07	6.95	0.88	0.545012	0.900079	MDP0000160884_r	S	4					NA	a	c	c	c	accc
	AryANE_v1_00072468	2.65	3.52	0.87	0.00447831	0.171309	2.29	2.58	0.3	0.152028	0.731799	2.31	2.61	0.3	0.416668	0.773375	2.33	3.23	0.9	0.0246891	0.445307	MDP0000161677_r	S	4	AT5G06690	(THIOREDOXIN-LIKE 5); thiol-disulfide exchange intermediate	cell redox homeostasis		189	a	c	c	c	accc
	AryANE_v1_00072573	4.87	6.21	1.34	0.00544314	0.182826	5.03	4.91	-0.12	0.770773	0.919539	4.97	5.96	0.98	0.0177095	0.329843	4.33	5.77	1.44	0.0103109	0.356359	MDP0000162194_r	S	1	AT4G29860	EMB2757/TAN (EMBRYO DEFECTIVE 2757); nucleotide binding, unknown protein	embryonic development		466	a	c	c	c	accc
	AryANE_v1_00072713	6.78	7.59	0.81	0.00886337	0.209861	6.45	5.86	-0.59	0.181286	0.755052	6.41	5.99	-0.42	0.327148	0.73599	5.3	5.89	0.59	0.639773	0.91766	MDP0000162905_r	S	2	AT4G02500	ATXT2; UDP-xylosyltransferase/ transferase/ transferase, transferring glycosyl groups	polysaccharide biosynthetic process		107	a	c	c	c	accc
	AryANE_v1_00072748	1.24	2.01	0.77	0.00819805	0.205069	0.92	1.17	0.25	0.130356	0.706961	0.91	1.51	0.59	0.0707149	0.489211	1.01	1.23	0.21	0.137653	0.749021	MDP0000163089_r	S	2	AT1G61560	MLO6 (MILDEW RESISTANCE LOCUS O 6); calmodulin binding	defense response		620	a	c	c	c	accc
	AryANE_v1_00072794	5.52	6.5	0.98	0.00440802	0.17011	5.03	5.19	0.17	0.708436	0.902613	4.68	4.93	0.25	0.107565	0.559062	4.55	5.31	0.76	0.0638944	0.596901	MDP0000163330_r	S	4	AT2G35260	unknown protein	biological process unknown		231	a	c	c	c	accc
	AryANE_v1_00073015	5.29	6.08	0.79	0.0074769	0.198277	5.19	4.54	-0.65	0.0261979	0.488059	5.03	5.28	0.25	0.23624	0.685847	4.26	5.25	0.99	0.0772013	0.634689	MDP0000164386_r	S	1	D7T500_VITVI	Whole genome shotgun sequence of line PN40024, scaffold_118,assembly12x		Vitis vinifera (Grape)	65.1	a	c	c	c	accc
	AryANE_v1_00073111	7.34	8.18	0.84	0.00458562	0.172396	7.57	7.46	-0.11	0.391343	0.822854	7.1	7.67	0.57	0.0672789	0.481703	7.44	7.77	0.33	0.23943	0.832668	MDP0000164872_r	S	4	AT4G02080	ASAR1 (Arabidopsis thaliana secretion-associated RAS super family 2); GTP binding	intracellular protein transport		368	a	c	c	c	accc
	AryANE_v1_00073420	0.18	0.91	0.73	0.00946681	0.214582	0.13	0.03	-0.09	0.395727	0.823758	0	0.61	0.61	0.0962754	0.539648	0.13	0.51	0.38	0.0802249	0.643278	MDP0000166286_r	S	4	AT4G30110	HMA2 (Heavy metal ATPase 2); cadmium-transporting ATPase	transport		762	a	c	c	c	accc
	AryANE_v1_00073457	1.79	2.6	0.81	0.00947366	0.214637	1.62	1.65	0.03	0.84995	0.944896	1.69	2.32	0.62	0.0119344	0.302358	1.61	2	0.39	0.0492423	0.548711	MDP0000166471_r	S	1	AT1G27840	ATCSA-1; nucleotide binding	biological process unknown		281	a	c	c	c	accc
	AryANE_v1_00073948	3.9	4.89	0.99	0.00797098	0.202658	3.58	3.41	-0.16	0.436033	0.832866	3.25	3.87	0.62	0.0918059	0.532002	2.96	3.63	0.66	0.276312	0.845943	MDP0000169059_r	S	2	AT3G52870	calmodulin-binding family protein	biological process unknown		521	a	c	c	c	accc
	AryANE_v1_00074132	0.83	1.68	0.85	0.00931412	0.213946	0.57	0.9	0.33	0.117659	0.690508	0.84	1.82	0.98	0.0272921	0.369709	1.06	1.85	0.79	0.0562477	0.574054	MDP0000170005_r	S	1	AT3G06350	EMB3004/MEE32 (EMBRYO DEFECTIVE 3004, maternal effect embryo arrest 32); 3-dehydroquinate dehydratase/ NADP binding / shikimate 5-dehydrogenase	metabolic process		674	a	c	c	c	accc
	AryANE_v1_00074262	0.57	1.25	0.68	0.00844679	0.207087	0.78	1.13	0.36	0.0370205	0.532072	0.71	1.53	0.81	0.0342933	0.392995	0.89	1.4	0.51	0.0269331	0.452772	MDP0000170751_r	S	1	AT5G67370	unknown protein	biological process unknown		193	a	c	c	c	accc
	AryANE_v1_00074348	0.41	1.41	1	0.0060328	0.186894	0.18	0.03	-0.15	0.264294	0.789331	0.33	0.8	0.46	0.037836	0.404353	0.27	0.44	0.17	0.303509	0.852337	MDP0000171185_r	S	4	AT1G08980	ATAMI1 (AMIDASE-LIKE PROTEIN 1); amidase	biological process unknown		223	a	c	c	c	accc
	AryANE_v1_00074415	4.72	5.71	0.99	0.00579429	0.184929	4.62	4.15	-0.47	0.263236	0.788896	5.1	5.43	0.33	0.323573	0.734657	4.78	5.46	0.68	0.205868	0.816265	MDP0000171559_r	S	4	AT1G74050	60S ribosomal protein L6 (RPL6C)	translation		280	a	c	c	c	accc
	AryANE_v1_00074441	3.32	4.56	1.24	0.00703028	0.194817	3.17	2.62	-0.55	0.392721	0.82294	3.41	3.28	-0.13	0.424773	0.776235	2.53	3.21	0.67	0.289933	0.849997	MDP0000171688_r	S	2	AT4G01050	hydroxyproline-rich glycoprotein family protein	biological process unknown		91.3	a	c	c	c	accc
	AryANE_v1_00074494	2.68	3.45	0.77	0.0087394	0.208985	2.3	2.46	0.16	0.229447	0.77455	2.26	2.29	0.03	0.870641	0.945327	2.42	2.48	0.06	0.799603	0.947136	MDP0000171924_r	S	1	AT1G65470	FAS1 (FASCIATA 1)	negative regulation of ethylene mediated signaling pathway		203	a	c	c	c	accc
	AryANE_v1_00074614	0.59	1.7	1.11	0.00658202	0.191099	0.3	0.32	0.02	0.882188	0.956282	0.73	1.07	0.34	0.129508	0.592614	0.61	1.19	0.57	0.0321595	0.47647	MDP0000172536_r	S	4	AT2G32120	HSP70T-2; ATP binding	protein folding		852	a	c	c	c	accc
	AryANE_v1_00074756	0.6	1.76	1.16	0.00377726	0.162247	0.55	0.81	0.26	0.0961261	0.659068	0.64	1.85	1.21	0.0149816	0.317752	0.91	1.9	0.98	0.0111369	0.36304	MDP0000173290_r	S	2	AT2G33060	leucine-rich repeat family protein	defense response		159	a	c	c	c	accc
	AryANE_v1_00074758	1.27	2.64	1.37	0.00112084	0.127965	1.09	1.35	0.26	0.0771586	0.624053	1.4	1.96	0.56	0.133269	0.596924	1.44	2.42	0.97	0.017068	0.402013	MDP0000173300_r	S	1	AT3G23410	alcohol oxidase-related	electron transport		849	a	c	c	c	accc
	AryANE_v1_00075207	1.17	2.69	1.52	0.00788551	0.202412	1.12	0.66	-0.46	0.0875521	0.64317	0.99	1.81	0.82	0.0146757	0.317279	1.03	1.62	0.59	0.0213076	0.428451	MDP0000175492_r	S	4	AT4G04620	ATG8B (AUTOPHAGY 8B); microtubule binding	autophagy		53.5	a	c	c	c	accc
	AryANE_v1_00075284	4.78	5.65	0.87	0.00545855	0.182769	4.51	4.78	0.28	0.32036	0.805691	4.62	5.39	0.76	0.224591	0.678913	4.23	5.4	1.16	0.151205	0.765759	MDP0000175962_r	S	2	AT1G64230	UBC28; ubiquitin-protein ligase	ubiquitin-dependent protein catabolic process		281	a	c	c	c	accc
	AryANE_v1_00075357	1.4	2.81	1.41	0.00560249	0.183186	1.1	1.36	0.26	0.171443	0.748226	1.23	2.52	1.29	0.0136144	0.311173	1.35	2.86	1.51	0.0183607	0.409861	MDP0000176333_r	S	4	AT1G74190	leucine-rich repeat family protein	signal transduction		84.3	a	c	c	c	accc
	AryANE_v1_00075487	4.69	5.53	0.84	0.00620164	0.188659	4.11	3.88	-0.23	0.6096	0.87606	4.15	4.86	0.71	0.0103598	0.295095	4.91	5.11	0.19	0.703195	0.928254	MDP0000177018_r	S	2	AT5G12040	carbon-nitrogen hydrolase family protein	nitrogen compound metabolic process		301	a	c	c	c	accc
	AryANE_v1_00075499	4.78	5.64	0.86	0.0046933	0.173392	4.37	3.86	-0.5	0.0267037	0.490816	4.18	4.66	0.48	0.0367099	0.400465	3.83	4.24	0.41	0.507429	0.893139	MDP0000177068_r	S	2	AT1G45249	ABF2 (ABSCISIC ACID RESPONSIVE ELEMENTS-BINDING FACTOR 2)	regulation of transcription, DNA-dependent		163	a	c	c	c	accc
	AryANE_v1_00075664	3.47	4.37	0.9	0.00584909	0.185446	3.7	3.54	-0.16	0.208954	0.767003	3.33	4.01	0.67	0.068128	0.48345	3.48	4.12	0.64	0.0208215	0.425412	MDP0000177861_r	S	2	AT3G12620	protein phosphatase 2C family protein / PP2C family protein	0		522	a	c	c	c	accc
	AryANE_v1_00075715	3.9	5.27	1.37	0.00734787	0.196975	3.53	2.18	-1.35	0.29015	0.797437	3.93	3.1	-0.83	0.208333	0.668919	2.79	3.78	0.99	0.458479	0.884253	MDP0000178115_r	S	1					NA	a	c	c	c	accc
	AryANE_v1_00075821	0.15	2.29	2.14	0.00468355	0.173365	0.05	-0.12	-0.17	0.193759	0.759783	0.15	0.9	0.75	0.054787	0.44919	0.22	0.69	0.47	0.0569892	0.576128	MDP0000178612_r	S	1	AT5G37980	NADP-dependent oxidoreductase, putative	response to oxidative stress		416	a	c	c	c	accc
	AryANE_v1_00075837	2.71	3.39	0.68	0.00879274	0.209427	2.45	2.1	-0.35	0.0416785	0.542877	2.52	3.11	0.58	0.0201143	0.340425	2.47	3.08	0.6	0.0173048	0.403204	MDP0000178670_r	S	2	AT5G55560	protein kinase family protein	protein amino acid phosphorylation		484	a	c	c	c	accc
	AryANE_v1_00075841	0.98	3.24	2.26	0.000365729	0.116032	0.74	0.92	0.18	0.227038	0.774035	0.76	2.63	1.87	0.0202528	0.340527	0.79	2.43	1.64	0.0203401	0.423571	MDP0000178684_r	S	1	AT3G14680	CYP72A14 (cytochrome P450, family 72, subfamily A, polypeptide 14); oxygen binding	electron transport		354	a	c	c	c	accc
	AryANE_v1_00075919	8.49	9.13	0.64	0.00956117	0.215199	8.28	7.67	-0.6	0.299387	0.800912	8.32	7.96	-0.37	0.0459984	0.426196	7.7	8.33	0.63	0.460634	0.884755	MDP0000179083_r	S	1	AT1G72750	ATTIM23-2 (Arabidopsis thaliana translocase inner membrane subunit 23-2); protein translocase	intracellular protein transport		187	a	c	c	c	accc
	AryANE_v1_00075932	2.98	4.03	1.04	0.00657703	0.191127	2.69	2.76	0.08	0.517004	0.852128	2.91	3.99	1.07	0.080414	0.508609	2.7	3.76	1.06	0.0448814	0.531121	MDP0000179162_r	S	4	AT5G24060	unknown protein	biological process unknown		83.6	a	c	c	c	accc
	AryANE_v1_00076119	2.61	3.41	0.8	0.00629514	0.189703	2.16	1.58	-0.58	0.0109504	0.42994	2.08	2.58	0.5	0.145363	0.612649	1.29	2.11	0.82	0.0323264	0.477087	MDP0000180068_r	S	1	AT1G80760	NIP6;1 (NOD26-like intrinsic protein 6;1); water channel	transport		70.9	a	c	c	c	accc
	AryANE_v1_00076384	0.42	1.08	0.66	0.00876511	0.209183	0.42	-0.01	-0.43	0.0436691	0.546495	0.55	0.32	-0.23	0.143377	0.610066	0.22	0.44	0.22	0.185852	0.80019	MDP0000181482_r	S	1	AT3G03450	RGL2 (RGA-LIKE 2); transcription factor	gibberellic acid mediated signaling		682	a	c	c	c	accc
	AryANE_v1_00076487	2.76	3.69	0.93	0.00358092	0.160183	2.87	2.25	-0.61	0.0585612	0.581892	3.07	3.56	0.48	0.0554232	0.450829	2.75	3.33	0.58	0.0272912	0.455018	MDP0000182015_r	S	1	AT4G04350	EMB2369 (EMBRYO DEFECTIVE 2369); ATP binding / aminoacyl-tRNA ligase	translation		1455	a	c	c	c	accc
	AryANE_v1_00076509	8.11	9.19	1.08	0.00221194	0.143963	7.68	7.2	-0.48	0.0543765	0.572286	8.09	7.77	-0.33	0.321415	0.7337	7.46	8.49	1.03	0.161529	0.779147	MDP0000182100_r	S	1	AT1G67980	CCoAMT (caffeoyl-CoA 3-O-methyltransferase)	lignin biosynthetic process		186	a	c	c	c	accc
	AryANE_v1_00076641	2.15	2.91	0.76	0.00815831	0.204821	2.41	2.48	0.07	0.628453	0.88179	2.33	2.99	0.66	0.0861661	0.521306	1.86	2.14	0.28	0.07202	0.618016	MDP0000182809_r	S	1	AT3G02875	ILR1 (IAA-LEUCINE RESISTANT 1); metallopeptidase	proteolysis		390	a	c	c	c	accc
	AryANE_v1_00076689	1.66	2.49	0.83	0.00543014	0.182581	0.92	0.65	-0.27	0.263006	0.78887	1.14	1.67	0.53	0.0845799	0.518072	0.78	1.19	0.41	0.411597	0.875719	MDP0000183099_r	S	1	AT1G68360	zinc finger protein-related	regulation of transcription		164	a	c	c	c	accc
	AryANE_v1_00076722	3.39	4.4	1.01	0.0052126	0.180312	3.65	3.35	-0.29	0.172211	0.748548	3.73	3.45	-0.28	0.436282	0.781011	3.16	3.65	0.49	0.075345	0.628321	MDP0000183257_r	S	2	AT5G26230	unknown protein	biological process unknown		58.9	a	c	c	c	accc
	AryANE_v1_00076900	-0.03	0.88	0.91	0.00487014	0.176135	-0.06	0	0.06	0.585676	0.869443	0.28	1.24	0.96	0.0102935	0.294975	0.25	0.98	0.73	0.0118531	0.369928	MDP0000184195_r	S	2	AT2G36970	UDP-glucoronosyl/UDP-glucosyl transferase family protein	metabolic process		565	a	c	c	c	accc
	AryANE_v1_00076992	1.5	2.69	1.19	0.00175745	0.138139	1.2	0.94	-0.26	0.0737601	0.617848	1.48	2	0.52	0.0721709	0.493006	1.23	1.82	0.59	0.0553645	0.571904	MDP0000184622_r	S	1	AT3G05270	unknown protein	citrate transport		333	a	c	c	c	accc
	AryANE_v1_00077056	2.71	3.77	1.06	0.00620212	0.188614	2.55	2.37	-0.17	0.573133	0.866671	2.42	3.53	1.11	0.0114912	0.299673	2.11	3.2	1.09	0.121252	0.727611	MDP0000184940_r	S	2	AT5G37670	15,7 kDa class I-related small heat shock protein-like (HSP15,7-CI)	response to heat		166	a	c	c	c	accc
	AryANE_v1_00077181	0.92	1.76	0.84	0.00587313	0.185596	0.62	0.47	-0.15	0.209733	0.767459	0.95	1.47	0.52	0.0549337	0.449424	0.6	1.44	0.83	0.0657301	0.602121	MDP0000185543_r	S	2	AT4G14368	,	,		1018	a	c	c	c	accc
	AryANE_v1_00077197	0.8	2.3	1.5	0.000858953	0.120016	0.79	1.13	0.34	0.183317	0.755615	0.65	1.83	1.17	0.0406666	0.411785	0.72	1.5	0.78	0.0397142	0.508922	MDP0000185640_r	S	1	AT1G70140	ATFH8 (FORMIN 8); actin binding / actin filament binding / profilin binding	cell tip growth		518	a	c	c	c	accc
	AryANE_v1_00077241	6.67	8.19	1.52	0.00122216	0.12798	7.16	6.28	-0.87	0.2615	0.78792	6.25	7.08	0.83	0.0294594	0.376587	5.77	6.96	1.19	0.32592	0.858831	MDP0000185886_r	S	1	AT1G30620	MUR4 (MURUS 4)	galactose metabolic process		612	a	c	c	c	accc
	AryANE_v1_00077360	0.67	1.65	0.98	0.00742661	0.197762	0.29	0.46	0.17	0.189997	0.758691	0.76	1.21	0.45	0.0312486	0.383033	0.98	1.23	0.25	0.160109	0.777889	MDP0000186495_r	S	4	AT1G31650	ATROPGEF14/ROPGEF14 (KINASE PARTNER PROTEIN-LIKE); Rho guanyl-nucleotide exchange factor	biological process unknown		604	a	c	c	c	accc
	AryANE_v1_00077394	1.03	1.88	0.85	0.00455831	0.172448	1	0.87	-0.13	0.388138	0.822289	1.06	1.61	0.55	0.105899	0.556797	0.81	1.23	0.42	0.0623229	0.592092	MDP0000186590_r	S	2	AT4G12300	CYP706A4 (cytochrome P450, family 706, subfamily A, polypeptide 4); oxygen binding	electron transport		142	a	c	c	c	accc
	AryANE_v1_00077521	1.08	3.03	1.95	0.000723787	0.116351	0.8	1.33	0.53	0.126575	0.70289	1.26	3.57	2.31	0.0347714	0.394244	1.61	3.43	1.82	0.0124998	0.373939	MDP0000187246_r	S	4	AT1G45616	leucine-rich repeat family protein	defense response		405	a	c	c	c	accc
	AryANE_v1_00077574	0.73	1.73	1	0.00284751	0.150237	0.46	0.68	0.22	0.128768	0.705116	0.85	1.69	0.84	0.0124557	0.30555	0.83	1.54	0.71	0.0203183	0.423859	MDP0000187529_r	S	2	AT2G47010	unknown protein	biological process unknown		659	a	c	c	c	accc
	AryANE_v1_00077796	0.81	1.79	0.98	0.00553056	0.183076	0.71	0.82	0.11	0.491703	0.84647	1.07	1.6	0.52	0.0899083	0.527728	0.65	0.91	0.26	0.179152	0.796061	MDP0000188604_r	S	1	AT4G24480	serine/threonine protein kinase, putative	protein amino acid phosphorylation		978	a	c	c	c	accc
	AryANE_v1_00077872	5.12	6.06	0.93	0.00458066	0.172412	5.59	4.96	-0.63	0.023913	0.479338	4.61	4.9	0.28	0.099948	0.54585	4.45	4.93	0.48	0.277702	0.846174	MDP0000188950_r	S	1	AT1G63430	leucine-rich repeat transmembrane protein kinase, putative	protein amino acid phosphorylation		866	a	c	c	c	accc
	AryANE_v1_00077928	4.81	5.46	0.65	0.00951241	0.215008	4.49	4.69	0.21	0.1133	0.683043	4.58	5.02	0.43	0.0502455	0.437255	4.51	5.06	0.55	0.0160468	0.39608	MDP0000189269_r	S	1	AT1G60940	SNRK2-10/SNRK2,10/SRK2B (SNF1-RELATED PROTEIN KINASE 2,10, SUCROSE NONFERMENTING 1-RELATED PROTEIN KINASE 2-10); kinase	protein amino acid phosphorylation		462	a	c	c	c	accc
	AryANE_v1_00077933	0.48	2.24	1.76	0.000986231	0.123607	0.53	0.94	0.41	0.0336235	0.519895	0.57	2.06	1.48	0.0230589	0.353742	0.78	1.54	0.76	0.0284152	0.461007	MDP0000189315_r	S	2	AT3G03770	leucine-rich repeat transmembrane protein kinase, putative	protein amino acid phosphorylation		602	a	c	c	c	accc
	AryANE_v1_00077989	0.29	1.46	1.17	0.00492925	0.176546	0.28	0.49	0.21	0.122288	0.696313	0.4	0.85	0.45	0.087233	0.523266	0.49	1.09	0.6	0.0361907	0.493092	MDP0000189589_r	S	2	AT1G61190	,	,		67.8	a	c	c	c	accc
	AryANE_v1_00078124	4.9	5.57	0.67	0.00986557	0.217269	4.65	4.72	0.08	0.51492	0.851471	4.26	5.57	1.31	0.0394455	0.408157	4.18	5.16	0.98	0.0153673	0.394543	MDP0000190186_r	S	4	AT2G16770	DNA binding / transcription factor	regulation of transcription, DNA-dependent		120	a	c	c	c	accc
	AryANE_v1_00078212	4.57	5.42	0.85	0.00467377	0.173137	4.42	3.77	-0.65	0.0130441	0.435876	4.75	4.91	0.16	0.24845	0.694266	3.97	4.72	0.74	0.263327	0.841033	MDP0000190580_r	S	1	AT2G22475	GRAM domain-containing protein / ABA-responsive protein-related	trichome differentiation		243	a	c	c	c	accc
	AryANE_v1_00078236	0.72	1.81	1.09	0.00385782	0.163155	0.42	0.39	-0.03	0.777162	0.921449	0.59	1.48	0.89	0.022128	0.350312	0.64	1.14	0.5	0.0184338	0.410146	MDP0000190750_r	S	4	AT4G27190	disease resistance protein (NBS-LRR class), putative	apoptosis		129	a	c	c	c	accc
	AryANE_v1_00078285	2.14	2.91	0.77	0.00600883	0.186633	2.01	1.22	-0.78	0.146246	0.726884	2.37	1.95	-0.42	0.105177	0.555457	1.91	2.17	0.25	0.688631	0.925707	MDP0000191042_r	S	2	AT2G27420	cysteine proteinase, putative	proteolysis		112	a	c	c	c	accc
	AryANE_v1_00078414	1.16	2.09	0.93	0.0082212	0.20522	0.89	1.22	0.33	0.0442608	0.548752	1.04	2.03	0.99	0.041251	0.41317	1.06	1.63	0.57	0.0513841	0.557067	MDP0000191708_r	S	2	RGA4_SOLBU	Putative disease resistance protein RGA4		Solanum bulbocastanum (Wild potato)	74.3	a	c	c	c	accc
	AryANE_v1_00078440	3.75	5.89	2.13	0.00632998	0.18986	3.72	3.1	-0.62	0.0606635	0.588057	3.82	5.51	1.68	0.0133727	0.309821	3.51	4.91	1.4	0.0429663	0.524421	MDP0000191821_r	S	1	AT2G03720	MRH6 (morphogenesis of root hair 6)	response to stress		169	a	c	c	c	accc
	AryANE_v1_00078582	2.26	3.51	1.25	0.00642724	0.189991	2.4	1.83	-0.57	0.0396521	0.539381	2.04	2.92	0.87	0.0114013	0.298968	1.36	2.45	1.09	0.0167204	0.399958	MDP0000192468_r	S	2					NA	a	c	c	c	accc
	AryANE_v1_00078595	2.28	2.96	0.68	0.00841603	0.20665	2.05	2.85	0.81	0.0194205	0.461308	1.81	2.89	1.07	0.0132301	0.308924	1.97	2.24	0.27	0.104994	0.697987	MDP0000192562_r	S	2	AT5G55190	RAN3; GTP binding	intracellular protein transport		405	a	c	c	c	accc
	AryANE_v1_00078912	4.64	5.53	0.89	0.00385359	0.16312	4.36	4.28	-0.07	0.756097	0.915541	4.58	5.56	0.98	0.0341066	0.392558	3.7	4.98	1.28	0.0638796	0.59688	MDP0000194107_r	S	1	AT2G28900	OEP16 (OUTER ENVELOPE PROTEIN 16); protein translocase	response to cold		170	a	c	c	c	accc
	AryANE_v1_00079025	1.38	2.76	1.38	0.00273269	0.149939	0.97	0.57	-0.39	0.0298088	0.504622	1.16	1.6	0.43	0.249978	0.695532	0.88	1.76	0.88	0.0332448	0.480151	MDP0000194814_r	S	4	AT3G56630	CYP94D2 (cytochrome P450, family 94, subfamily D, polypeptide 2); oxygen binding	electron transport		574	a	c	c	c	accc
	AryANE_v1_00079039	6.04	7.58	1.54	0.000796096	0.119204	5.9	4.13	-1.77	0.265383	0.789588	5.66	5.03	-0.63	0.434357	0.779885	4.07	5.53	1.46	0.496417	0.891735	MDP0000194893_r	S	4					NA	a	c	c	c	accc
	AryANE_v1_00079206	1.3	3.26	1.96	0.00107451	0.126429	1.01	1.42	0.41	0.0348598	0.52424	1.02	2.77	1.75	0.048346	0.432725	0.99	2.69	1.7	0.0466352	0.536933	MDP0000195723_r	S	4	AT1G07710	ankyrin repeat family protein	protein amino acid dephosphorylation		421	a	c	c	c	accc
	AryANE_v1_00079227	4.22	5.52	1.3	0.00506491	0.178675	4.01	3.28	-0.72	0.164612	0.740733	3.8	4.14	0.34	0.39799	0.76567	2.95	3.74	0.79	0.495349	0.891581	MDP0000195842_r	S	2					NA	a	c	c	c	accc
	AryANE_v1_00079354	2.44	3.31	0.87	0.00418967	0.167465	2.16	1.71	-0.45	0.073673	0.617603	2.41	3.07	0.66	0.0117822	0.302369	1.85	2.7	0.85	0.189203	0.803072	MDP0000196425_r	S	1	AT4G24210	SLY1 (SLEEPY1)	positive regulation of gibberellic acid mediated signaling		67.8	a	c	c	c	accc
	AryANE_v1_00079371	0.78	1.44	0.66	0.00879639	0.20941	0.43	0.55	0.13	0.663191	0.88969	0.77	1.31	0.53	0.0257448	0.364375	0.5	1.09	0.59	0.0136078	0.381	MDP0000196499_r	S	2	D7TT33_VITVI	Whole genome shotgun sequence of line PN40024, scaffold_6,assembly12x		Vitis vinifera (Grape)	86.7	a	c	c	c	accc
	AryANE_v1_00079406	1.58	2.25	0.67	0.00910523	0.211934	1.5	1.2	-0.3	0.205915	0.76509	1.31	1.83	0.51	0.0519027	0.442523	1.42	1.91	0.49	0.110651	0.709116	MDP0000196669_r	S	3	AT5G22370	EMB1705 (EMBRYO DEFECTIVE 1705); ATP binding	embryonic development		341	a	c	c	c	accc
	AryANE_v1_00079428	1.31	2.65	1.34	0.00122499	0.127859	1.23	0.92	-0.31	0.0597679	0.585045	1.52	2.5	0.97	0.025557	0.363393	1.34	1.98	0.64	0.267745	0.843129	MDP0000196802_r	S	1	AT4G35100	PIP3 (PLASMA MEMBRANE INTRINSIC PROTEIN 3); water channel	transport		161	a	c	c	c	accc
	AryANE_v1_00079567	4.81	5.69	0.88	0.00441317	0.170172	4.6	3.6	-1	0.0167909	0.450049	4.41	3.85	-0.57	0.113558	0.568132	3.76	3.99	0.23	0.609264	0.911264	MDP0000197462_r	S	2	AT4G12290	copper amine oxidase, putative	amine metabolic process		1043	a	c	c	c	accc
	AryANE_v1_00079592	3.23	4.88	1.65	0.00730648	0.196798	3.16	1.38	-1.78	0.0579879	0.580641	2.53	2.41	-0.12	0.864594	0.942766	2.27	2.68	0.41	0.753328	0.937793	MDP0000197571_r	S	1					NA	a	c	c	c	accc
	AryANE_v1_00079593	1.01	2.41	1.4	0.001779	0.137694	1.08	0.9	-0.18	0.164177	0.740508	1.14	1.96	0.81	0.069004	0.485427	0.91	2.14	1.23	0.044863	0.531102	MDP0000197579_r	S	2	AT2G14080	disease resistance protein (TIR-NBS-LRR class), putative	apoptosis		74.7	a	c	c	c	accc
	AryANE_v1_00079618	5.68	7.18	1.5	0.00383595	0.163236	6	6.14	0.14	0.740543	0.911464	5.2	6.67	1.47	0.0170489	0.326889	5.55	7.15	1.6	0.048343	0.545453	MDP0000197715_r	S	1	AT3G23410	alcohol oxidase-related	electron transport		435	a	c	c	c	accc
	AryANE_v1_00080324	5.23	6.83	1.6	0.0045868	0.172372	5.39	3.72	-1.66	0.172941	0.748539	4.91	4.42	-0.49	0.586945	0.83899	3.52	4.73	1.21	0.558666	0.901786	MDP0000201154_r	S	1	AT3G19940	sugar transporter, putative	transport		659	a	c	c	c	accc
	AryANE_v1_00080474	0.52	1.31	0.79	0.0058704	0.185632	0.51	1.07	0.56	0.0320905	0.511594	0.51	0.93	0.42	0.0338436	0.391522	1.06	0.99	-0.07	0.727948	0.932787	MDP0000201897_r	S	1	B9IMF6_POPTR	Predicted protein		Populus trichocarpa (Western balsam poplar) (Populus balsamifera subsp, trichocarpa)	65.1	a	c	c	c	accc
	AryANE_v1_00080768	2.88	3.54	0.66	0.00955705	0.215207	2.61	1.86	-0.74	0.178684	0.753794	2.27	1.82	-0.45	0.243588	0.691224	1.91	1.64	-0.27	0.362765	0.867095	MDP0000203334_r	S	2	AT1G12820	AFB3 (AUXIN SIGNALING F-BOX 3); auxin binding / ubiquitin-protein ligase	response to molecule of bacterial origin		786	a	c	c	c	accc
	AryANE_v1_00080814	0.28	1.95	1.66	0.000789754	0.118995	0.14	0.07	-0.07	0.546825	0.860011	0.25	0.97	0.72	0.0127415	0.305777	0.38	1.47	1.09	0.0151296	0.392353	MDP0000203627_r	S	2	AT2G39470	,	,		249	a	c	c	c	accc
	AryANE_v1_00080855	2.76	4.16	1.4	0.00261275	0.148092	2.58	2.8	0.23	0.411757	0.826354	2.5	3.84	1.34	0.0363834	0.399239	2.56	4.11	1.55	0.0247456	0.444893	MDP0000203822_r	S	1	AT2G21530	forkhead-associated domain-containing protein / FHA domain-containing protein	biological process unknown		166	a	c	c	c	accc
	AryANE_v1_00080866	0.31	1.6	1.29	0.001328	0.130399	0.09	0.55	0.46	0.0239489	0.479556	0.49	1	0.5	0.0227409	0.352502	0.49	1.1	0.61	0.0313807	0.473325	MDP0000203874_r	S	1	AT4G00440	unknown protein	biological process unknown		149	a	c	c	c	accc
	AryANE_v1_00081004	-0.07	0.6	0.67	0.0088863	0.210042	0.1	0.07	-0.03	0.814962	0.933134	-0.18	0.36	0.54	0.162154	0.629945	0.07	0.27	0.2	0.315539	0.854914	MDP0000204591_r	S	2	AT5G24550	glycosyl hydrolase family 1 protein	carbohydrate metabolic process		81.3	a	c	c	c	accc
	AryANE_v1_00081038	1.43	2.54	1.11	0.00481713	0.17514	1.07	0.94	-0.13	0.398914	0.824424	1.2	1.77	0.57	0.0292073	0.37579	1.23	1.59	0.36	0.0413467	0.517858	MDP0000204731_r	S	2	B5THF7_MEDTR	Sieve element-occluding protein 3		Medicago truncatula (Barrel medic)	70.1	a	c	c	c	accc
	AryANE_v1_00081046	1.85	3.27	1.42	0.00114619	0.129171	1.63	1.43	-0.2	0.136585	0.715647	1.47	2.79	1.31	0.0530898	0.445611	1.59	2.67	1.07	0.0247717	0.445027	MDP0000204794_r	S	1					NA	a	c	c	c	accc
	AryANE_v1_00081070	3.02	4.17	1.15	0.00430718	0.168587	2.79	3.25	0.47	0.108553	0.67902	2.47	4.14	1.67	0.0128453	0.306258	2.88	3.65	0.77	0.112741	0.712542	MDP0000204892_r	S	4					NA	a	c	c	c	accc
	AryANE_v1_00081115	0.42	1.16	0.74	0.0086561	0.208392	0.23	0.16	-0.07	0.604939	0.874452	0.77	1.04	0.27	0.125069	0.585546	0.56	0.73	0.17	0.217048	0.822652	MDP0000205129_r	S	2	AT5G56680	EMB2755 (EMBRYO DEFECTIVE 2755); ATP binding / aminoacyl-tRNA ligase/ asparagine-tRNA ligase/ aspartate-tRNA ligase/ nucleic acid binding	translation		102	a	c	c	c	accc
	AryANE_v1_00081242	4.53	5.72	1.19	0.00253882	0.146933	4.11	5.25	1.14	0.0728939	0.61629	4.23	5.02	0.79	0.0176867	0.329742	5	4.43	-0.57	0.0135111	0.380191	MDP0000205823_r	S	1	AT1G75390	,	,		149	a	c	c	c	accc
	AryANE_v1_00081297	3.79	4.46	0.67	0.0085279	0.207646	3.83	3.28	-0.54	0.0194262	0.461328	3.19	3.5	0.31	0.260702	0.701436	3.5	4.08	0.58	0.0138524	0.383897	MDP0000206121_r	S	2	D7T9N7_VITVI	Whole genome shotgun sequence of line PN40024, scaffold_11,assembly12x		Vitis vinifera (Grape)	61.6	a	c	c	c	accc
	AryANE_v1_00081313	0.57	2.4	1.83	0.000935186	0.12165	0.41	0.24	-0.17	0.189464	0.758203	0.59	1.82	1.23	0.0594905	0.463228	0.5	1.9	1.4	0.0511137	0.555653	MDP0000206198_r	S	1	AT5G18460	unknown protein	biological process unknown		561	a	c	c	c	accc
	AryANE_v1_00081609	3.11	4.66	1.55	0.00328806	0.156708	2.81	2.32	-0.49	0.0159422	0.447277	2.63	3.99	1.35	0.0146276	0.317033	2.26	3.75	1.49	0.0158881	0.39596	MDP0000207761_r	S	1	AT1G38131	unknown protein, unknown protein	biological process unknown		692	a	c	c	c	accc
	AryANE_v1_00082156	0.27	1.09	0.82	0.00505925	0.178607	0.11	0.24	0.13	0.423489	0.829005	0.59	1.77	1.17	0.0123193	0.304798	0.69	1.8	1.1	0.010521	0.357905	MDP0000210641_r	S	2	AT3G51480	ATGLR3,6 (Arabidopsis thaliana glutamate receptor 3,6)	cellular calcium ion homeostasis		197	a	c	c	c	accc
	AryANE_v1_00082210	2.34	3.98	1.64	0.00130811	0.13004	2	1.42	-0.57	0.0549114	0.57283	2.02	2.92	0.9	0.0197267	0.338872	1.54	2.57	1.03	0.0209884	0.425989	MDP0000210966_r	S	1	AT1G12570	glucose-methanol-choline (GMC) oxidoreductase family protein	alcohol metabolic process		332	a	c	c	c	accc
	AryANE_v1_00082283	1.8	2.58	0.78	0.00549895	0.182848	1.51	1.62	0.12	0.451599	0.835946	1.89	2.85	0.96	0.0164688	0.324468	1.8	2.33	0.53	0.090064	0.664963	MDP0000211412_r	S	1	AT5G43500	ATARP9 (ACTIN-RELATED PROTEIN 9); protein binding	biological process unknown		593	a	c	c	c	accc
	AryANE_v1_00082361	3.74	4.46	0.72	0.00712717	0.19514	3.13	3.73	0.61	0.141418	0.721827	3.18	4.44	1.26	0.0107907	0.298515	3.17	3.98	0.81	0.0770454	0.634173	MDP0000211804_r	S	1	AT5G57740	XBAT32 (XB3 ortholog 2 in Arabidopsis thaliana 32); protein binding / zinc ion binding	metabolic process		382	a	c	c	c	accc
	AryANE_v1_00082423	3.38	4.16	0.78	0.00957889	0.215295	3	2.71	-0.29	0.155524	0.735794	2.78	2.98	0.2	0.593641	0.841816	2.3	2.79	0.49	0.0603366	0.586501	MDP0000212109_r	S	2	AT3G54790	armadillo/beta-catenin repeat family protein / U-box domain-containing protein	protein ubiquitination		671	a	c	c	c	accc
	AryANE_v1_00082460	1.61	4.57	2.96	0.00814818	0.20462	1.38	1.4	0.02	0.916165	0.967301	1.93	4.09	2.16	0.129149	0.59228	1.7	3.71	2	0.126379	0.733605	MDP0000212233_r	S	4	AT4G26260	MIOX4 (MYO-INOSITOL OXYGENASE 4)	regulation of transcription, DNA-dependent		64.3	a	c	c	c	accc
	AryANE_v1_00082628	3.83	4.54	0.71	0.00712857	0.195122	3.33	2.95	-0.38	0.0316733	0.511223	3.61	4.11	0.5	0.0918324	0.531961	2.99	3.51	0.52	0.0233319	0.439381	MDP0000212999_r	S	3	AT5G58730	pfkB-type carbohydrate kinase family protein	biological process unknown		358	a	c	c	c	accc
	AryANE_v1_00082719	0.1	1.94	1.84	0.0064273	0.189934	0.05	0.28	0.23	0.14688	0.727629	0.19	2.35	2.15	0.0384656	0.405971	0.38	2.26	1.88	0.0347989	0.487088	MDP0000213424_r	S	4	B9STZ9_RICCO	Putative uncharacterized protein		Ricinus communis (Castor bean)	58.5	a	c	c	c	accc
	AryANE_v1_00082814	1.11	1.89	0.77	0.00721308	0.195708	1.09	0.76	-0.32	0.0565624	0.577998	1.58	2	0.42	0.0378785	0.404443	1.49	1.61	0.12	0.447061	0.882934	MDP0000213907_r	S	2					NA	a	c	c	c	accc
	AryANE_v1_00082960	2.76	3.81	1.05	0.00677182	0.19271	3.12	3.2	0.08	0.587771	0.869757	2.57	3.85	1.27	0.0145054	0.316912	2.63	3.23	0.6	0.0125078	0.374061	MDP0000214655_r	S	1	AT4G12560	F-box family protein	biological process unknown		109	a	c	c	c	accc
	AryANE_v1_00082992	0.32	1.05	0.73	0.0087496	0.209073	0.14	0.13	-0.01	0.894639	0.960015	0.59	0.85	0.25	0.179792	0.646289	0.53	0.81	0.28	0.0747494	0.626095	MDP0000214826_r	S	2	AT5G51560	leucine-rich repeat transmembrane protein kinase, putative	protein amino acid phosphorylation		237	a	c	c	c	accc
	AryANE_v1_00083025	1.42	2.08	0.66	0.0087969	0.20937	1.09	1.15	0.06	0.574798	0.867018	2.23	1.8	-0.44	0.217838	0.674125	1.92	2.13	0.21	0.214361	0.820631	MDP0000214970_r	S	3					NA	a	c	c	c	accc
	AryANE_v1_00083040	1.68	2.47	0.79	0.00562626	0.18334	1.36	1.29	-0.07	0.757896	0.915988	1.43	2.04	0.61	0.0144041	0.316079	1.4	1.74	0.34	0.0458621	0.53482	MDP0000215063_r	S	1	AT3G12040	DNA-3-methyladenine glycosylase (MAG)	base-excision repair		347	a	c	c	c	accc
	AryANE_v1_00083063	6.77	7.56	0.79	0.00611304	0.187806	6.49	5.81	-0.68	0.160092	0.738703	6.63	7.11	0.48	0.195658	0.659257	5.83	6.36	0.53	0.0363493	0.493487	MDP0000215182_r	S	3	AT5G20280	ATSPS1F (sucrose phosphate synthase 1F); sucrose-phosphate synthase/ transferase, transferring glycosyl groups	sucrose metabolic process		366	a	c	c	c	accc
	AryANE_v1_00083078	0.77	1.57	0.8	0.00733745	0.19697	0.66	0.69	0.04	0.802399	0.929253	0.69	1.66	0.97	0.0300228	0.378347	0.89	1.41	0.52	0.0204932	0.423611	MDP0000215239_r	S	3	AT1G49390	oxidoreductase, 2OG-Fe(II) oxygenase family protein	flavonoid biosynthetic process		218	a	c	c	c	accc
	AryANE_v1_00083333	3.9	5.35	1.45	0.00602231	0.18669	3.91	2.05	-1.85	0.157974	0.737789	3.28	2.91	-0.37	0.626289	0.852731	2.54	3.23	0.69	0.661869	0.921691	MDP0000216404_r	S	1	AT2G38430	unknown protein	protein modification process		233	a	c	c	c	accc
	AryANE_v1_00083477	2.46	3.17	0.71	0.00744318	0.197819	2.3	2.82	0.53	0.0550646	0.573618	2.15	2.91	0.76	0.0261267	0.365643	2.8	3	0.2	0.599654	0.908648	MDP0000217142_r	S	1	AT1G76450	oxygen-evolving complex-related	biological process unknown		251	a	c	c	c	accc
	AryANE_v1_00083604	1.06	2.57	1.51	0.000913892	0.120842	0.82	0.66	-0.16	0.235725	0.777328	0.84	1.39	0.54	0.0322525	0.386031	0.82	1.26	0.43	0.198326	0.810551	MDP0000217850_r	S	1	AT3G62630	unknown protein	biological process unknown		209	a	c	c	c	accc
	AryANE_v1_00083632	1.02	1.8	0.78	0.00867635	0.208514	0.76	1.22	0.46	0.0252763	0.484808	1.22	1.96	0.74	0.096593	0.539964	1.15	1.71	0.55	0.0151117	0.392316	MDP0000218001_r	S	2					NA	a	c	c	c	accc
	AryANE_v1_00083636	1.14	1.83	0.69	0.0080041	0.202963	0.95	0.85	-0.1	0.364941	0.8173	0.99	1.47	0.48	0.0258993	0.364553	1.15	1.91	0.76	0.0113954	0.365339	MDP0000218020_r	S	1	AT5G60910	AGL8 (AGAMOUS-LIKE 8)	regulation of transcription, DNA-dependent		243	a	c	c	c	accc
	AryANE_v1_00083942	0.69	1.74	1.05	0.00920394	0.21284	0.48	0.41	-0.06	0.688357	0.896233	0.82	1.31	0.49	0.0323214	0.38603	0.96	1.49	0.53	0.0334484	0.481123	MDP0000219558_r	S	1	AT3G50390	transducin family protein / WD-40 repeat family protein	biological process unknown		512	a	c	c	c	accc
	AryANE_v1_00083950	3.69	4.48	0.79	0.00960284	0.21523	3.45	3.57	0.13	0.299478	0.800909	3.5	4.02	0.51	0.0698732	0.487324	3.07	3.41	0.33	0.175015	0.792357	MDP0000219580_r	S	2	AT3G09740	SYP71 (SYNTAXIN OF PLANTS 71)	intracellular protein transport		373	a	c	c	c	accc
	AryANE_v1_00084081	0.84	2.36	1.51	0.00253751	0.147035	0.68	0.76	0.08	0.494909	0.846783	0.92	2.68	1.75	0.0283315	0.372692	1.05	2.56	1.51	0.0214836	0.430264	MDP0000220328_r	S	2	AT3G13175	unknown protein	biological process unknown		61.6	a	c	c	c	accc
	AryANE_v1_00084126	1.65	2.55	0.9	0.00476099	0.174352	1.46	1.23	-0.23	0.165466	0.741864	1.84	2.16	0.31	0.078258	0.504572	1.49	2.08	0.59	0.012943	0.378054	MDP0000220583_r	S	1	B9IJU0_POPTR	F-box family protein		Populus trichocarpa (Western balsam poplar) (Populus balsamifera subsp, trichocarpa)	320	a	c	c	c	accc
	AryANE_v1_00084346	3.31	4.02	0.7	0.00987654	0.217212	3.43	3.26	-0.17	0.63162	0.882302	3.13	4.05	0.91	0.0291576	0.375506	2.87	3.79	0.92	0.0319341	0.47483	MDP0000221766_r	S	2	AT4G05030	heavy-metal-associated domain-containing protein	metal ion transport		57.4	a	c	c	c	accc
	AryANE_v1_00084544	0.84	1.52	0.68	0.00851729	0.207651	0.67	0.5	-0.17	0.254131	0.784345	0.83	1.16	0.33	0.054098	0.447672	0.72	1.06	0.34	0.048992	0.547587	MDP0000222681_r	S	2	AT4G28890	zinc finger (C3HC4-type RING finger) family protein	biological process unknown		266	a	c	c	c	accc
	AryANE_v1_00084556	0.58	1.28	0.7	0.00739813	0.19766	0.44	0.48	0.04	0.808002	0.93106	0.81	1.22	0.41	0.0422023	0.416167	0.53	0.71	0.18	0.257066	0.840367	MDP0000222729_r	S	2	AT5G06270	unknown protein	biological process unknown		108	a	c	c	c	accc
	AryANE_v1_00084561	0.67	1.49	0.82	0.0050804	0.178893	0.6	0.43	-0.17	0.173699	0.749301	0.83	1.34	0.5	0.0275407	0.370019	0.55	1.11	0.56	0.0212628	0.428183	MDP0000222744_r	S	2	AT2G16850	PIP2;8/PIP3B (plasma membrane intrinsic protein 2;8); water channel	transport		139	a	c	c	c	accc
	AryANE_v1_00085006	0.69	1.35	0.66	0.00871705	0.208814	0.72	0.83	0.11	0.458946	0.837201	0.64	1.42	0.78	0.0235232	0.356209	0.68	1.24	0.56	0.0186301	0.412299	MDP0000225037_r	S	1	AT4G19830	immunophilin / FKBP-type peptidyl-prolyl cis-trans isomerase family protein	protein folding		261	a	c	c	c	accc
	AryANE_v1_00085279	1.82	2.59	0.77	0.00575491	0.184591	1.55	1.3	-0.25	0.440589	0.834136	1.69	2.16	0.46	0.0922829	0.532721	1.6	2	0.4	0.0585825	0.581133	MDP0000226487_r	S	1	AT1G31830	amino acid permease family protein	transport		709	a	c	c	c	accc
	AryANE_v1_00085340	3.73	4.8	1.07	0.00504995	0.178606	3.46	2.42	-1.03	0.144678	0.725363	3.1	3.54	0.43	0.0936547	0.535309	2.43	3.49	1.06	0.133193	0.743131	MDP0000226817_r	S	1	AT1G17870	,	,		753	a	c	c	c	accc
	AryANE_v1_00085778	5.56	6.49	0.93	0.00345226	0.159092	5.38	4.62	-0.76	0.0197178	0.462648	5.15	5.82	0.66	0.0117864	0.302312	4.48	5.54	1.06	0.0226393	0.436964	MDP0000229348_r	S	2	AT2G30490	ATC4H (CINNAMATE-4-HYDROXYLASE)	electron transport		818	a	c	c	c	accc
	AryANE_v1_00085816	7.54	8.77	1.23	0.00181502	0.138805	7.85	6.36	-1.49	0.140577	0.720947	7.21	6.59	-0.62	0.475176	0.795477	5.96	7	1.04	0.585319	0.906481	MDP0000229556_r	S	2	AT5G10530	lectin protein kinase, putative	protein amino acid phosphorylation		73.9	a	c	c	c	accc
	AryANE_v1_00085841	6.65	8.49	1.84	0.00792926	0.202723	6.26	5.8	-0.46	0.0266525	0.490908	5.89	6.72	0.83	0.2395	0.688064	5.73	6.84	1.11	0.316212	0.855181	MDP0000229755_r	S	2	AT2G39970	peroxisomal membrane protein (PMP36)	transport		80.5	a	c	c	c	accc
	AryANE_v1_00085883	1.29	4.02	2.73	0.00310038	0.153867	1.1	0.87	-0.23	0.142129	0.723268	1.47	3.14	1.66	0.0190314	0.336346	0.99	2.94	1.95	0.025518	0.447052	MDP0000229958_r	S	2	AT5G15230	GASA4 (GAST1 PROTEIN HOMOLOG 4)	gibberellic acid mediated signaling		100	a	c	c	c	accc
	AryANE_v1_00086078	2.14	2.84	0.7	0.00880573	0.209425	2.26	2.56	0.3	0.0556054	0.574639	2.21	2.73	0.51	0.0375684	0.403488	2.51	3.01	0.5	0.0516463	0.558004	MDP0000230906_r	S	1	AT3G19650	cyclin-related	biological process unknown		118	a	c	c	c	accc
	AryANE_v1_00086141	0.81	1.66	0.85	0.00523831	0.181006	0.41	0.51	0.11	0.404247	0.824829	0.61	1.71	1.09	0.0370879	0.401456	0.71	1.43	0.72	0.0278193	0.458208	MDP0000231147_r	S	1	AT3G07360	armadillo/beta-catenin repeat family protein / U-box domain-containing protein	protein ubiquitination		550	a	c	c	c	accc
	AryANE_v1_00086195	3.11	4.16	1.05	0.00289907	0.150968	2.54	2.68	0.15	0.365199	0.817306	2.62	3.66	1.04	0.0847472	0.518328	2.72	3.2	0.48	0.0696738	0.613355	MDP0000231391_r	S	2	AT2G01820	leucine-rich repeat protein kinase, putative	protein amino acid phosphorylation		504	a	c	c	c	accc
	AryANE_v1_00086303	6.65	7.48	0.83	0.00491972	0.176402	6.49	5.95	-0.54	0.175443	0.751511	6.25	6.43	0.18	0.199281	0.661293	5.76	5.53	-0.24	0.71411	0.9304	MDP0000231826_r	S	2	AT3G07750	3p exoribonuclease family domain 1-containing protein	RNA processing		363	a	c	c	c	accc
	AryANE_v1_00086382	2.22	3.06	0.84	0.00452351	0.17208	1.84	1.98	0.14	0.333327	0.808839	1.92	2.81	0.88	0.0239073	0.357414	2.09	2.63	0.54	0.0780326	0.636741	MDP0000232225_r	S	1	AT5G04310	pectate lyase family protein	biological process unknown		452	a	c	c	c	accc
	AryANE_v1_00086412	5.61	6.36	0.75	0.00712105	0.195139	5.52	4.35	-1.17	0.0344097	0.522379	5.18	5.55	0.37	0.146325	0.613715	4.84	5.32	0.48	0.459885	0.884671	MDP0000232351_r	S	1	AT5G62880	ARAC10/ATRAC10/AtROP11 (rho-related protein from plants 11); GTP binding	small GTPase mediated signal transduction		327	a	c	c	c	accc
	AryANE_v1_00086745	3.27	4.17	0.9	0.00530396	0.181319	2.92	3.02	0.1	0.739216	0.910986	2.94	3.59	0.65	0.436076	0.780935	2.88	3.34	0.46	0.460805	0.884708	MDP0000233843_r	S	3	AT2G22540	SVP (SHORT VEGETATIVE PHASE); transcription factor	regulation of transcription, DNA-dependent		112	a	c	c	c	accc
	AryANE_v1_00086878	1.06	2.33	1.27	0.00615158	0.188149	0.68	0.8	0.12	0.318221	0.805585	1.28	2.28	1	0.0188954	0.335502	1.56	2.14	0.58	0.0166758	0.399694	MDP0000234621_r	S	2	AT5G04700	unknown protein	metabolic process		143	a	c	c	c	accc
	AryANE_v1_00087066	7.69	8.36	0.67	0.00932876	0.214129	7.53	7.59	0.07	0.505969	0.849393	7.42	8.2	0.78	0.144988	0.611913	7.06	7.79	0.73	0.0131661	0.379337	MDP0000235605_r	S	4	AT5G14680	universal stress protein (USP) family protein	response to stress		299	a	c	c	c	accc
	AryANE_v1_00087113	0.46	1.32	0.86	0.00864223	0.208476	0.32	0.28	-0.04	0.778323	0.921801	0.17	0.17	0	0.995915	0.998172	0.19	0.29	0.1	0.410948	0.875726	MDP0000235858_r	S	4					NA	a	c	c	c	accc
	AryANE_v1_00087255	5.1	6.36	1.26	0.00170403	0.137654	5.44	4.41	-1.03	0.210472	0.767823	4.84	5.04	0.2	0.521821	0.813161	4.22	5.57	1.35	0.0877753	0.659933	MDP0000236750_r	S	2	AT3G18990	VRN1 (REDUCED VERNALIZATION RESPONSE 1)	regulation of transcription, DNA-dependent		124	a	c	c	c	accc
	AryANE_v1_00087311	1.48	2.35	0.87	0.00407088	0.16498	1.6	1.48	-0.12	0.471475	0.840626	1.53	1.99	0.45	0.0524982	0.444333	1.28	2.02	0.74	0.0387692	0.503931	MDP0000237120_r	S	2	AT5G02070	protein kinase-related	protein amino acid phosphorylation		250	a	c	c	c	accc
	AryANE_v1_00087324	2.54	3.7	1.16	0.0064724	0.190389	2.22	2.13	-0.09	0.627119	0.881425	2.53	3.56	1.03	0.0181072	0.331983	2.26	3.23	0.97	0.0333543	0.480567	MDP0000237180_r	S	4	AT5G14410	unknown protein	biological process unknown		59.3	a	c	c	c	accc
	AryANE_v1_00087358	1.02	1.71	0.69	0.00973636	0.216106	0.93	0.83	-0.1	0.379826	0.819357	1.25	1.58	0.33	0.0631507	0.473279	1.09	1.47	0.38	0.112413	0.711978	MDP0000237396_r	S	1	AT4G18020	APRR2 (PSEUDO-RESPONSE REGULATOR 2)	two-component signal transduction system (phosphorelay)		404	a	c	c	c	accc
	AryANE_v1_00087587	0.93	2.07	1.14	0.0019095	0.139061	0.7	0.55	-0.15	0.255652	0.785128	0.78	1.78	0.99	0.0286544	0.373785	0.79	1.44	0.64	0.0106986	0.358318	MDP0000238682_r	S	1	AT1G05460	SDE3 (SILENCING DEFECTIVE)	biological process unknown		200	a	c	c	c	accc
	AryANE_v1_00087705	0.66	1.52	0.86	0.00702307	0.194674	0.89	0.68	-0.21	0.227858	0.773863	0.83	1.39	0.56	0.0155122	0.320428	1.09	1.67	0.58	0.0743639	0.624624	MDP0000239353_r	S	1	AT3G49870	ATARLA1C (ADP-ribosylation factor-like A1C); GTP binding	small GTPase mediated signal transduction		322	a	c	c	c	accc
	AryANE_v1_00087719	0.12	1.05	0.93	0.00639602	0.190179	0.09	0.06	-0.03	0.766828	0.918643	0.1	0.39	0.29	0.0891899	0.526632	0.06	0.23	0.16	0.19943	0.811478	MDP0000239442_r	S	4	AT5G38410	ribulose bisphosphate carboxylase small chain 3B / RuBisCO small subunit 3B (RBCS-3B) (ATS3B)	carbon utilization by fixation of carbon dioxide		129	a	c	c	c	accc
	AryANE_v1_00087768	4.29	5.15	0.85	0.00676027	0.192838	4.45	4.34	-0.11	0.654824	0.887829	3.87	4.75	0.88	0.109122	0.561963	4.27	4.86	0.59	0.308893	0.853145	MDP0000239686_r	S	2	AT3G15354	SPA3 (SPA1-RELATED 3); signal transducer	protein amino acid phosphorylation		1028	a	c	c	c	accc
	AryANE_v1_00088099	0.48	1.19	0.71	0.00780053	0.202174	0.66	0.85	0.19	0.192686	0.759763	0.58	1.5	0.92	0.0165015	0.324643	0.78	1.05	0.27	0.0784329	0.637822	MDP0000241444_r	S	1	AT2G26730	leucine-rich repeat transmembrane protein kinase, putative	protein amino acid phosphorylation		754	a	c	c	c	accc
	AryANE_v1_00088119	1.52	2.33	0.81	0.00561885	0.183285	1.29	1.08	-0.21	0.129968	0.706775	1.56	2	0.43	0.231879	0.683877	1.05	1.6	0.55	0.0176035	0.40355	MDP0000241561_r	S	4	AT3G12350	F-box family protein	biological process unknown		126	a	c	c	c	accc
	AryANE_v1_00088136	4.59	5.69	1.1	0.00303258	0.15295	4.38	3.24	-1.14	0.165346	0.741914	4.47	4.36	-0.11	0.650588	0.861417	3.45	4.19	0.74	0.561724	0.902547	MDP0000241688_r	S	4	AT4G34950	nodulin family protein	biological process unknown		73.9	a	c	c	c	accc
	AryANE_v1_00088568	0.2	1.51	1.31	0.00517278	0.180167	0.07	0.03	-0.04	0.716161	0.90488	0.3	0.96	0.66	0.0159147	0.322438	0.26	1.23	0.97	0.0196112	0.419868	MDP0000243757_r	S	4	AT2G39470	,	,		139	a	c	c	c	accc
	AryANE_v1_00088580	0.29	1.94	1.65	0.000826285	0.120168	0.32	0.26	-0.06	0.601303	0.873442	0.45	2.82	2.37	0.0165534	0.325058	0.55	2.58	2.02	0.0189206	0.414395	MDP0000243818_r	S	2	AT2G04570	GDSL-motif lipase/hydrolase family protein	lipid metabolic process		473	a	c	c	c	accc
	AryANE_v1_00088592	3.83	4.8	0.97	0.00755442	0.198906	3.73	3.3	-0.43	0.0252801	0.484785	3.9	3.48	-0.42	0.50586	0.807518	3.04	3.55	0.51	0.158002	0.774886	MDP0000243895_r	S	1	AT2G26150	ATHSFA2 (Arabidopsis thaliana heat shock transcription factor A2); DNA binding / transcription factor	regulation of transcription, DNA-dependent		348	a	c	c	c	accc
	AryANE_v1_00088629	1.62	3.08	1.46	0.00305714	0.153224	1.29	1.56	0.27	0.42374	0.829075	1.22	1.95	0.73	0.227214	0.680846	1.55	2.03	0.48	0.0420428	0.520486	MDP0000244067_r	S	2	A1XLF0_MALDO	Apple fruit acidity-related protein		Malus domestica (Apple) (Pyrus malus)	188	a	c	c	c	accc
	AryANE_v1_00088706	4.87	5.74	0.87	0.00657474	0.191177	4.56	4.06	-0.5	0.0555055	0.574906	4.99	5.49	0.49	0.0498967	0.43706	4.43	5.59	1.16	0.0852652	0.65539	MDP0000244543_r	S	4	AT5G19990	RPT6A; ATPase	ubiquitin-dependent protein catabolic process		106	a	c	c	c	accc
	AryANE_v1_00089034	0.82	2.13	1.31	0.00211017	0.141754	0.83	0.64	-0.18	0.170335	0.746376	0.87	1.95	1.08	0.0174889	0.329675	0.7	1.76	1.06	0.0176176	0.403486	MDP0000246150_r	S	2	AT3G22600	protease inhibitor/seed storage/lipid transfer protein (LTP) family protein	lipid transport		154	a	c	c	c	accc
	AryANE_v1_00089290	0.24	1.08	0.84	0.00534588	0.181526	-0.06	-0.02	0.05	0.689069	1	0.26	0.69	0.42	0.052524	0.444393	0.19	0.76	0.57	0.0165609	0.399252	MDP0000247659_r	S	1	AT3G26060	peroxiredoxin Q, putative	biological process unknown		268	a	c	c	c	accc
	AryANE_v1_00089610	5.11	7.08	1.97	0.00055525	0.111666	4.88	4.69	-0.19	0.148045	0.728066	4.18	5.78	1.6	0.0540416	0.447673	4.32	5.91	1.59	0.0231054	0.439021	MDP0000249255_r	S	4	AT1G74400	pentatricopeptide (PPR) repeat-containing protein	biological process unknown		311	a	c	c	c	accc
	AryANE_v1_00089722	0.31	1.45	1.14	0.00276007	0.149227	0.19	0.26	0.07	0.505616	0.849142	0.48	1.2	0.71	0.0165186	0.324844	0.52	1.19	0.67	0.037538	0.498401	MDP0000249827_r	S	1	AT5G60200	Dof-type zinc finger domain-containing protein	regulation of transcription		122	a	c	c	c	accc
	AryANE_v1_00089760	4.3	5.07	0.77	0.00740418	0.197712	3.83	4.2	0.37	0.166813	0.74315	4.13	4.72	0.59	0.0418539	0.415229	4.16	4.66	0.5	0.140716	0.752825	MDP0000250058_r	S	4	AT1G70580	AOAT2 (ALANINE-2-OXOGLUTARATE AMINOTRANSFERASE 2); alanine transaminase	biosynthetic process		901	a	c	c	c	accc
	AryANE_v1_00089782	0.57	1.35	0.78	0.00611229	0.187844	0.53	0.35	-0.18	0.199414	0.762592	0.53	1.03	0.5	0.121805	0.580698	0.36	0.86	0.5	0.0365254	0.49475	MDP0000250127_r	S	1	AT5G46290	KAS I (3-KETOACYL-ACYL CARRIER PROTEIN SYNTHASE I); fatty-acid synthase	metabolic process		630	a	c	c	c	accc
	AryANE_v1_00089840	4.35	5.16	0.81	0.00567825	0.183912	4.37	3.99	-0.38	0.254763	0.784632	4.3	3.69	-0.61	0.0391661	0.407528	4.46	4.27	-0.19	0.264613	0.841193	MDP0000250404_r	S	1	AT1G31830	amino acid permease family protein	transport		653	a	c	c	c	accc
	AryANE_v1_00089853	0.23	1.81	1.58	0.00327718	0.156578	0.08	-0.04	-0.11	0.346953	0.812365	0.23	0.63	0.4	0.0368026	0.400603	0.14	0.46	0.32	0.0537636	0.565485	MDP0000250465_r	S	1	AT4G34750	auxin-responsive protein, putative / small auxin up RNA (SAUR_E)	response to auxin stimulus		55.1	a	c	c	c	accc
	AryANE_v1_00090182	1.77	3.41	1.64	0.00117841	0.129612	1.65	1.1	-0.55	0.0697061	0.610014	1.7	2.5	0.8	0.0330103	0.387971	1.21	2.7	1.49	0.0196032	0.419789	MDP0000251984_r	S	4	AT3G06150	unknown protein	biological process unknown		728	a	c	c	c	accc
	AryANE_v1_00090234	3.58	4.59	1.01	0.00675441	0.1929	3.2	2.93	-0.27	0.0842654	0.637206	3.06	3.81	0.74	0.0252354	0.362288	2.96	3.66	0.7	0.0339603	0.48381	MDP0000252210_r	S	1	AT5G53020	unknown protein	biological process unknown		442	a	c	c	c	accc
	AryANE_v1_00090243	4.6	7.35	2.75	0.00103751	0.125453	4.44	4.11	-0.33	0.0446268	0.549177	3.71	5.91	2.2	0.0297609	0.377649	3.18	6.41	3.23	0.0136198	0.380887	MDP0000252244_r	S	4	AT1G74470	geranylgeranyl reductase	metabolic process		771	a	c	c	c	accc
	AryANE_v1_00090376	1.09	1.9	0.81	0.00962322	0.215335	0.31	0.44	0.14	0.322337	0.806019	0.96	1.76	0.79	0.12209	0.58124	0.93	1.69	0.76	0.0156905	0.395589	MDP0000252806_r	S	1	B9GUP9_POPTR	Nbs-lrr resistance protein		Populus trichocarpa (Western balsam poplar) (Populus balsamifera subsp, trichocarpa)	66.6	a	c	c	c	accc
	AryANE_v1_00090423	3.66	4.33	0.67	0.00976285	0.216345	3.15	3.5	0.36	0.48005	0.842941	2.88	3.36	0.47	0.199526	0.661438	2.95	3.66	0.71	0.072954	0.620941	MDP0000253044_r	S	1	AT5G55820	unknown protein	biological process unknown		50.1	a	c	c	c	accc
	AryANE_v1_00090446	4.66	5.51	0.84	0.00844128	0.207005	4.01	4.28	0.27	0.085628	0.639404	3.1	3.58	0.47	0.0793268	0.506245	2.85	3.21	0.36	0.55044	0.90078	MDP0000253143_r	S	1	AT1G60420	DC1 domain-containing protein	electron transport		298	a	c	c	c	accc
	AryANE_v1_00090469	4.77	6.03	1.26	0.00143839	0.134506	4.54	4.06	-0.48	0.0278678	0.496626	4.99	5.16	0.17	0.500667	0.805326	4.6	5.33	0.73	0.127037	0.734827	MDP0000253236_r	S	1	AT5G14230	ankyrin repeat family protein	biological process unknown		87.8	a	c	c	c	accc
	AryANE_v1_00090507	2.17	3.18	1.01	0.00270566	0.149652	1.88	1.89	0.01	0.924066	0.96978	1.91	2.65	0.73	0.011249	0.298515	1.73	2.3	0.57	0.0153843	0.394448	MDP0000253445_r	S	1	AT5G03555	permease, cytosine/purines, uracil, thiamine, allantoin family protein	nucleobase, nucleoside, nucleotide and nucleic acid transport		709	a	c	c	c	accc
	AryANE_v1_00090570	3.39	4.13	0.74	0.00692627	0.193835	3.27	2.56	-0.7	0.189069	0.758138	2.69	3.37	0.67	0.126119	0.587538	2.2	2.85	0.65	0.0587587	0.581791	MDP0000253735_r	S	2	AT2G42320	nucleolar protein gar2-related, D111/G-patch domain-containing protein	biological process unknown		615	a	c	c	c	accc
	AryANE_v1_00090625	0.99	1.77	0.78	0.0078118	0.202303	0.71	0.59	-0.12	0.311392	0.802901	0.62	1.04	0.41	0.0371434	0.401691	0.54	1.05	0.51	0.0358081	0.491819	MDP0000254058_r	S	2	AT4G34950	nodulin family protein	biological process unknown		702	a	c	c	c	accc
	AryANE_v1_00090640	3.22	4.08	0.86	0.00424793	0.168185	3.26	2.99	-0.26	0.192179	0.759668	3.18	4.1	0.91	0.0267231	0.367764	3.08	3.79	0.71	0.0892557	0.662642	MDP0000254164_r	S	1	AT4G22540	oxysterol binding	steroid metabolic process		1058	a	c	c	c	accc
	AryANE_v1_00090675	3.04	4.54	1.5	0.0026785	0.149439	2.41	2.23	-0.18	0.325251	0.806502	2.98	3.82	0.84	0.0179154	0.331343	2.45	3.52	1.07	0.139169	0.751173	MDP0000254307_r	S	4	AT1G32900	starch synthase, putative	biosynthetic process		182	a	c	c	c	accc
	AryANE_v1_00090812	6.16	6.82	0.66	0.00885506	0.209923	6.35	5.93	-0.42	0.0245552	0.48205	5.93	5.48	-0.46	0.12858	0.591268	5.66	5.36	-0.3	0.0633896	0.595515	MDP0000255025_r	S	1	AT3G04870	ZDS (ZETA-CAROTENE DESATURASE); carotene 7,8-desaturase	electron transport		887	a	c	c	c	accc
	AryANE_v1_00090876	2.92	3.8	0.88	0.00961782	0.215315	2.45	2.34	-0.11	0.656931	0.888191	2.53	2.99	0.46	0.158074	0.625651	2.31	2.85	0.54	0.0216271	0.431233	MDP0000255273_r	S	4	AT3G23580	RNR2/RNR2A (RIBONUCLEOTIDE REDUCTASE 2A); ribonucleoside-diphosphate reductase	DNA repair		67	a	c	c	c	accc
	AryANE_v1_00090880	2.81	3.82	1.01	0.00806665	0.203958	2.72	2.64	-0.08	0.761044	0.917207	2.86	3.17	0.31	0.521871	0.813212	2.88	3.17	0.29	0.375925	0.870205	MDP0000255284_r	S	4	AT1G51410	cinnamyl-alcohol dehydrogenase, putative (CAD)	metabolic process		439	a	c	c	c	accc
	AryANE_v1_00091006	4.84	5.6	0.76	0.00854841	0.207777	4.46	3.88	-0.58	0.0114254	0.429787	4.39	4.22	-0.17	0.647885	0.860547	4.08	4.85	0.77	0.320349	0.856857	MDP0000255932_r	S	2	AT2G25430	epsin N-terminal homology (ENTH) domain-containing protein	biological process unknown		494	a	c	c	c	accc
	AryANE_v1_00091018	0.62	1.42	0.8	0.00608971	0.187449	0.35	0.48	0.13	0.309141	0.802959	0.61	0.94	0.33	0.0549384	0.449424	0.43	0.64	0.21	0.204405	0.815489	MDP0000256000_r	S	2	AT4G02600	ATMLO1/MLO1 (MILDEW RESISTANCE LOCUS O 1); calmodulin binding	defense response		159	a	c	c	c	accc
	AryANE_v1_00091066	7.93	8.88	0.95	0.00450466	0.17177	8.24	8.52	0.28	0.616061	0.878182	7.26	8.86	1.59	0.0126636	0.305915	7.73	8.8	1.07	0.0128232	0.377098	MDP0000256240_r	S	4	AT1G65820	microsomal glutathione s-transferase, putative	biological process unknown		200	a	c	c	c	accc
	AryANE_v1_00091084	2.18	2.95	0.77	0.0063168	0.189642	2.23	1.61	-0.62	0.196518	0.761337	2.32	2.12	-0.21	0.167102	0.635356	1.46	1.96	0.5	0.119289	0.724598	MDP0000256347_r	S	4	AT5G01820	ATSR1 (SERINE/THREONINE PROTEIN KINASE 1); kinase	protein amino acid phosphorylation		532	a	c	c	c	accc
	AryANE_v1_00091556	0.18	0.93	0.75	0.00726962	0.196245	0.3	0.18	-0.11	0.337989	0.809798	0.54	0.67	0.13	0.552995	0.826532	0.07	0.41	0.34	0.219139	0.822786	MDP0000258693_r	S	1	AT1G22610	C2 domain-containing protein	biological process unknown		1229	a	c	c	c	accc
	AryANE_v1_00091626	4.52	6.17	1.65	0.00843642	0.206939	4.35	5.22	0.87	0.169199	0.745651	4.31	5.53	1.21	0.012411	0.305241	4.4	5.35	0.95	0.128779	0.737688	MDP0000259047_r	S	1	AT2G26710	BAS1 (PHYB ACTIVATION TAGGED SUPPRESSOR 1); oxygen binding	electron transport		389	a	c	c	c	accc
	AryANE_v1_00091730	1.04	2.55	1.51	0.00332662	0.157144	0.81	1.09	0.28	0.23975	0.779704	0.97	1.38	0.4	0.0489898	0.4346	0.75	1.58	0.83	0.0832824	0.651988	MDP0000259536_r	S	1	A9RCM0_PHYPA	Predicted protein		Physcomitrella patens subsp, patens	77	a	c	c	c	accc
	AryANE_v1_00091908	1.05	2.09	1.04	0.00271753	0.149791	1.17	1.35	0.19	0.393921	0.823263	1.05	1.81	0.76	0.0384385	0.40591	0.86	1.29	0.43	0.222032	0.824705	MDP0000260408_r	S	1	AT3G06880	transducin family protein / WD-40 repeat family protein	microtubule-based movement		76.6	a	c	c	c	accc
	AryANE_v1_00091919	0.46	1.39	0.93	0.00457404	0.172432	0.34	0.19	-0.15	0.213038	0.768513	0.55	0.93	0.38	0.0606611	0.4668	0.42	0.83	0.41	0.0396353	0.5088	MDP0000260458_r	S	2	AT5G14690	unknown protein	biological process unknown		60.1	a	c	c	c	accc
	AryANE_v1_00091943	1.02	1.72	0.7	0.00934733	0.2143	0.85	0.56	-0.29	0.116857	0.689046	1.07	1.35	0.28	0.107679	0.559226	1.02	1.46	0.44	0.0270938	0.453553	MDP0000260600_r	S	2	AT5G15510	unknown protein	biological process unknown		136	a	c	c	c	accc
	AryANE_v1_00091981	4.37	5.32	0.95	0.00710185	0.194946	4.22	4.62	0.4	0.0272043	0.493874	3.77	4.7	0.92	0.0592219	0.462348	4.18	4.43	0.25	0.5786	0.904531	MDP0000260790_r	S	1	AT5G36160	aminotransferase-related	amino acid and derivative metabolic process		513	a	c	c	c	accc
	AryANE_v1_00092161	3.36	4.12	0.76	0.00851376	0.207617	2.87	2.49	-0.37	0.0848159	0.638353	3.92	3.25	-0.67	0.0431207	0.418411	3.05	3.53	0.48	0.379511	0.871391	MDP0000261577_r	S	1	AT1G55790	ATP binding / phenylalanine-tRNA ligase	translation		122	a	c	c	c	accc
	AryANE_v1_00092188	0.58	1.25	0.67	0.0092063	0.212843	0.47	0.54	0.08	0.595432	0.872342	0.62	1.22	0.59	0.0245546	0.360127	0.77	1.09	0.32	0.121103	0.727494	MDP0000261713_r	S	2	A1XLF0_MALDO	Apple fruit acidity-related protein		Malus domestica (Apple) (Pyrus malus)	799	a	c	c	c	accc
	AryANE_v1_00092222	1.9	2.89	0.99	0.00335087	0.157362	1.63	2.08	0.46	0.122049	0.69619	1.9	2.35	0.45	0.153927	0.621657	1.76	2.53	0.77	0.0104065	0.356814	MDP0000261849_r	S	2					NA	a	c	c	c	accc
	AryANE_v1_00092278	5.28	6.2	0.92	0.00404191	0.1645	4.91	4.38	-0.53	0.0181396	0.458195	5.34	5.66	0.31	0.193127	0.657766	4.7	5.77	1.07	0.0614642	0.58952	MDP0000262135_r	S	2	AT2G36090	F-box family protein	biological process unknown		70.1	a	c	c	c	accc
	AryANE_v1_00092289	1.15	2.37	1.22	0.00210228	0.141819	1.12	1.2	0.09	0.428571	0.830724	1.11	2.67	1.56	0.0384178	0.406007	1.3	2.52	1.22	0.0123594	0.372076	MDP0000262195_r	S	4	AT1G74190	leucine-rich repeat family protein	signal transduction		84	a	c	c	c	accc
	AryANE_v1_00092573	0.2	1.1	0.9	0.00594825	0.186316	0.02	0.16	0.14	0.503822	0.848563	0.16	1.04	0.88	0.0220102	0.349436	0.24	0.74	0.5	0.020794	0.425489	MDP0000263517_r	S	1	AT1G24625	ZFP7 (ZINC FINGER PROTEIN 7); nucleic acid binding / transcription factor/ zinc ion binding	regulation of transcription		93.6	a	c	c	c	accc
	AryANE_v1_00092734	0.59	1.43	0.84	0.00867404	0.208511	0.47	0.41	-0.06	0.632904	0.882594	0.43	0.8	0.37	0.0569675	0.455827	0.3	0.88	0.58	0.0149445	0.391389	MDP0000264307_r	S	1	AT5G56510	APUM12 (ARABIDOPSIS PUMILIO 12); RNA binding	biological process unknown		468	a	c	c	c	accc
	AryANE_v1_00092758	3.91	4.75	0.84	0.00468209	0.173378	3.77	3.24	-0.53	0.173041	0.748666	4.39	4.25	-0.14	0.756419	0.901468	3.47	4.36	0.89	0.211063	0.8181	MDP0000264424_r	S	1	AT5G48930	transferase family protein	lignin biosynthetic process		692	a	c	c	c	accc
	AryANE_v1_00092803	1.41	2.45	1.04	0.00257505	0.147083	1.18	0.97	-0.21	0.117764	0.690617	1.31	1.65	0.34	0.095415	0.538284	1.38	1.78	0.4	0.172369	0.790331	MDP0000264668_r	S	2	AT4G13540	unknown protein	N-terminal protein myristoylation		80.1	a	c	c	c	accc
	AryANE_v1_00092902	0.39	1.88	1.49	0.00683812	0.193281	0.2	0.3	0.11	0.693789	0.8979	0.3	1.44	1.14	0.0356081	0.396916	0.47	1.15	0.68	0.0317414	0.473813	MDP0000265046_r	S	4	AT2G28470	BGAL8 (beta-glactosidase 8); beta-galactosidase	carbohydrate metabolic process		1241	a	c	c	c	accc
	AryANE_v1_00092963	2.6	3.32	0.72	0.00693627	0.193832	2.01	2.54	0.53	0.0228436	0.474645	1.67	2.32	0.64	0.266985	0.704564	2.07	2.01	-0.06	0.752757	0.93772	MDP0000265356_r	S	1	AT1G69550	disease resistance protein (TIR-NBS class), putative	apoptosis		200	a	c	c	c	accc
	AryANE_v1_00093253	2.36	3.84	1.48	0.00557244	0.183326	1.96	1.69	-0.27	0.114136	0.684817	2.01	3.8	1.79	0.0142533	0.315757	1.69	3.97	2.27	0.0242043	0.443618	MDP0000266683_r	S	4	AT5G14750	WER (WEREWOLF 1); DNA binding / transcription factor	regulation of transcription, DNA-dependent		167	a	c	c	c	accc
	AryANE_v1_00093319	1.31	2.87	1.56	0.0018734	0.139173	0.84	0.51	-0.33	0.277065	0.793518	1.1	1.67	0.56	0.0372318	0.402007	0.89	1.5	0.61	0.118711	0.72395	MDP0000267079_r	S	4	AT3G56630	CYP94D2 (cytochrome P450, family 94, subfamily D, polypeptide 2); oxygen binding	electron transport		579	a	c	c	c	accc
	AryANE_v1_00093339	0.32	1.56	1.24	0.00216418	0.14328	0.29	0.15	-0.13	0.266311	0.789609	0.42	1.24	0.82	0.0465505	0.427437	0.39	0.89	0.5	0.0225588	0.436827	MDP0000267169_r	S	2	AT3G55800	SBPASE (sedoheptulose-bisphosphatase); phosphoric ester hydrolase	carbohydrate metabolic process		570	a	c	c	c	accc
	AryANE_v1_00093411	2.77	3.41	0.64	0.00952832	0.215014	2.87	2.53	-0.34	0.430859	0.831752	2.2	2.95	0.74	0.0127759	0.305522	1.97	2.47	0.5	0.0646438	0.599026	MDP0000267648_r	S	2	AT2G47790	transducin family protein / WD-40 repeat family protein	biological process unknown		533	a	c	c	c	accc
	AryANE_v1_00093641	2.2	3.09	0.89	0.00384884	0.163134	1.69	1.41	-0.28	0.108047	0.678019	2.18	2.52	0.34	0.224385	0.678917	2.26	2.11	-0.15	0.789508	0.94517	MDP0000268812_r	S	2					NA	a	c	c	c	accc
	AryANE_v1_00093773	4.33	5.17	0.83	0.00633986	0.189801	4.48	4.36	-0.12	0.381051	0.819808	4.37	5.53	1.16	0.0303543	0.379307	3.93	4.84	0.91	0.0205549	0.424059	MDP0000269421_r	S	1	AT4G27250	dihydroflavonol 4-reductase family / dihydrokaempferol 4-reductase family	metabolic process		157	a	c	c	c	accc
	AryANE_v1_00093907	0.2	2.78	2.58	0.00285786	0.150452	0.18	0.23	0.05	0.675598	0.892925	0.36	2.47	2.11	0.0249024	0.361381	0.6	3.14	2.54	0.0115944	0.367757	MDP0000269998_r	S	4	AT1G45616	leucine-rich repeat family protein	defense response		269	a	c	c	c	accc
	AryANE_v1_00094000	1.89	3.46	1.57	0.00364123	0.160565	1.26	1.61	0.35	0.172819	0.74855	1.99	3.48	1.48	0.0126261	0.306409	1.97	3.25	1.27	0.0160224	0.395991	MDP0000270440_r	S	3	AT4G15040	,	,		176	a	c	c	c	accc
	AryANE_v1_00094154	1.8	2.67	0.87	0.00880016	0.209396	1.32	1.05	-0.26	0.320076	0.805758	1.47	1.76	0.28	0.239034	0.687618	0.96	1.74	0.78	0.0109102	0.361591	MDP0000271256_r	S	4	AT1G08650	PPCK1 (PHOSPHOENOLPYRUVATE CARBOXYLASE KINASE); kinase	protein amino acid phosphorylation		102	a	c	c	c	accc
	AryANE_v1_00094285	0.27	1.09	0.82	0.00524324	0.180851	0.12	0.19	0.07	0.553627	0.86165	0.23	0.97	0.73	0.0178016	0.330524	0.47	1.03	0.56	0.0166147	0.399235	MDP0000271897_r	S	4	AT2G28470	BGAL8 (beta-glactosidase 8); beta-galactosidase	carbohydrate metabolic process		1241	a	c	c	c	accc
	AryANE_v1_00094367	5.76	6.94	1.18	0.00193672	0.139772	5.64	4.69	-0.95	0.1178	0.690662	5.95	5.75	-0.21	0.335271	0.739206	4.85	5.64	0.79	0.492992	0.891432	MDP0000272376_r	S	1	AT3G45740	hydrolase family protein / HAD-superfamily protein	metabolic process		440	a	c	c	c	accc
	AryANE_v1_00094464	1.44	3.2	1.76	0.00354181	0.159997	1.31	1.46	0.15	0.236212	0.777652	1.6	3.53	1.92	0.0123117	0.30477	1.44	2.87	1.43	0.0153633	0.394651	MDP0000272880_r	S	2	AT3G14280	unknown protein	biological process unknown		78.2	a	c	c	c	accc
	AryANE_v1_00094553	2.73	3.5	0.77	0.00613533	0.188131	2.15	2.47	0.32	0.0581848	0.580675	2.17	1.9	-0.27	0.244768	0.691641	2.25	2.45	0.2	0.551378	0.900923	MDP0000273320_r	S	2					NA	a	c	c	c	accc
	AryANE_v1_00094676	2.53	3.26	0.73	0.00666751	0.191958	2.06	2.78	0.72	0.0128971	0.435202	2.39	2.2	-0.2	0.202824	0.664354	2.6	2.24	-0.37	0.0410465	0.516408	MDP0000273990_r	S	1	AT5G38350	disease resistance protein (NBS-LRR class), putative	apoptosis		92.8	a	c	c	c	accc
	AryANE_v1_00094751	0.99	1.91	0.92	0.00670811	0.192435	2.28	0.5	-1.78	0.186009	0.756996	1.01	2.05	1.04	0.0807419	0.509328	0.95	2.25	1.3	0.0673955	0.607044	MDP0000274395_r	S	1	AT2G28305	unknown protein	biological process unknown		221	a	c	c	c	accc
	AryANE_v1_00094800	0.86	1.74	0.88	0.00433311	0.169051	1.19	0.97	-0.22	0.109248	0.679429	1	1.36	0.36	0.0549877	0.449634	0.79	1.2	0.41	0.112429	0.711984	MDP0000274634_r	S	1					NA	a	c	c	c	accc
	AryANE_v1_00095061	0.75	1.42	0.66	0.00891665	0.210191	0.54	0.25	-0.29	0.0651816	0.600171	0.74	1.05	0.3	0.17476	0.642357	0.32	0.99	0.67	0.027494	0.456242	MDP0000276013_r	S	4	AT5G23240	DNAJ heat shock N-terminal domain-containing protein, pseudogene	electron transport		458	a	c	c	c	accc
	AryANE_v1_00095088	3.4	4.23	0.83	0.00700825	0.194712	3.1	3.07	-0.02	0.859365	0.948108	3.2	3.74	0.54	0.180612	0.647279	3.19	3.56	0.37	0.264382	0.841272	MDP0000276160_r	S	1	AT5G45400	replication protein, putative	DNA replication		763	a	c	c	c	accc
	AryANE_v1_00095166	0.6	1.42	0.82	0.00615015	0.188165	0.47	0.74	0.27	0.0715423	0.613778	0.89	1.25	0.35	0.0771332	0.502982	0.96	1.38	0.42	0.0762967	0.631668	MDP0000276513_r	S	2					NA	a	c	c	c	accc
	AryANE_v1_00095372	0.67	1.9	1.23	0.00179971	0.138405	0.4	0.5	0.1	0.369446	0.81774	0.74	1.38	0.63	0.0455945	0.425063	0.72	1.1	0.38	0.0368784	0.496075	MDP0000277508_r	S	2	AT5G47550	cysteine protease inhibitor, putative / cystatin, putative	biological process unknown		71.2	a	c	c	c	accc
	AryANE_v1_00095425	6.7	7.86	1.16	0.00366952	0.160414	6.74	6.4	-0.34	0.314207	0.803706	5.81	7.1	1.28	0.148138	0.615587	6.16	7.33	1.17	0.0547079	0.569568	MDP0000277802_r	S	4	AT1G14930	major latex protein-related / MLP-related	defense response		122	a	c	c	c	accc
	AryANE_v1_00095427	0.39	1.36	0.97	0.00891384	0.210176	0.12	0.15	0.03	0.85834	0.947772	0.56	0.9	0.33	0.121508	0.580068	0.46	0.99	0.53	0.0164526	0.398658	MDP0000277811_r	S	1	AT3G55800	SBPASE (sedoheptulose-bisphosphatase); phosphoric ester hydrolase	carbohydrate metabolic process		625	a	c	c	c	accc
	AryANE_v1_00095473	0.36	1.62	1.26	0.00251854	0.147088	0.15	0.68	0.53	0.0135983	0.437496	0.56	2.28	1.72	0.0242881	0.358986	0.92	2.01	1.09	0.0165927	0.399108	MDP0000278046_r	S	1	AT5G41980	unknown protein	biological process unknown		138	a	c	c	c	accc
	AryANE_v1_00095495	0.51	1.89	1.38	0.00286008	0.150487	0.34	0.33	-0.01	0.946723	0.978492	0.81	1.45	0.63	0.025897	0.364574	0.43	1.35	0.92	0.01374	0.382786	MDP0000278168_r	S	3	AT3G04760	pentatricopeptide (PPR) repeat-containing protein	biological process unknown		573	a	c	c	c	accc
	AryANE_v1_00095602	0.83	1.57	0.74	0.00652096	0.190709	0.79	0.57	-0.22	0.255087	0.785001	1.43	1.7	0.27	0.0933147	0.534684	1.37	1.64	0.27	0.191438	0.804884	MDP0000278681_r	S	4	AT5G15310	AtMIXTA/AtMYB16 (myb domain protein 16)	cell morphogenesis		329	a	c	c	c	accc
	AryANE_v1_00095685	0.21	1.02	0.81	0.00597517	0.186552	0.1	0.31	0.21	0.12664	0.702722	0.32	0.68	0.36	0.0485357	0.43324	0.46	0.73	0.27	0.133873	0.744486	MDP0000279125_r	S	2	AT5G21482	CKX7 (CYTOKININ OXIDASE 7); oxidoreductase	cytokinin metabolic process		481	a	c	c	c	accc
	AryANE_v1_00096013	6.85	7.91	1.06	0.00932068	0.213995	6.64	7.05	0.41	0.161845	0.738872	6.53	7.35	0.81	0.0399308	0.409039	6.55	7.6	1.05	0.0832927	0.652015	MDP0000280733_r	S	1	AT5G12100	pentatricopeptide (PPR) repeat-containing protein	biological process unknown		776	a	c	c	c	accc
	AryANE_v1_00096180	1.22	2.56	1.34	0.00201596	0.139521	0.97	1.27	0.3	0.160493	0.738812	1.32	1.91	0.58	0.0142364	0.315605	1.44	1.99	0.55	0.0156858	0.395575	MDP0000281609_r	S	1	AT4G18910	NIP1;2/NLM2 (NOD26-like intrinsic protein 1;2); water channel	transport		324	a	c	c	c	accc
	AryANE_v1_00096208	6.32	7.24	0.92	0.00363757	0.160846	6.16	5.78	-0.38	0.260978	0.787484	5.77	6.31	0.53	0.108238	0.560173	5.12	5.7	0.58	0.0135673	0.381097	MDP0000281786_r	S	1	AT1G69830	AMY3/ATAMY3 (ALPHA-AMYLASE-LIKE 3); alpha-amylase	carbohydrate metabolic process		1150	a	c	c	c	accc
	AryANE_v1_00096240	1.8	3.09	1.29	0.00378361	0.162085	1.5	1.32	-0.18	0.161397	0.739007	1.8	2.67	0.87	0.0104101	0.29582	1.7	2.39	0.69	0.0734285	0.621535	MDP0000281940_r	S	4					NA	a	c	c	c	accc
	AryANE_v1_00096241	0.74	1.45	0.71	0.00734077	0.196949	0.6	0.55	-0.05	0.710746	0.903315	0.76	1.47	0.71	0.0112572	0.298482	0.61	1.21	0.6	0.0128714	0.377236	MDP0000281945_r	S	1	AT5G53460	GLT1 (NADH-dependent glutamate synthase 1 gene)	electron transport		163	a	c	c	c	accc
	AryANE_v1_00096289	7.99	9.16	1.17	0.00261826	0.147794	8.35	7.51	-0.84	0.291827	0.798162	7.75	8.26	0.51	0.06165	0.468682	7	8.2	1.19	0.219642	0.823083	MDP0000282151_r	S	2	AT2G01080	unknown protein	biological process unknown		263	a	c	c	c	accc
	AryANE_v1_00096300	0.79	2.39	1.6	0.00637072	0.190015	0.8	0.59	-0.21	0.123333	0.697759	0.82	1.63	0.8	0.0742081	0.498189	0.95	2.18	1.23	0.0637668	0.596587	MDP0000282203_r	S	1	AT2G30900	unknown protein	biological process unknown		413	a	c	c	c	accc
	AryANE_v1_00096322	0.95	2.25	1.3	0.0038994	0.16369	0.86	0.68	-0.18	0.179489	0.754668	0.61	1.18	0.57	0.0402358	0.40956	1.02	1.42	0.4	0.035424	0.490218	MDP0000282302_r	S	3	AT4G31760	peroxidase, putative	electron transport		133	a	c	c	c	accc
	AryANE_v1_00096352	1.23	2.07	0.84	0.00524349	0.18073	1.15	1.1	-0.04	0.717814	0.905361	1.21	1.71	0.49	0.2199	0.675317	1.1	1.51	0.41	0.0861179	0.657382	MDP0000282452_r	S	1	AT4G30200	unknown protein	biological process unknown		375	a	c	c	c	accc
	AryANE_v1_00096461	4.77	5.51	0.74	0.00945746	0.214877	4.06	3.59	-0.47	0.155383	0.735528	4.51	4.54	0.03	0.952091	0.979705	3.58	4.38	0.8	0.407171	0.875216	MDP0000282976_r	S	4	AT1G19440	very-long-chain fatty acid condensing enzyme, putative	very-long-chain fatty acid metabolic process		515	a	c	c	c	accc
	AryANE_v1_00096467	3.29	4.61	1.32	0.0035498	0.160133	3.03	2.89	-0.14	0.409505	0.825993	3.16	4.02	0.85	0.0198153	0.338863	2.99	4.07	1.07	0.0157689	0.396203	MDP0000282993_r	S	3	AT2G37678	unknown protein	cation transport		65.1	a	c	c	c	accc
	AryANE_v1_00096471	2.53	3.32	0.79	0.00884446	0.209878	2.19	2.48	0.3	0.451881	0.835921	2.2	3.08	0.88	0.0158174	0.322044	2.34	2.96	0.62	0.0174051	0.403175	MDP0000283005_r	S	2	AT5G55190	RAN3; GTP binding	intracellular protein transport		59.7	a	c	c	c	accc
	AryANE_v1_00096531	1.4	2.08	0.68	0.00944579	0.214968	1.27	1.31	0.05	0.777251	0.921486	1.08	1.86	0.77	0.0775684	0.503609	0.98	1.56	0.58	0.095679	0.678342	MDP0000283292_r	S	1					NA	a	c	c	c	accc
	AryANE_v1_00096546	1.16	1.79	0.63	0.00986575	0.217223	0.97	0.82	-0.15	0.280972	0.794215	0.99	1.47	0.48	0.0328055	0.387673	0.91	1.32	0.4	0.119751	0.725459	MDP0000283384_r	S	2	AT4G15510	calcium ion binding	photosynthesis		254	a	c	c	c	accc
	AryANE_v1_00096672	2.63	3.56	0.93	0.00363431	0.16085	2.61	1.9	-0.7	0.0218808	0.469155	2.56	2.95	0.39	0.0473166	0.429618	1.78	2.89	1.11	0.01478	0.390624	MDP0000284035_r	S	1	AT5G45660	unknown protein	biological process unknown		153	a	c	c	c	accc
	AryANE_v1_00096805	3.05	3.75	0.7	0.00746	0.198048	2.81	3.15	0.34	0.0498708	0.561411	2.81	3.45	0.64	0.019269	0.337535	2.85	3.31	0.46	0.0475484	0.541816	MDP0000284706_r	S	2	AT1G48170	unknown protein	biological process unknown		135	a	c	c	c	accc
	AryANE_v1_00096926	0.83	1.7	0.87	0.00677568	0.192706	0.83	0.66	-0.17	0.254553	0.78464	1.04	1.4	0.35	0.158191	0.625905	0.83	1.27	0.44	0.23828	0.832498	MDP0000285282_r	S	1	AT5G11650	hydrolase, alpha/beta fold family protein	protein amino acid phosphorylation		528	a	c	c	c	accc
	AryANE_v1_00096977	5.15	6.48	1.33	0.00130128	0.130304	5.55	5.48	-0.07	0.690408	0.896909	5.54	6	0.46	0.202824	0.66431	4.75	5.54	0.79	0.0506115	0.554305	MDP0000285599_r	S	1	AT4G32180	ATPANK2 (PANTOTHENATE KINASE 2); pantothenate kinase	coenzyme A biosynthetic process		515	a	c	c	c	accc
	AryANE_v1_00097024	4.54	5.38	0.84	0.0059963	0.186666	4.66	3.73	-0.93	0.164023	0.740267	4.8	4.16	-0.64	0.191702	0.656797	3.63	4.2	0.57	0.218551	0.822781	MDP0000285817_r	S	2	AT3G52940	FK (FACKEL)	embryonic development ending in seed dormancy		483	a	c	c	c	accc
	AryANE_v1_00097502	1.38	2.11	0.73	0.00854795	0.207818	1.45	1.35	-0.1	0.590323	0.870407	1.3	1.68	0.38	0.0444155	0.421426	1.7	1.98	0.28	0.412007	0.875906	MDP0000288172_r	S	2	AT4G37370	CYP81D8 (cytochrome P450, family 81, subfamily D, polypeptide 8); oxygen binding	electron transport		567	a	c	c	c	accc
	AryANE_v1_00097576	6.15	6.97	0.81	0.00819019	0.205086	6.52	6.37	-0.15	0.795355	0.92702	6.62	5.75	-0.88	0.178005	0.645552	5.6	6.29	0.69	0.0257188	0.447033	MDP0000288576_r	S	1	AT5G01520	zinc finger (C3HC4-type RING finger) family protein	response to stress		328	a	c	c	c	accc
	AryANE_v1_00097629	4.37	5.16	0.79	0.00876999	0.209248	4.02	3.58	-0.44	0.0533274	0.569672	3.87	4.16	0.29	0.0733887	0.49598	3.5	4.23	0.73	0.0132449	0.37954	MDP0000288840_r	S	1	AT4G17350	unknown protein	biological process unknown		341	a	c	c	c	accc
	AryANE_v1_00097732	1.43	3.26	1.83	0.00824957	0.205236	1.21	0.83	-0.38	0.052846	0.56915	1.07	2.16	1.08	0.0904067	0.528793	1.06	1.96	0.9	0.050448	0.553533	MDP0000289293_r	S	1	AT2G24800	peroxidase, putative	electron transport		427	a	c	c	c	accc
	AryANE_v1_00097734	2.86	4.2	1.34	0.00955101	0.215273	2.85	3.43	0.58	0.0175679	0.45611	2.59	3.25	0.66	0.182898	0.649642	3.22	3.65	0.42	0.523091	0.895278	MDP0000289300_r	S	1	AT5G22580	unknown protein	biological process unknown		132	a	c	c	c	accc
	AryANE_v1_00097768	0.73	1.64	0.9	0.0042736	0.168646	0.82	1.17	0.35	0.0398843	0.539256	0.98	1.26	0.28	0.107858	0.559517	1.2	1.57	0.37	0.0757083	0.629807	MDP0000289508_r	S	1	AT4G32551	LUG (LEUNIG)	electron transport		629	a	c	c	c	accc
	AryANE_v1_00097873	0.5	1.5	1	0.00357024	0.160152	0.42	0.74	0.33	0.0824349	0.633845	0.56	1.24	0.68	0.0496471	0.435997	0.87	1.54	0.67	0.0407002	0.515112	MDP0000290059_r	S	2	AT2G47010	unknown protein	biological process unknown		269	a	c	c	c	accc
	AryANE_v1_00098233	3.07	4.18	1.11	0.00410718	0.165475	2.69	1.8	-0.89	0.0295829	0.503728	2.72	2.97	0.25	0.678233	0.872033	2.49	2.74	0.25	0.790173	0.945442	MDP0000291800_r	S	4	AT1G71460	pentatricopeptide (PPR) repeat-containing protein	biological process unknown		518	a	c	c	c	accc
	AryANE_v1_00098263	8.13	8.87	0.74	0.00754663	0.198919	8.27	7.58	-0.69	0.0908317	0.649428	7.5	7.72	0.22	0.477958	0.796544	7.74	8.45	0.71	0.174298	0.791932	MDP0000291938_r	S	1	AT5G64430	octicosapeptide/Phox/Bem1p (PB1) domain-containing protein	biological process unknown		200	a	c	c	c	accc
	AryANE_v1_00098298	0.79	3.6	2.81	0.000214734	0.121426	0.93	1.12	0.19	0.407052	0.825433	0.91	3.37	2.46	0.0102969	0.294894	1.14	3.2	2.06	0.0199246	0.421648	MDP0000292157_r	S	4	AT3G05640	protein phosphatase 2C, putative / PP2C, putative	biological process unknown		414	a	c	c	c	accc
	AryANE_v1_00098455	6.65	7.39	0.74	0.00774796	0.201464	6.31	5.93	-0.38	0.0432936	0.544849	6.66	6.54	-0.12	0.6091	0.847359	5.66	6.85	1.19	0.183898	0.798926	MDP0000292896_r	S	1	AT5G25050	integral membrane transporter family protein	transport		587	a	c	c	c	accc
	AryANE_v1_00098555	4.52	5.58	1.06	0.00659585	0.190809	4.4	3.78	-0.62	0.0130449	0.43575	4.19	3.97	-0.22	0.656713	0.863873	3.76	4.74	0.98	0.204639	0.815603	MDP0000293285_r	S	2	AT2G39690	unknown protein	biological process unknown		207	a	c	c	c	accc
	AryANE_v1_00098632	4.08	4.75	0.67	0.00847693	0.207298	3.71	4.21	0.51	0.0428336	0.544411	3.5	4.13	0.63	0.202016	0.663515	3.58	4.36	0.77	0.195479	0.80821	MDP0000293637_r	S	2	AT1G28150	unknown protein	biological process unknown		114	a	c	c	c	accc
	AryANE_v1_00098663	0.3	2.34	2.04	0.0065064	0.190573	0.06	0.15	0.09	0.503177	0.848518	0.61	1.9	1.29	0.0152285	0.319004	0.39	1.41	1.02	0.073989	0.623179	MDP0000293788_r	S	4	AT2G02580	CYP71B9 (cytochrome P450, family 71, subfamily B, polypeptide 9); oxygen binding	electron transport		72.8	a	c	c	c	accc
	AryANE_v1_00098680	1.21	2.57	1.36	0.00245744	0.146911	1.05	0.67	-0.37	0.128811	0.705153	1.14	1.92	0.78	0.0809479	0.509917	0.91	2	1.08	0.0226205	0.436954	MDP0000293857_r	S	4	AT5G15350	plastocyanin-like domain-containing protein	electron transport		179	a	c	c	c	accc
	AryANE_v1_00098768	2.91	3.88	0.97	0.00361557	0.160835	2.89	3.3	0.41	0.0590138	0.583371	2.89	3.44	0.54	0.0216332	0.347631	3.23	3.72	0.49	0.124275	0.730473	MDP0000294262_r	S	1	AT4G04040	MEE51 (maternal effect embryo arrest 51); diphosphate-fructose-6-phosphate 1-phosphotransferase	glycolysis		868	a	c	c	c	accc
	AryANE_v1_00098859	1.42	2.48	1.06	0.00363788	0.160786	1.16	0.89	-0.27	0.503932	0.848585	1.26	1.75	0.48	0.0366843	0.400369	1.21	1.56	0.35	0.436196	0.881209	MDP0000294677_r	S	4	AT5G49690	UDP-glucoronosyl/UDP-glucosyl transferase family protein	metabolic process		152	a	c	c	c	accc
	AryANE_v1_00099246	0.86	1.67	0.81	0.00647301	0.190349	0.86	0.93	0.07	0.606394	0.874974	1.05	1.79	0.74	0.011621	0.30083	1.17	1.7	0.53	0.0856997	0.656769	MDP0000296516_r	S	4					NA	a	c	c	c	accc
	AryANE_v1_00099776	3.89	6.19	2.3	0.000444102	0.112941	3.94	4.46	0.52	0.0139607	0.439584	3.41	6.09	2.68	0.0173959	0.329293	4.24	5.72	1.48	0.0865044	0.65733	MDP0000299010_r	S	1	AT4G00750	dehydration-responsive family protein	biological process unknown		922	a	c	c	c	accc
	AryANE_v1_00099828	3.27	5.65	2.38	0.00225518	0.144913	2.86	2.81	-0.04	0.690334	0.896898	2.58	4.52	1.93	0.0310737	0.382664	2.55	4.71	2.16	0.0397023	0.508906	MDP0000299273_r	S	4	AT5G49740	ATFRO7/FRO7 (FERRIC REDUCTION OXIDASE 7); ferric-chelate reductase/ oxidoreductase	electron transport		429	a	c	c	c	accc
	AryANE_v1_00099843	5.36	6.77	1.41	0.00102414	0.125575	5.31	3.4	-1.91	0.161937	0.738627	4.64	4.37	-0.28	0.460791	0.790789	3.41	4.47	1.06	0.536926	0.898359	MDP0000299358_r	S	1	AT2G46570	LAC6 (laccase 6); copper ion binding / oxidoreductase	biological process unknown		791	a	c	c	c	accc
	AryANE_v1_00099886	1.33	2.51	1.18	0.00414813	0.166566	1.06	1.14	0.08	0.577458	0.867759	1.32	1.92	0.59	0.103431	0.552435	1.41	1.92	0.51	0.0720487	0.61804	MDP0000299625_r	S	4					NA	a	c	c	c	accc
	AryANE_v1_00099953	3.22	4.29	1.07	0.00226852	0.144899	2.84	2.13	-0.7	0.276931	0.793511	2.92	3.41	0.48	0.0292005	0.375855	2.06	2.93	0.87	0.177635	0.794476	MDP0000299960_r	S	1	AT3G02875	ILR1 (IAA-LEUCINE RESISTANT 1); metallopeptidase	proteolysis		84.7	a	c	c	c	accc
	AryANE_v1_00100529	0.57	1.75	1.18	0.00242202	0.146341	0.22	0.07	-0.15	0.227154	0.774034	0.53	0.98	0.45	0.0346141	0.393823	0.51	0.93	0.42	0.0282604	0.4603	MDP0000302761_r	S	2	AT1G08980	ATAMI1 (AMIDASE-LIKE PROTEIN 1); amidase	biological process unknown		421	a	c	c	c	accc
	AryANE_v1_00100579	3.45	4.19	0.74	0.0082256	0.205171	3.04	2.6	-0.44	0.166754	0.74306	3.04	3.6	0.55	0.0569165	0.455687	2.47	3.27	0.8	0.0322917	0.47687	MDP0000303015_r	S	1	AT1G74310	ATHSP101 (HEAT SHOCK PROTEIN 101); ATP binding / ATPase, esterase/lipase/thioesterase family protein	response to heat		1272	a	c	c	c	accc
	AryANE_v1_00100713	0.72	1.56	0.84	0.00692999	0.193826	0.37	0.6	0.23	0.130333	0.706916	0.56	1.42	0.86	0.0152873	0.3189	0.67	1.67	1	0.0159104	0.395893	MDP0000303573_r	S	1	AT1G80870	protein kinase family protein	protein amino acid phosphorylation		663	a	c	c	c	accc
	AryANE_v1_00100804	1.4	2.25	0.85	0.00812802	0.204381	1.23	1.54	0.31	0.0831774	0.634827	1.31	2.47	1.15	0.0102237	0.294929	1.5	2.03	0.53	0.0203933	0.423384	MDP0000303965_r	S	2	AT3G14470	disease resistance protein (NBS-LRR class), putative	apoptosis		365	a	c	c	c	accc
	AryANE_v1_00100893	4.86	5.69	0.82	0.00576321	0.184426	4.4	4.77	0.37	0.0794136	0.629358	4.56	5.19	0.63	0.0157364	0.322121	4.47	4.72	0.25	0.711614	0.929895	MDP0000304459_r	S	2	AT3G22550	senescence-associated protein-related	response to salt stress		136	a	c	c	c	accc
	AryANE_v1_00100906	2.91	3.62	0.71	0.00813655	0.204488	3.26	2.86	-0.4	0.288752	0.79704	2.46	2.97	0.51	0.0236268	0.356472	2.38	2.9	0.52	0.0184839	0.41059	MDP0000304487_r	S	1					NA	a	c	c	c	accc
	AryANE_v1_00101077	6.33	7.33	1	0.00278773	0.149378	6.81	5.99	-0.82	0.198556	0.762193	5.98	5.82	-0.17	0.295773	0.720357	5.17	6.14	0.97	0.393106	0.872794	MDP0000305353_r	S	1	AT2G43790	ATMPK6 (MAP KINASE 6); MAP kinase/ kinase	protein amino acid phosphorylation		94.7	a	c	c	c	accc
	AryANE_v1_00101079	2.17	3.56	1.39	0.00965438	0.215531	1.72	2.1	0.38	0.456711	0.837117	1.82	2.42	0.6	0.135147	0.599322	1.64	2.53	0.89	0.0106805	0.358466	MDP0000305368_r	S	4	AT2G33020	leucine-rich repeat family protein	signal transduction		90.9	a	c	c	c	accc
	AryANE_v1_00101251	0.76	1.96	1.2	0.00505896	0.178662	0.45	0.59	0.15	0.245095	0.782095	1.01	1.63	0.62	0.0117462	0.302425	1	1.82	0.82	0.0346275	0.486475	MDP0000306213_r	S	1	AT4G22970	AESP (ARABIDOPSIS HOMOLOG OF SEPARASE); peptidase	proteolysis		99	a	c	c	c	accc
	AryANE_v1_00101252	2.43	3.6	1.16	0.00233113	0.145798	2.28	2.68	0.4	0.299299	0.800966	2.03	2.62	0.58	0.0312799	0.38307	2.26	2.71	0.45	0.222876	0.825491	MDP0000306215_r	S	2	AT5G65280	lanthionine synthetase C-like family protein	response to salt stress		421	a	c	c	c	accc
	AryANE_v1_00101278	4.34	5.12	0.78	0.00585433	0.18549	4.51	4.07	-0.44	0.0243831	0.481229	3.41	3.78	0.37	0.148537	0.616006	3.58	3.96	0.38	0.0662011	0.603765	MDP0000306372_r	S	1	AT5G12950	unknown protein	protein amino acid phosphorylation		1021	a	c	c	c	accc
	AryANE_v1_00101319	1.27	2.48	1.21	0.00573574	0.184469	1.38	1.01	-0.37	0.0713195	0.613511	1.04	1.74	0.69	0.0588353	0.461262	0.96	1.62	0.66	0.0113117	0.36425	MDP0000306584_r	S	2	AT1G05460	SDE3 (SILENCING DEFECTIVE)	biological process unknown		105	a	c	c	c	accc
	AryANE_v1_00101390	1.03	1.9	0.87	0.00438161	0.170321	0.76	0.44	-0.32	0.0472896	0.554993	0.7	1.46	0.76	0.133985	0.597542	0.2	0.8	0.6	0.0967827	0.6815	MDP0000306905_r	S	1	AT5G14210	leucine-rich repeat transmembrane protein kinase, putative	protein amino acid phosphorylation		623	a	c	c	c	accc
	AryANE_v1_00101454	3.63	4.54	0.91	0.00993726	0.217949	3.19	3.08	-0.1	0.378913	0.819172	2.91	3.43	0.52	0.0565209	0.454702	2.64	3.26	0.62	0.308812	0.853043	MDP0000307283_r	S	1	ATMG01360	,	,		389	a	c	c	c	accc
	AryANE_v1_00101551	4.29	5	0.71	0.00978281	0.216537	4.17	3.78	-0.39	0.0307284	0.509238	3.68	4.93	1.25	0.0176048	0.329702	3.58	4.37	0.79	0.035257	0.4894	MDP0000307797_r	S	1	AT1G70280	NHL repeat-containing protein	potassium ion transport		445	a	c	c	c	accc
	AryANE_v1_00101650	0.36	1.29	0.93	0.00428071	0.168719	0.48	0.66	0.18	0.169028	0.745821	0.4	1.16	0.75	0.0431049	0.418428	0.69	1.09	0.4	0.0386631	0.503445	MDP0000308237_r	S	2	AT1G56130	leucine-rich repeat family protein / protein kinase family protein	protein amino acid phosphorylation		487	a	c	c	c	accc
	AryANE_v1_00101713	2.77	5.01	2.23	0.00220752	0.143968	2.31	2.38	0.08	0.584474	0.869312	2.33	3.64	1.31	0.0160886	0.323138	1.91	3.32	1.41	0.023527	0.44001	MDP0000308574_r	S	1	AT1G06490	ATGSL07 (GLUCAN SYNTHASE-LIKE 7); 1,3-beta-glucan synthase/ transferase, transferring glycosyl groups	1,3-beta-glucan biosynthetic process		1786	a	c	c	c	accc
	AryANE_v1_00102034	1.81	3.44	1.63	0.0026889	0.149413	1.38	1.71	0.33	0.0464581	0.553417	1.67	3.06	1.39	0.121586	0.580208	1.52	2.51	0.99	0.131903	0.741668	MDP0000310065_r	S	4	AT1G06490	ATGSL07 (GLUCAN SYNTHASE-LIKE 7); 1,3-beta-glucan synthase/ transferase, transferring glycosyl groups	1,3-beta-glucan biosynthetic process		800	a	c	c	c	accc
	AryANE_v1_00102208	4.14	4.81	0.67	0.00919828	0.212811	3.84	3.84	0	0.992368	0.996769	3.71	4.35	0.64	0.179486	0.646435	3.53	4.13	0.6	0.0958629	0.678888	MDP0000310992_r	S	1	AT5G65760	serine carboxypeptidase S28 family protein	proteolysis		696	a	c	c	c	accc
	AryANE_v1_00102285	0.21	1.89	1.68	0.000648327	0.112905	0.03	0.12	0.09	0.467912	0.839681	0.24	0.94	0.69	0.0106443	0.297059	0.42	1.16	0.74	0.0180398	0.407182	MDP0000311361_r	S	3	AT5G23960	terpene synthase/cyclase family protein	metabolic process		133	a	c	c	c	accc
	AryANE_v1_00102288	4.54	5.33	0.79	0.00942208	0.214784	5.18	4.91	-0.27	0.112705	0.682243	4.02	4.44	0.42	0.0515331	0.44143	4.26	4.62	0.36	0.115411	0.718591	MDP0000311389_r	S	1	AT3G18524	MSH2 (MUTS HOMOLOG 2); ATP binding / damaged DNA binding	mismatch repair		1442	a	c	c	c	accc
	AryANE_v1_00102597	3.46	4.36	0.9	0.00559176	0.183272	3.02	2.64	-0.37	0.0531462	0.569765	2.75	3.24	0.48	0.0927297	0.533518	2.18	3.17	0.99	0.0145755	0.389106	MDP0000312812_r	S	1	AT4G27190	disease resistance protein (NBS-LRR class), putative	apoptosis		221	a	c	c	c	accc
	AryANE_v1_00102616	3.04	3.81	0.77	0.00821857	0.205208	1.99	2.31	0.32	0.221135	0.771411	3.15	3.59	0.44	0.0893761	0.527012	2.71	3.39	0.67	0.203498	0.814941	MDP0000312928_r	S	1					NA	a	c	c	c	accc
	AryANE_v1_00102834	1.57	2.31	0.74	0.00685379	0.193439	1.36	1.68	0.32	0.147856	0.72803	1.32	2.25	0.92	0.118465	0.575215	1.26	1.97	0.71	0.147105	0.760729	MDP0000314078_r	S	1	AT5G63020	disease resistance protein (CC-NBS-LRR class), putative	N-terminal protein myristoylation		539	a	c	c	c	accc
	AryANE_v1_00102860	5.33	6.55	1.22	0.00176025	0.138021	5.12	5.66	0.54	0.0119226	0.4324	4.61	5.6	0.98	0.0400488	0.409146	5.34	5.72	0.38	0.0367315	0.495779	MDP0000314213_r	S	1	AT2G35260	unknown protein	biological process unknown		399	a	c	c	c	accc
	AryANE_v1_00102948	0.21	1.4	1.19	0.00171318	0.13793	0.04	-0.07	-0.1	0.359853	0.81572	0.17	0.98	0.81	0.0102679	0.29513	0.32	0.94	0.62	0.0110666	0.362984	MDP0000314593_r	S	2	AT5G12840	HAP2A (EMBRYO DEFECTIVE 2220); transcription factor	regulation of transcription, DNA-dependent		79.7	a	c	c	c	accc
	AryANE_v1_00102972	5.06	6.4	1.34	0.00691595	0.193885	5.09	4.11	-0.98	0.0206119	0.46642	4.59	4.98	0.39	0.446616	0.785374	4.41	5.14	0.73	0.311321	0.853759	MDP0000314709_r	S	4					NA	a	c	c	c	accc
	AryANE_v1_00103021	5.8	6.49	0.69	0.00817323	0.205088	5.46	4.71	-0.75	0.2558	0.785107	5.23	5.61	0.38	0.0394554	0.408038	4.93	5.17	0.24	0.490101	0.890464	MDP0000314934_r	S	1	AT3G48330	PIMT1 (PROTEIN-L-ISOASPARTATE METHYLTRANSFERASE 1); protein-L-isoaspartate (D-aspartate) O-methyltransferase	protein modification process		374	a	c	c	c	accc
	AryANE_v1_00103080	3.29	4.25	0.96	0.0045318	0.171987	3.14	2.36	-0.77	0.0798773	0.629655	2.86	3.2	0.34	0.230547	0.682958	1.94	2.85	0.91	0.0572273	0.576516	MDP0000315206_r	S	1	AT3G44880	ACD1 (ACCELERATED CELL DEATH 1, PHEOPHORBIDE A OXYGENASE)	electron transport		742	a	c	c	c	accc
	AryANE_v1_00103086	1.89	3.24	1.35	0.00174218	0.138639	1.84	1.18	-0.66	0.0140435	0.43931	2	2.44	0.44	0.0492531	0.43519	2.01	2.52	0.51	0.0719599	0.618001	MDP0000315227_r	S	1	AT4G04620	ATG8B (AUTOPHAGY 8B); microtubule binding	autophagy		63.2	a	c	c	c	accc
	AryANE_v1_00103115	0.94	2.29	1.35	0.00304848	0.153029	0.78	0.47	-0.3	0.0726111	0.61596	0.66	0.96	0.3	0.0790587	0.505859	0.28	0.77	0.49	0.0449699	0.531113	MDP0000315368_r	S	1	AT4G36970	remorin family protein	biological process unknown		160	a	c	c	c	accc
	AryANE_v1_00103152	1.75	3.07	1.32	0.00187349	0.139072	1.99	0.75	-1.24	0.137903	0.717503	2.23	1.91	-0.33	0.339111	0.741022	1.55	2.17	0.62	0.537316	0.898524	MDP0000315525_r	S	1	AT5G56280	CSN6A (COP9 signalosome subunit 6A)	photomorphogenesis		196	a	c	c	c	accc
	AryANE_v1_00103253	0.02	0.85	0.83	0.00595611	0.18632	-0.15	-0.06	0.1	0.384575	1	0.14	0.7	0.55	0.0399033	0.408933	0.23	0.56	0.33	0.0662899	0.603996	MDP0000316067_r	S	2	AT5G23960	terpene synthase/cyclase family protein	metabolic process		352	a	c	c	c	accc
	AryANE_v1_00103395	1.77	2.93	1.16	0.00200644	0.139767	1.72	2.02	0.3	0.129935	0.706753	1.52	2.55	1.03	0.0535051	0.447045	1.63	2.72	1.09	0.0758127	0.630235	MDP0000316785_r	S	2	AT5G61840	GUT1; catalytic	biological process unknown		717	a	c	c	c	accc
	AryANE_v1_00103634	5.88	7.28	1.4	0.00123437	0.128142	6.19	4.14	-2.05	0.228762	0.774225	5.87	5.18	-0.7	0.23788	0.687125	4.06	5.33	1.27	0.537488	0.898669	MDP0000318193_r	S	3	AT4G12730	FLA2 (FLA2)	protein amino acid dephosphorylation		75.9	a	c	c	c	accc
	AryANE_v1_00103645	3.28	4.19	0.91	0.00706764	0.194842	2.91	4.53	1.62	0.0126206	0.436927	2.89	4.15	1.26	0.0268619	0.368023	4.2	3.83	-0.37	0.473251	0.887372	MDP0000318229_r	S	2	AT5G57150	basic helix-loop-helix (bHLH) family protein, ATLIG4 (Arabidopsis thaliana DNA ligase IV)	regulation of transcription		287	a	c	c	c	accc
	AryANE_v1_00103672	1.08	2.26	1.18	0.00749608	0.198348	0.97	0.91	-0.06	0.72329	0.906623	0.85	2	1.14	0.0280101	0.372223	0.94	1.74	0.8	0.0218634	0.433405	MDP0000318338_r	S	1	AT5G06530	ABC transporter family protein	myo-inositol hexakisphosphate biosynthetic process		1045	a	c	c	c	accc
	AryANE_v1_00104054	0.63	1.86	1.23	0.00954701	0.215233	0.42	0.55	0.13	0.377276	0.818748	0.55	1.8	1.25	0.0646872	0.476125	0.58	1.68	1.1	0.0686612	0.610991	MDP0000319911_r	S	3	AT3G13560	glycosyl hydrolase family 17 protein	carbohydrate metabolic process		589	a	c	c	c	accc
	AryANE_v1_00104092	2.98	3.68	0.7	0.00747281	0.198223	2.64	2.92	0.28	0.200482	0.762966	2.48	3.02	0.54	0.078887	0.505543	2.58	3.2	0.62	0.0284292	0.461	MDP0000320056_r	S	1	AT1G23750	DNA-binding protein-related	biological process unknown		193	a	c	c	c	accc
	AryANE_v1_00104271	1.7	2.49	0.79	0.00920054	0.212812	1.68	2.01	0.33	0.182923	0.755838	1.61	2.02	0.41	0.079119	0.505836	1.82	1.94	0.11	0.409651	0.87541	MDP0000320707_r	S	2	AT5G65660	hydroxyproline-rich glycoprotein family protein	biological process unknown		132	a	c	c	c	accc
	AryANE_v1_00104493	2.17	2.87	0.7	0.00787944	0.202419	2.16	2.05	-0.11	0.502009	0.848171	2.5	2.98	0.47	0.0991223	0.544815	2.02	2.34	0.32	0.0814765	0.64705	MDP0000321553_r	S	1					NA	a	c	c	c	accc
	AryANE_v1_00104772	2.46	4.05	1.59	0.000941497	0.121812	2.41	2.98	0.57	0.127651	0.703213	2.49	3.78	1.29	0.0266734	0.367506	3.42	3.77	0.35	0.545993	0.900324	MDP0000322875_r	S	4	ATCG00300	,	,		84.7	a	c	c	c	accc
	AryANE_v1_00104776	4.09	5.79	1.69	0.00269146	0.149382	3.69	3.92	0.23	0.203247	0.764674	3.65	5.4	1.75	0.0150104	0.317867	3.61	5.14	1.53	0.0314011	0.473107	MDP0000322985_r	S	2	AT4G01150	unknown protein	biological process unknown		173	a	c	c	c	accc
	AryANE_v1_00104882	1.77	2.48	0.71	0.0098607	0.217311	1.78	1.31	-0.46	0.0774888	0.624567	1.96	2.34	0.37	0.0985638	0.543725	1.58	2.25	0.67	0.0208219	0.425328	MDP0000324872_r	S	1	C5DB44_VITVI	KANADI like transcription factor		Vitis vinifera (Grape)	104	a	c	c	c	accc
	AryANE_v1_00104939	4.39	6.51	2.12	0.00820301	0.205086	4.02	3.89	-0.13	0.312238	0.803099	4.11	5.94	1.83	0.0132361	0.308989	3.43	5.2	1.77	0.0905309	0.665933	MDP0000325919_r	S	1	AT1G68220	unknown protein	biological process unknown		218	a	c	c	c	accc
	AryANE_v1_00105005	6.38	7.32	0.94	0.00589604	0.185771	5.81	5.59	-0.22	0.600566	0.873376	5.22	5.66	0.44	0.037556	0.403583	6.02	6.39	0.37	0.166423	0.784633	MDP0000327358_r	S	1	ATCG00340	,	,		679	a	c	c	c	accc
	AryANE_v1_00105254	1.28	2.83	1.55	0.00675549	0.192816	1.15	0.86	-0.29	0.0811008	0.631884	1.13	2.4	1.26	0.0240421	0.357518	1.14	2.35	1.21	0.0434492	0.526001	MDP0000332596_r	S	4	AT4G37930	SHM1 (SERINE HYDROXYMETHYLTRANSFERASE 1); glycine hydroxymethyltransferase	glycine metabolic process		897	a	c	c	c	accc
	AryANE_v1_00105303	1	1.68	0.68	0.00874224	0.209001	0.95	1.1	0.15	0.253713	0.784492	1.01	2	0.99	0.0175838	0.329634	1.17	1.64	0.47	0.0241186	0.44367	MDP0000333147_r	S	3					NA	a	c	c	c	accc
	AryANE_v1_00105327	2.91	4.35	1.44	0.00665063	0.191644	2.57	2.82	0.25	0.0836707	0.635913	2.68	4.71	2.03	0.0183939	0.33313	2.92	4.38	1.46	0.0309481	0.470676	MDP0000333360_r	S	2					NA	a	c	c	c	accc
	AryANE_v1_00105445	4.47	5.21	0.74	0.00718037	0.195593	4.43	4.06	-0.37	0.274443	0.792411	3.77	4.47	0.7	0.0864066	0.521566	3.76	4.34	0.57	0.0203737	0.423254	MDP0000335288_r	S	1					NA	a	c	c	c	accc
	AryANE_v1_00105513	8.03	8.96	0.93	0.00503026	0.178435	8.34	7.61	-0.73	0.0216474	0.46865	8.26	7.69	-0.57	0.0170407	0.32693	7.4	8.3	0.9	0.163943	0.781998	MDP0000336630_r	S	1	C6SZI9_SOYBN	Putative uncharacterized protein		Glycine max (Soybean) (Glycine hispida)	83.6	a	c	c	c	accc
	AryANE_v1_00105519	0.21	0.94	0.73	0.00717797	0.195639	0.11	0.04	-0.06	0.64974	0.886316	0.33	0.82	0.48	0.0250174	0.361835	0.36	0.8	0.44	0.0493604	0.54932	MDP0000336734_r	S	1					NA	a	c	c	c	accc
	AryANE_v1_00105592	0.71	1.55	0.84	0.00904179	0.211327	0.62	0.51	-0.11	0.404974	0.824911	0.88	1.09	0.2	0.161779	0.629416	0.81	1.1	0.29	0.0729251	0.620805	MDP0000337886_r	S	4					NA	a	c	c	c	accc
	AryANE_v1_00105605	7.16	8.09	0.93	0.00495394	0.177034	7.13	7.97	0.85	0.0187623	0.457673	6.71	7.34	0.63	0.0945004	0.536788	7.14	7.8	0.66	0.0164935	0.398535	MDP0000338065_r	S	2	AT1G63460	glutathione peroxidase, putative	response to oxidative stress		195	a	c	c	c	accc
	AryANE_v1_00105616	0.96	2.63	1.67	0.00461138	0.172823	0.82	1.29	0.47	0.0922389	0.651678	0.59	1.88	1.28	0.181896	0.648505	0.77	1.68	0.91	0.256004	0.840445	MDP0000338377_r	S	1	AT1G74670	gibberellin-responsive protein, putative	response to gibberellin stimulus		121	a	c	c	c	accc
	AryANE_v1_00105724	5.34	5.99	0.65	0.00949895	0.214855	4.78	5.09	0.32	0.0756704	0.622128	4.77	5.03	0.25	0.243682	0.691242	4.61	5.25	0.64	0.0107367	0.358709	MDP0000340391_r	S	1					NA	a	c	c	c	accc
	AryANE_v1_00105731	0.94	2.31	1.37	0.00178245	0.13785	0.63	0.87	0.24	0.0993523	0.664027	0.58	1.31	0.73	0.0125184	0.305746	0.79	2.02	1.23	0.0142372	0.386467	MDP0000340511_r	S	1					NA	a	c	c	c	accc
	AryANE_v1_00105770	4.39	5.8	1.41	0.00136598	0.132237	4.46	3.99	-0.47	0.0679442	0.606139	4.17	5.09	0.92	0.15042	0.617219	4.04	4.76	0.72	0.168464	0.786548	MDP0000341142_r	S	1					NA	a	c	c	c	accc
	AryANE_v1_00105918	1.09	1.76	0.67	0.00837328	0.206338	0.75	1.19	0.44	0.0226293	0.473367	0.92	1.09	0.17	0.448152	0.786272	1.17	1.2	0.03	0.88369	0.966354	MDP0000343597_r	S	2	AT5G65280	lanthionine synthetase C-like family protein	response to salt stress		108	a	c	c	c	accc
	AryANE_v1_00105967	4.12	5.16	1.04	0.00363906	0.16069	4	4.81	0.81	0.0889668	0.645465	3.89	4.67	0.77	0.0629477	0.472615	4.87	4.56	-0.31	0.0809407	0.64554	MDP0000344492_r	S	1	ATCG00130	,	,		68.9	a	c	c	c	accc
	AryANE_v1_00105981	0.35	1.34	0.99	0.00422513	0.167766	0.14	0.3	0.16	0.24134	0.780695	0.19	0.76	0.56	0.0202129	0.340579	0.18	0.68	0.5	0.0262064	0.448632	MDP0000344696_r	S	1					NA	a	c	c	c	accc
	AryANE_v1_00105985	2.92	4.2	1.28	0.00286978	0.150667	2.58	2.87	0.3	0.24791	0.783115	2.36	3.54	1.17	0.0481018	0.431922	2.39	3.51	1.12	0.0394167	0.507774	MDP0000344725_r	S	4	AT1G65295	unknown protein	biological process unknown		134	a	c	c	c	accc
	AryANE_v1_00106147	4.29	5.2	0.91	0.004282	0.168631	4.03	4.5	0.47	0.0699013	0.610443	4.24	5.21	0.97	0.0132621	0.309293	4.63	5.55	0.92	0.0171862	0.402311	MDP0000347167_r	S	2	AT4G27745	unknown protein	biological process unknown		141	a	c	c	c	accc
	AryANE_v1_00106200	6.49	7.9	1.41	0.00102302	0.125598	6.86	6.3	-0.56	0.0110181	0.430309	5.86	6.11	0.25	0.451151	0.787421	5.69	6.79	1.1	0.0245946	0.444949	MDP0000347981_r	S	1	AT5G02820	RHL2 (ROOT HAIRLESS 2); ATP binding / DNA binding / DNA topoisomerase (ATP-hydrolyzing)	DNA metabolic process		56.2	a	c	c	c	accc
	AryANE_v1_00106203	2.4	3.3	0.9	0.00377789	0.162201	2	2.14	0.14	0.263907	0.789157	1.69	2.74	1.05	0.0820718	0.512246	1.66	2.73	1.07	0.0377935	0.499566	MDP0000348011_r	S	2					NA	a	c	c	c	accc
	AryANE_v1_00106316	2.41	3.22	0.81	0.0058785	0.185522	2.37	2.27	-0.1	0.460054	0.837283	2.75	3.55	0.79	0.199757	0.66158	1.92	2.54	0.62	0.0158983	0.396111	MDP0000349685_r	S	1	AT4G02630	protein kinase family protein	protein amino acid phosphorylation		639	a	c	c	c	accc
	AryANE_v1_00106331	0.36	1.02	0.66	0.00959975	0.215261	3.83	0.89	-2.94	0.217557	0.7712	0.15	0.48	0.32	0.0694488	0.486541	0.36	0.7	0.34	0.108881	0.705323	MDP0000349942_r	S	2	AT5G50130	short-chain dehydrogenase/reductase (SDR) family protein	metabolic process		461	a	c	c	c	accc
	AryANE_v1_00106392	6.52	7.86	1.34	0.0011937	0.128212	6.29	6.22	-0.07	0.670928	0.891489	5.98	6.82	0.83	0.0547448	0.449232	5.93	7.23	1.3	0.0158702	0.396135	MDP0000351024_r	S	2					NA	a	c	c	c	accc
	AryANE_v1_00106397	0.46	1.53	1.07	0.00864819	0.208411	0.32	0.22	-0.1	0.44072	0.83417	0.42	0.75	0.32	0.0620293	0.469651	0.35	0.78	0.43	0.0294282	0.465007	MDP0000351107_r	S	1	AT5G02580	unknown protein	biological process unknown		94	a	c	c	c	accc
	AryANE_v1_00106418	1.41	2.67	1.26	0.00617196	0.188412	1.25	1.37	0.12	0.334837	0.809128	1.31	2.79	1.47	0.0394081	0.408126	1.27	2.59	1.32	0.0501804	0.552826	MDP0000351563_r	S	1					NA	a	c	c	c	accc
	AryANE_v1_00106835	0.75	1.48	0.73	0.00692371	0.19382	0.51	0.72	0.21	0.13219	0.708823	0.73	0.91	0.17	0.253177	0.697432	0.64	1.05	0.41	0.0440464	0.528263	MDP0000356564_r	S	4	AT3G26700	protein kinase family protein	protein amino acid phosphorylation		117	a	c	c	c	accc
	AryANE_v1_00107109	4.55	5.43	0.88	0.00481586	0.17516	4.54	3.9	-0.64	0.101367	0.666363	3.96	4.5	0.54	0.0197004	0.338848	3.39	4.36	0.97	0.167581	0.78562	MDP0000359109_r	S	1					NA	a	c	c	c	accc
	AryANE_v1_00107271	3.07	4.75	1.68	0.00205825	0.140326	2.55	2.77	0.22	0.432403	0.831972	2.4	4.01	1.6	0.0232587	0.355315	2.42	4.02	1.6	0.0575513	0.577642	MDP0000360208_r	S	1					NA	a	c	c	c	accc
	AryANE_v1_00107292	5.58	6.45	0.86	0.00556767	0.183357	5.46	5.78	0.32	0.202306	0.764365	5.26	5.72	0.46	0.257202	0.699861	5.32	5.78	0.45	0.363505	0.867209	MDP0000360672_r	S	2					NA	a	c	c	c	accc
	AryANE_v1_00107357	1.44	2.78	1.34	0.00583615	0.185403	0.92	0.87	-0.05	0.65074	0.886572	0.98	2.14	1.15	0.0694283	0.486505	1	2.1	1.1	0.0296237	0.465548	MDP0000361670_r	S	4					NA	a	c	c	c	accc
	AryANE_v1_00107361	1.4	3.37	1.97	0.00204653	0.140123	0.87	1.22	0.36	0.0350522	0.524832	1.13	2.95	1.81	0.0369399	0.401179	1.57	2.46	0.89	0.0288819	0.463136	MDP0000361838_r	S	2	AT4G29080	PAP2 (PHYTOCHROME-ASSOCIATED PROTEIN 2); transcription factor	regulation of translation		179	a	c	c	c	accc
	AryANE_v1_00107398	2.86	4.31	1.45	0.00528822	0.181103	1.65	2	0.36	0.162786	0.739058	2.49	3.57	1.07	0.0461622	0.42626	2.5	3.66	1.16	0.0349184	0.487971	MDP0000362296_r	S	4					NA	a	c	c	c	accc
	AryANE_v1_00107400	3.5	5.19	1.69	0.0031485	0.154264	3.3	2.34	-0.95	0.175379	0.751368	3.23	3.57	0.34	0.0747404	0.498315	2.32	3.86	1.53	0.0295424	0.465115	MDP0000362318_r	S	1					NA	a	c	c	c	accc
	AryANE_v1_00107430	7.05	7.84	0.79	0.00969726	0.215737	7.33	7.02	-0.3	0.163067	0.738936	6.48	7.18	0.69	0.0108003	0.298436	6.89	7.48	0.59	0.114537	0.716804	MDP0000362980_r	S	2	AT3G51880	HMGB1 (HIGH MOBILITY GROUP B 1)	regulation of transcription, DNA-dependent		126	a	c	c	c	accc
	AryANE_v1_00107595	1.11	1.88	0.77	0.00828256	0.205472	0.84	0.61	-0.22	0.141637	0.722334	0.76	1.35	0.58	0.0373004	0.402245	0.91	1.41	0.5	0.0496921	0.550502	MDP0000366725_r	S	4					NA	a	c	c	c	accc
	AryANE_v1_00107668	0.78	1.69	0.9	0.00569522	0.183966	0.7	0.51	-0.19	0.161254	0.739022	0.47	0.68	0.2	0.16442	0.632394	0.3	0.6	0.3	0.069403	0.61301	MDP0000368415_r	S	1					NA	a	c	c	c	accc
	AryANE_v1_00107817	1.18	1.85	0.67	0.00912725	0.212035	1.25	1.19	-0.05	0.668507	0.891095	1.31	1.78	0.47	0.0249106	0.36139	1.21	1.63	0.42	0.0304048	0.46832	MDP0000372007_r	S	1	AT4G00525	unknown protein, unknown protein	biological process unknown		74.3	a	c	c	c	accc
	AryANE_v1_00108059	3.54	5.95	2.41	0.000715295	0.116151	4.06	2.97	-1.09	0.044098	0.548149	3.29	4.76	1.47	0.090015	0.52793	2.74	4.61	1.87	0.0529522	0.562605	MDP0000379961_r	S	1	AT2G45760	BAP2 (BON ASSOCIATION PROTEIN 2)	biological process unknown		58.5	a	c	c	c	accc
	AryANE_v1_00108104	7.27	8.04	0.77	0.00670237	0.1925	7.3	6.14	-1.16	0.146968	0.727689	6.84	6.46	-0.38	0.346124	0.743549	5.62	6.45	0.83	0.555733	0.901206	MDP0000381936_r	S	2	AT3G56860	UBA2A; AU-specific RNA binding / RNA binding	abscisic acid mediated signaling		378	a	c	c	c	accc
	AryANE_v1_00108171	2.85	3.79	0.94	0.00870348	0.208749	2.5	2.01	-0.48	0.15157	0.731283	2.65	3.28	0.63	0.355684	0.747731	1.86	3.07	1.21	0.114911	0.717685	MDP0000384437_r	S	4	AT2G38120	AUX1 (AUXIN RESISTANT 1); amino acid permease/ transporter	amino acid transport		672	a	c	c	c	accc
	AryANE_v1_00108184	0.24	1.26	1.02	0.00338031	0.15828	0.14	0.23	0.09	0.398575	0.824521	0.21	0.6	0.39	0.0490784	0.434535	0.46	1.08	0.62	0.0128827	0.377335	MDP0000385086_r	S	2	AT4G33985	unknown protein	biological process unknown		136	a	c	c	c	accc
	AryANE_v1_00108207	2.29	3.24	0.95	0.00852049	0.207518	2.51	2.75	0.24	0.115714	0.687326	2.5	2.81	0.3	0.0785537	0.505211	2.44	2.7	0.26	0.0859301	0.65716	MDP0000385620_r	S	1	AT1G68660	unknown protein	biological process unknown		243	a	c	c	c	accc
	AryANE_v1_00108298	3.8	4.5	0.7	0.00929367	0.213783	4.02	3.41	-0.61	0.225258	0.772741	3.53	4.32	0.78	0.0580589	0.459073	3.29	3.88	0.59	0.0654695	0.601296	MDP0000388604_r	S	4	AT1G60420	DC1 domain-containing protein	electron transport		294	a	c	c	c	accc
	AryANE_v1_00108307	0.32	1.41	1.09	0.00272016	0.149764	0.12	0.04	-0.08	0.464098	0.838699	0.18	1.26	1.07	0.1037	0.55297	0.17	1.13	0.96	0.0545904	0.569217	MDP0000388854_r	S	4	AT4G28950	ARAC7/ATROP9/RAC7/ROP9 (rho-related protein from plants 9); GTP binding	small GTPase mediated signal transduction		177	a	c	c	c	accc
	AryANE_v1_00108310	2.95	3.66	0.71	0.00741722	0.197841	2.73	2.4	-0.33	0.0591244	0.583984	2.8	3.82	1.02	0.0528783	0.44529	2.55	3.66	1.11	0.0297268	0.465862	MDP0000388885_r	S	2	AT5G27330	unknown protein	biological process unknown		73.9	a	c	c	c	accc
	AryANE_v1_00108327	5.4	6.13	0.73	0.00935482	0.214369	4.83	5.39	0.56	0.0630544	0.596189	5.1	5.56	0.45	0.0873873	0.523366	5.39	5.63	0.23	0.159563	0.777061	MDP0000389331_r	S	4	AT1G55840	SEC14 cytosolic factor (SEC14) / phosphoglyceride transfer protein	transport		126	a	c	c	c	accc
	AryANE_v1_00108416	4	4.73	0.72	0.00772622	0.201062	3.66	4.03	0.38	0.14711	0.727713	3.54	3.99	0.45	0.285633	0.715546	3.81	4.68	0.87	0.013334	0.379127	MDP0000392251_r	S	4	AT2G34450	high mobility group (HMG1/2) family protein	regulation of transcription, DNA-dependent		91.7	a	c	c	c	accc
	AryANE_v1_00108423	0.27	1.05	0.78	0.00645931	0.190237	0.09	0.2	0.11	0.530937	0.855564	0.22	0.56	0.33	0.1933	0.657768	0.32	0.33	0.01	0.942375	0.981694	MDP0000392374_r	S	4	AT5G65700	BAM1 (big apical meristem 1); ATP binding / kinase/ protein serine/threonine kinase	protein amino acid phosphorylation		1497	a	c	c	c	accc
	AryANE_v1_00108432	2.91	3.71	0.8	0.00591963	0.185965	2.57	2.28	-0.29	0.064964	0.599489	2.68	3.06	0.38	0.0526037	0.444632	2.08	2.71	0.63	0.046377	0.535969	MDP0000392624_r	S	4	AT2G44310	calcium-binding EF hand family protein	biological process unknown		204	a	c	c	c	accc
	AryANE_v1_00108827	1.13	1.85	0.72	0.00849778	0.207438	0.91	1.68	0.78	0.0211072	0.467709	1.04	1.82	0.78	0.0666333	0.480482	1.65	1.74	0.08	0.478403	0.889192	MDP0000405003_r	S	2	AT5G25250	unknown protein	biological process unknown		608	a	c	c	c	accc
	AryANE_v1_00108844	3.13	5.23	2.09	0.00204745	0.140086	3.3	3.4	0.1	0.588054	0.869773	2.76	4.65	1.89	0.0316178	0.383994	2.56	4.23	1.67	0.0915973	0.668459	MDP0000405556_r	S	1	AT3G56940	AT103 (DICARBOXYLATE DIIRON 1)	electron transport		111	a	c	c	c	accc
	AryANE_v1_00109012	3.04	3.83	0.79	0.00620959	0.188722	2.77	2.53	-0.24	0.147921	0.727976	2.51	2.89	0.37	0.3028	0.724042	2.04	2.52	0.48	0.400639	0.874337	MDP0000410722_r	S	4	AT4G04860	Der1-like family protein / degradation in the ER-like family protein	proteolysis		66.6	a	c	c	c	accc
	AryANE_v1_00109108	3.97	5.38	1.41	0.00438622	0.170294	3.74	3.07	-0.67	0.0575842	0.579681	3.63	4.9	1.26	0.0918135	0.531981	2.83	4.56	1.73	0.0291599	0.464544	MDP0000413399_r	S	4	AT5G20110	dynein light chain, putative	microtubule-based process		161	a	c	c	c	accc
	AryANE_v1_00109147	1.91	3.05	1.14	0.00190882	0.139117	1.48	1.52	0.04	0.731218	0.909039	1.32	1.76	0.44	0.054226	0.448029	1.28	2.15	0.87	0.0126334	0.375576	MDP0000414452_r	S	4	AT4G25650	ACD1-LIKE; electron carrier	electron transport		441	a	c	c	c	accc
	AryANE_v1_00109165	7.12	7.94	0.82	0.00491408	0.176397	6.62	6.25	-0.37	0.199574	0.762715	6.43	6.46	0.03	0.958049	0.981851	5.9	6.81	0.91	0.224097	0.825837	MDP0000415233_r	S	2	AT1G74730	unknown protein	biological process unknown		137	a	c	c	c	accc
	AryANE_v1_00109186	2.04	2.88	0.84	0.0052822	0.181026	1.69	1.49	-0.2	0.541237	0.858548	1.85	2.31	0.46	0.0253075	0.362611	1.48	2.11	0.63	0.217471	0.822518	MDP0000416003_r	S	4	AT1G74790	unknown protein	biological process unknown		649	a	c	c	c	accc
	AryANE_v1_00109381	0.47	4.24	3.77	0.00387434	0.163136	0.37	0.49	0.13	0.266008	0.789783	0.83	3.28	2.45	0.0218089	0.348452	0.72	3.65	2.92	0.0255921	0.447116	MDP0000421948_r	S	2	AT3G25400	unknown protein	biological process unknown		149	a	c	c	c	accc
	AryANE_v1_00109512	3.04	4.41	1.37	0.00120082	0.127976	2.99	2.21	-0.78	0.0251559	0.484143	2.77	3.32	0.55	0.217617	0.674165	2.25	3.14	0.89	0.23574	0.831277	MDP0000426007_r	S	3	AT4G24210	SLY1 (SLEEPY1)	positive regulation of gibberellic acid mediated signaling		69.3	a	c	c	c	accc
	AryANE_v1_00109527	5.18	6.41	1.23	0.00255725	0.147115	4.42	2.92	-1.5	0.10976	0.680409	4.74	4.47	-0.28	0.569497	0.83242	3.53	4.65	1.12	0.575318	0.904404	MDP0000426372_r	S	1	AT5G66940	Dof-type zinc finger domain-containing protein	regulation of transcription		116	a	c	c	c	accc
	AryANE_v1_00109561	0.03	0.71	0.68	0.0091391	0.212157	0.16	0.16	0.01	0.94192	0.976544	0.13	0.48	0.35	0.069808	0.487333	0.24	0.58	0.34	0.222371	0.824838	MDP0000427722_r	S	1	AT1G24020	Bet v I allergen family protein	defense response		184	a	c	c	c	accc
	AryANE_v1_00109683	4.81	5.61	0.8	0.00516679	0.180219	3.9	3.11	-0.79	0.0684783	0.607574	4.34	5.29	0.94	0.0162285	0.323623	3.1	4.2	1.1	0.117236	0.721885	MDP0000431792_r	S	2	AT4G24210	SLY1 (SLEEPY1)	positive regulation of gibberellic acid mediated signaling		65.9	a	c	c	c	accc
	AryANE_v1_00109729	3.58	4.25	0.67	0.00851791	0.207613	3.38	3.26	-0.12	0.779302	0.922028	2.96	3.7	0.74	0.0233193	0.355272	2.88	3.2	0.32	0.0549008	0.569585	MDP0000433152_r	S	4	AT4G12560	F-box family protein	biological process unknown		119	a	c	c	c	accc
	AryANE_v1_00109841	4.49	5.44	0.95	0.00314247	0.154362	4.44	4.96	0.53	0.322021	0.80588	4.06	4.44	0.38	0.207784	0.668603	5	4.38	-0.62	0.173001	0.79083	MDP0000436957_r	S	1	ATCG01310	,	,		253	a	c	c	c	accc
	AryANE_v1_00109903	1.41	2.27	0.86	0.00955154	0.215234	1.39	1.01	-0.38	0.167013	0.743315	1.52	1.77	0.24	0.110309	0.563468	1.07	1.69	0.62	0.0458457	0.534695	MDP0000438931_r	S	1	AT3G53380	lectin protein kinase family protein	protein amino acid phosphorylation		864	a	c	c	c	accc
	AryANE_v1_00109946	2.66	3.39	0.73	0.00819262	0.205039	2.3	2.64	0.34	0.0412961	0.542607	2.37	3.05	0.68	0.0377479	0.404001	2.4	2.96	0.55	0.03731	0.497664	MDP0000440796_r	S	2	AT5G57990	UBP23 (UBIQUITIN-SPECIFIC PROTEASE 23); ubiquitin-specific protease	ubiquitin-dependent protein catabolic process		77	a	c	c	c	accc
	AryANE_v1_00110125	1.84	3.31	1.47	0.00452702	0.172009	1.1	1.38	0.28	0.15398	0.734204	1.36	2.56	1.19	0.0192565	0.337502	1.46	2.71	1.25	0.0132298	0.379677	MDP0000446656_r	S	2	AT5G56420	F-box family protein	biological process unknown		58.9	a	c	c	c	accc
	AryANE_v1_00110151	6.65	7.8	1.15	0.00489024	0.176265	6.94	7.65	0.71	0.457235	0.837085	6.35	6.89	0.53	0.0505638	0.438499	6.15	6.64	0.49	0.0230102	0.439403	MDP0000447713_r	S	2	AT1G08780	prefoldin, putative	protein folding		162	a	c	c	c	accc
	AryANE_v1_00110163	3.34	5.45	2.11	0.00150184	0.135053	3.22	3.75	0.53	0.0127648	0.436255	3.06	4.31	1.25	0.0332902	0.389192	3.14	4.67	1.53	0.102369	0.69208	MDP0000448333_r	S	1	AT5G39950	ATTRX2 (Arabidopsis thioredoxin h2, thioredoxin H-type 1); thiol-disulfide exchange intermediate	N-terminal protein myristoylation		140	a	c	c	c	accc
	AryANE_v1_00110459	1.08	3.51	2.43	0.00131246	0.129934	0.63	0.81	0.18	0.645058	0.885463	1.19	3.11	1.92	0.0158864	0.322071	0.97	2.64	1.67	0.0131065	0.378764	MDP0000457243_r	S	2	AT2G40460	proton-dependent oligopeptide transport (POT) family protein	oligopeptide transport		845	a	c	c	c	accc
	AryANE_v1_00110493	1.48	3.06	1.57	0.00113592	0.129074	1.36	1.28	-0.08	0.505309	0.849043	1.4	2.62	1.21	0.0134834	0.310344	1.12	2	0.88	0.0666035	0.604541	MDP0000458498_r	S	4	AT1G76620	unknown protein	biological process unknown		142	a	c	c	c	accc
	AryANE_v1_00110681	1.54	2.85	1.31	0.00911753	0.212066	1.36	1.87	0.51	0.0941906	0.655627	1.31	2.43	1.12	0.0289643	0.375407	1.48	2.02	0.53	0.0246605	0.445297	MDP0000464441_r	S	4	AT1G61560	MLO6 (MILDEW RESISTANCE LOCUS O 6); calmodulin binding	defense response		106	a	c	c	c	accc
	AryANE_v1_00110745	5.84	6.65	0.81	0.00664248	0.191524	5.63	6.04	0.41	0.312597	0.803354	4.91	6.31	1.4	0.0344746	0.393555	5.04	6.73	1.69	0.0187231	0.412726	MDP0000465844_r	S	3	AT2G39210	nodulin family protein	biological process unknown		356	a	c	c	c	accc
	AryANE_v1_00110828	3.81	7.41	3.6	0.00490144	0.176338	5.03	5.76	0.73	0.243893	0.781583	3.45	6.7	3.24	0.0161553	0.323521	3.68	6.69	3.01	0.0261442	0.448292	MDP0000468881_r	S	4	AT1G29930	CAB1 (CHLOROPHYLL A/B BINDING PROTEIN 1); chlorophyll binding	photosynthesis, light harvesting		459	a	c	c	c	accc
	AryANE_v1_00110954	0.33	3.05	2.72	0.00155091	0.135045	0.21	0.41	0.21	0.193125	0.759905	0.29	2.85	2.56	0.0188677	0.335448	0.66	3.06	2.4	0.0233684	0.439286	MDP0000473467_r	S	4	AT1G45616	leucine-rich repeat family protein	defense response		497	a	c	c	c	accc
	AryANE_v1_00111124	3.36	4.02	0.66	0.00934814	0.214267	3.06	3.44	0.38	0.143739	0.724475	2.87	3.11	0.23	0.372632	0.755997	3.12	3.55	0.43	0.0428187	0.524232	MDP0000479325_r	S	4	AT5G36930	disease resistance protein (TIR-NBS-LRR class), putative	apoptosis		442	a	c	c	c	accc
	AryANE_v1_00111154	3.83	4.72	0.89	0.00447772	0.171355	3.49	3.28	-0.21	0.447923	0.835082	3.44	4.38	0.94	0.0108992	0.298308	3.26	4.14	0.88	0.0154772	0.395234	MDP0000480293_r	S	4	AT3G45260	zinc finger (C2H2 type) family protein	regulation of transcription		302	a	c	c	c	accc
	AryANE_v1_00111161	5.57	7.08	1.5	0.000877952	0.120053	5.65	3.96	-1.69	0.183019	0.75578	5.58	5.34	-0.25	0.407345	0.768948	3.98	5.39	1.41	0.472767	0.887391	MDP0000480546_r	S	4	AT5G20610	unknown protein	biological process unknown		551	a	c	c	c	accc
	AryANE_v1_00111176	0.38	2.31	1.93	0.000422695	0.11511	-0.04	0.06	0.1	0.382237	0.819936	0.49	1.61	1.12	0.0339433	0.391769	0.53	1.64	1.1	0.0201591	0.422853	MDP0000481097_r	S	2	AT1G55670	PSAG	photosynthetic electron transport in photosystem I		221	a	c	c	c	accc
	AryANE_v1_00111215	1.72	3.08	1.36	0.00268657	0.149456	1.46	0.91	-0.54	0.0494822	0.560716	1.64	2.74	1.09	0.0419968	0.415347	1.17	2.48	1.31	0.0126426	0.375616	MDP0000482160_r	S	1	AT1G45688	unknown protein	biological process unknown		204	a	c	c	c	accc
	AryANE_v1_00111306	2.43	3.28	0.85	0.00741233	0.197765	2.4	2.63	0.23	0.301749	0.800938	2.26	3.13	0.87	0.0118573	0.302094	2.48	3.19	0.71	0.0158003	0.39626	MDP0000485268_r	S	4	AT2G38540	LP1 (nonspecific lipid transfer protein 1)	lipid transport		82.4	a	c	c	c	accc
	AryANE_v1_00111507	5.28	6.51	1.23	0.00185339	0.139193	4.93	4.42	-0.51	0.271705	0.791549	4.76	5.15	0.38	0.465589	0.792458	3.84	5.47	1.63	0.140352	0.752231	MDP0000491413_r	S	2	AT4G24210	SLY1 (SLEEPY1)	positive regulation of gibberellic acid mediated signaling		67	a	c	c	c	accc
	AryANE_v1_00111607	0.52	1.55	1.03	0.00256286	0.146998	0.68	0.26	-0.42	0.382886	0.820211	0.87	0.58	-0.29	0.0861259	0.521162	0.61	0.8	0.19	0.347348	0.863259	MDP0000494650_r	S	1	AT5G47920	unknown protein	biological process unknown		68.9	a	c	c	c	accc
	AryANE_v1_00111708	5.2	6.9	1.7	0.00184106	0.139246	5.44	5.86	0.42	0.473728	0.841299	4.76	6.16	1.4	0.0252285	0.362353	5.02	6.31	1.29	0.0824905	0.649686	MDP0000498039_r	S	4	AT5G43060	cysteine proteinase, putative / thiol protease, putative	proteolysis		87.8	a	c	c	c	accc
	AryANE_v1_00111869	0.06	0.74	0.68	0.00986488	0.217303	0.11	-0.02	-0.12	0.298689	0.800683	0.29	0.62	0.32	0.0660821	0.479342	0.27	0.73	0.46	0.0576109	0.577875	MDP0000503248_r	S	1	AT5G51520	invertase/pectin methylesterase inhibitor family protein	biological process unknown		152	a	c	c	c	accc
	AryANE_v1_00111945	1.35	2.32	0.97	0.00367272	0.160481	0.89	1.41	0.52	0.042059	0.54312	0.93	1.39	0.46	0.0295945	0.377047	1.34	1.39	0.05	0.632264	0.915951	MDP0000506038_r	S	2	AT3G63380	calcium-transporting ATPase, plasma membrane-type, putative / Ca(2+)-ATPase, putative (ACA12)	transport		1341	a	c	c	c	accc
	AryANE_v1_00112151	2.33	3.04	0.71	0.00999725	0.218566	1.66	2	0.35	0.0608671	0.588309	2.17	2.8	0.62	0.267653	0.704686	1.77	2.36	0.59	0.0366322	0.495211	MDP0000512466_r	S	2	AT2G16720	MYB7 (myb domain protein 7); DNA binding / transcription factor	regulation of transcription, DNA-dependent		80.9	a	c	c	c	accc
	AryANE_v1_00112282	1.58	2.46	0.88	0.0069217	0.193876	0.92	0.79	-0.12	0.392992	0.823042	1.21	2.05	0.84	0.0208531	0.34393	0.97	1.61	0.64	0.0136893	0.382045	MDP0000516794_r	S	1	AT3G52380	CP33 (PIGMENT DEFECTIVE 322); RNA binding	0		243	a	c	c	c	accc
	AryANE_v1_00112478	2.34	3.67	1.33	0.00707162	0.194784	2.1	2.23	0.13	0.716773	0.904975	1.85	2.9	1.05	0.0182798	0.332901	1.78	2.68	0.9	0.0724774	0.619652	MDP0000523258_r	S	1	AT3G01400	armadillo/beta-catenin repeat family protein	biological process unknown		510	a	c	c	c	accc
	AryANE_v1_00112645	0.95	1.86	0.91	0.00598776	0.186702	0.71	1.07	0.36	0.0344116	0.522325	0.8	1.33	0.53	0.0181514	0.331963	1.01	1.27	0.26	0.412951	0.876074	MDP0000528711_r	S	2	AT2G23450	protein kinase family protein	protein amino acid phosphorylation		495	a	c	c	c	accc
	AryANE_v1_00112870	5.78	7.27	1.49	0.00210443	0.141765	5.6	3.98	-1.62	0.0104128	0.425354	6.01	5.37	-0.64	0.53307	0.817889	4.66	5.84	1.18	0.531203	0.896931	MDP0000536453_r	S	2	AT1G27840	ATCSA-1; nucleotide binding	biological process unknown		372	a	c	c	c	accc
	AryANE_v1_00113110	0	0.96	0.96	0.00683605	0.193279	0.01	-0.02	-0.03	0.862673	0.94925	-0.02	0.14	0.16	0.227302	0.680896	-0.04	0.02	0.06	0.579692	0.905051	MDP0000544891_r	S	4	AT4G34750	auxin-responsive protein, putative / small auxin up RNA (SAUR_E)	response to auxin stimulus		92	a	c	c	c	accc
	AryANE_v1_00113113	0.97	1.65	0.67	0.00859867	0.208314	0.71	0.46	-0.24	0.31861	0.805636	0.92	1.16	0.23	0.39666	0.765295	1.01	1.41	0.4	0.290977	0.85005	MDP0000544967_r	S	1	AT3G05020	ACP1 (ACYL CARRIER PROTEIN 1)	fatty acid biosynthetic process		83.6	a	c	c	c	accc
	AryANE_v1_00113224	1.71	2.65	0.94	0.00837732	0.206384	1.51	1.66	0.16	0.484598	0.844396	1.97	1.72	-0.25	0.651813	0.861887	1.59	2	0.41	0.0436569	0.526842	MDP0000548480_r	S	1	AT2G45280	ATRAD51C (Arabidopsis thaliana Ras Associated with Diabetes protein 51C); ATP binding / damaged DNA binding	DNA metabolic process		88.6	a	c	c	c	accc
	AryANE_v1_00113227	0.5	1.55	1.05	0.00452564	0.172093	0.36	0.54	0.18	0.362819	0.816508	0.5	1.17	0.67	0.0182695	0.332905	0.72	1.34	0.62	0.0208439	0.425413	MDP0000548529_r	S	4					NA	a	c	c	c	accc
	AryANE_v1_00113459	1.51	2.48	0.97	0.00884942	0.209841	1	0.93	-0.07	0.620236	0.879019	1.3	1.68	0.38	0.0416243	0.414986	1.3	1.76	0.45	0.101053	0.689199	MDP0000555906_r	S	1	AT1G04280	unknown protein	biological process unknown		128	a	c	c	c	accc
	AryANE_v1_00113877	2.1	4.59	2.49	0.000241787	0.118587	1.9	1.66	-0.24	0.185409	0.75654	1.51	4.6	3.09	0.0811677	0.510422	1.49	4.01	2.52	0.0679642	0.608655	MDP0000568991_r	S	2					NA	a	c	c	c	accc
	AryANE_v1_00114250	0.37	1.46	1.08	0.00222655	0.144037	0.09	0.07	-0.02	0.83983	0.941119	0.25	0.84	0.58	0.0139927	0.313934	0.24	0.53	0.29	0.0802281	0.64325	MDP0000580644_r	S	2	AT1G08980	ATAMI1 (AMIDASE-LIKE PROTEIN 1); amidase	biological process unknown		111	a	c	c	c	accc
	AryANE_v1_00114349	2.82	3.6	0.78	0.00736783	0.19718	2.95	2.61	-0.34	0.0883345	0.644284	2.9	3.43	0.52	0.0299005	0.378058	2.84	3.56	0.72	0.136341	0.747819	MDP0000583857_r	S	2	AT2G22795	unknown protein	biological process unknown		56.6	a	c	c	c	accc
	AryANE_v1_00114622	6.31	8.57	2.26	0.00439065	0.170191	6.6	6.9	0.3	0.171681	0.748313	6.29	8.64	2.35	0.0615362	0.468792	6.73	8.5	1.77	0.1191	0.724375	MDP0000594297_r	S	4	AT1G77120	ADH1 (ALCOHOL DEHYDROGENASE 1); alcohol dehydrogenase	metabolic process		129	a	c	c	c	accc
	AryANE_v1_00114727	3.48	5.07	1.59	0.00250774	0.146725	3.24	2.09	-1.14	0.381328	0.819927	3.55	3.63	0.07	0.901257	0.958452	2.48	3.42	0.94	0.523509	0.89535	MDP0000597610_r	S	4	AT4G35730	unknown protein	biological process unknown		198	a	c	c	c	accc
	AryANE_v1_00114736	1.6	2.39	0.79	0.00531715	0.181448	1.43	1.18	-0.25	0.126651	0.702661	1.78	1.23	-0.56	0.0448645	0.422692	1.75	1.29	-0.46	0.248966	0.837366	MDP0000597996_r	S	1	ATCG00490	,	,		426	a	c	c	c	accc
	AryANE_v1_00114765	3.81	5.58	1.77	0.00066206	0.113447	3.1	2.59	-0.51	0.0962671	0.659282	3.3	4.25	0.94	0.0599513	0.464874	2.97	4.06	1.09	0.261224	0.841172	MDP0000599121_r	S	2	AT1G66910	protein kinase, putative	protein amino acid phosphorylation		201	a	c	c	c	accc
	AryANE_v1_00114770	1.85	2.52	0.67	0.00869196	0.208577	1.51	1.15	-0.36	0.132476	0.709248	1.71	1.96	0.25	0.3847	0.760395	1.36	1.53	0.17	0.279524	0.847388	MDP0000599335_r	S	4	AT4G19670	protein binding / zinc ion binding	transport		441	a	c	c	c	accc
	AryANE_v1_00114817	-0.04	0.9	0.94	0.0057285	0.184297	-0.07	0.01	0.08	0.456494	0.837021	0.12	0.67	0.55	0.0275344	0.370092	0.16	0.82	0.65	0.0198577	0.421543	MDP0000600531_r	S	2	AT2G45550	CYP76C4 (cytochrome P450, family 76, subfamily C, polypeptide 4); oxygen binding	electron transport		68.2	a	c	c	c	accc
	AryANE_v1_00114878	5.81	7.09	1.28	0.00173742	0.13849	6.17	4.33	-1.84	0.20816	0.766725	5.57	4.64	-0.93	0.196835	0.660019	4.57	5.15	0.58	0.680606	0.924522	MDP0000602648_r	S	2	AT3G15850	FAD5 (FATTY ACID DESATURASE 5); oxidoreductase	lipid metabolic process		110	a	c	c	c	accc
	AryANE_v1_00114963	1.47	2.3	0.83	0.00494834	0.177032	1.18	1.11	-0.07	0.80423	0.929859	1.13	2.11	0.98	0.0699935	0.487662	1.1	1.79	0.69	0.0392896	0.507579	MDP0000605925_r	S	1					NA	a	c	c	c	accc
	AryANE_v1_00115055	0.44	1.53	1.09	0.00219152	0.143901	0.63	0.46	-0.17	0.18449	0.756518	0.67	1.35	0.68	0.0735528	0.496243	0.43	1.33	0.9	0.0449183	0.531097	MDP0000608701_r	S	2	AT2G34930	disease resistance family protein	defense response		639	a	c	c	c	accc
	AryANE_v1_00115087	1.71	2.39	0.68	0.00967712	0.215588	1.4	1.16	-0.24	0.127266	0.703027	1.58	1.87	0.28	0.113151	0.567589	1.56	2.19	0.63	0.0268897	0.452442	MDP0000609638_r	S	3	AT3G02380	COL2 (CONSTANS-LIKE 2); transcription factor/ zinc ion binding	biosynthetic process		136	a	c	c	c	accc
	AryANE_v1_00115099	1	2	1	0.00276946	0.149315	0.84	1.25	0.41	0.028085	0.496716	1.06	1.81	0.74	0.0133318	0.309551	1.21	1.75	0.54	0.017101	0.402194	MDP0000610238_r	S	1	AT5G04890	RTM2 (RESTRICTED TEV MOVEMENT 2)	mitosis		103	a	c	c	c	accc
	AryANE_v1_00115125	6.67	7.98	1.3	0.00751298	0.198577	6.64	6.4	-0.24	0.351192	0.81315	5.89	7.07	1.18	0.0122303	0.304578	5.92	7.3	1.38	0.0133566	0.379318	MDP0000610902_r	S	4	AT2G37700	CER1 protein, putative	metabolic process		145	a	c	c	c	accc
	AryANE_v1_00115126	1.58	2.96	1.38	0.00167041	0.137598	1.51	1.89	0.38	0.0697628	0.610176	1.76	3.05	1.29	0.0877858	0.523971	1.77	2.7	0.93	0.0202277	0.423267	MDP0000610922_r	S	1	AT5G22890	zinc finger (C2H2 type) family protein	regulation of transcription		316	a	c	c	c	accc
	AryANE_v1_00115203	2.12	3.09	0.97	0.00463248	0.172806	1.56	1.3	-0.26	0.0892615	0.645798	1.59	3.05	1.45	0.0137584	0.31296	1.41	2.86	1.45	0.0113374	0.364832	MDP0000613175_r	S	1	AT1G55370	unknown protein	carbohydrate metabolic process		219	a	c	c	c	accc
	AryANE_v1_00115258	2.33	3.01	0.68	0.00945109	0.214936	2.12	2.56	0.45	0.01929	0.460028	1.92	2.62	0.69	0.0868713	0.522712	2.34	2.91	0.57	0.0180965	0.408171	MDP0000614659_r	S	1	AT1G69550	disease resistance protein (TIR-NBS class), putative	apoptosis		189	a	c	c	c	accc
	AryANE_v1_00115277	0.87	2.1	1.23	0.00866275	0.208448	0.66	0.86	0.21	0.131005	0.707805	1.13	1.75	0.61	0.159784	0.627558	0.75	1.64	0.89	0.131964	0.741836	MDP0000615428_r	S	1					NA	a	c	c	c	accc
	AryANE_v1_00115354	1.41	2.63	1.22	0.00314815	0.154325	1.13	0.91	-0.22	0.13642	0.715718	1.34	2.04	0.69	0.0103121	0.294885	1.14	1.48	0.34	0.214101	0.820527	MDP0000617684_r	S	1	AT5G06270	unknown protein	biological process unknown		106	a	c	c	c	accc
	AryANE_v1_00115423	3.67	5.99	2.32	0.00366133	0.160275	3.41	3.07	-0.34	0.0668039	0.604673	3.18	5.49	2.31	0.0118978	0.301992	2.73	5.35	2.61	0.0159942	0.396014	MDP0000620250_r	S	4	AT4G37930	SHM1 (SERINE HYDROXYMETHYLTRANSFERASE 1); glycine hydroxymethyltransferase	glycine metabolic process		207	a	c	c	c	accc
	AryANE_v1_00115449	1.09	1.88	0.79	0.00817128	0.205093	0.85	0.83	-0.01	0.90462	0.963225	1.2	1.45	0.24	0.148627	0.616084	0.92	1.36	0.44	0.0283132	0.460608	MDP0000620897_r	S	4	AT2G03890	phosphatidylinositol 3- and 4-kinase family protein	response to virus		727	a	c	c	c	accc
	AryANE_v1_00115477	3.59	4.67	1.08	0.00504923	0.178712	3.02	2.46	-0.56	0.148711	0.729024	3.22	3.08	-0.14	0.624559	0.852342	2.19	2.55	0.36	0.649628	0.919486	MDP0000622085_r	S	1	AT3G30390	amino acid transporter family protein	amino acid transport		568	a	c	c	c	accc
	AryANE_v1_00115494	5.25	5.94	0.69	0.00782946	0.20227	4.95	4.84	-0.1	0.612033	0.8768	5.39	5.71	0.32	0.271679	0.706423	5.03	5.31	0.28	0.695727	0.926783	MDP0000622600_r	S	1	AT3G62920	unknown protein	biological process unknown		95.1	a	c	c	c	accc
	AryANE_v1_00115551	5.23	6	0.77	0.00617744	0.18834	4.86	4.32	-0.54	0.0490115	0.559542	4.54	4.6	0.06	0.904012	0.959633	4.07	4.89	0.82	0.340831	0.862087	MDP0000624481_r	S	1	AT5G04990	sad1/unc-84 protein-related	biological process unknown		138	a	c	c	c	accc
	AryANE_v1_00115575	1.05	2.23	1.18	0.00204982	0.140049	1.05	1.49	0.45	0.0479188	0.556326	1.25	1.91	0.66	0.0117614	0.302407	1.5	2.04	0.54	0.0769494	0.633876	MDP0000625182_r	S	1	AT1G72300	leucine-rich repeat transmembrane protein kinase, putative	protein amino acid phosphorylation		431	a	c	c	c	accc
	AryANE_v1_00115739	0.69	1.54	0.85	0.00551468	0.182865	0.81	0.56	-0.25	0.0827148	0.634473	1.03	2.07	1.04	0.105946	0.556858	0.76	1.78	1.02	0.0607108	0.587441	MDP0000631171_r	S	4	AT4G27190	disease resistance protein (NBS-LRR class), putative	apoptosis		57.8	a	c	c	c	accc
	AryANE_v1_00115744	4.52	5.51	0.99	0.0047801	0.174653	4.77	4	-0.77	0.280211	0.793838	4.88	5.58	0.69	0.245241	0.692258	3.95	5.83	1.88	0.0290028	0.463981	MDP0000631284_r	S	1	A5AGY2_VITVI	Putative uncharacterized protein		Vitis vinifera (Grape)	100	a	c	c	c	accc
	AryANE_v1_00115838	0.62	2.24	1.62	0.00166102	0.137769	0.42	0.26	-0.16	0.389214	0.822555	0.58	1.74	1.15	0.0690915	0.485576	0.5	1.35	0.85	0.0767298	0.632997	MDP0000634433_r	S	1	AT3G61830	ARF18 (AUXIN RESPONSE FACTOR 18); transcription factor	regulation of transcription, DNA-dependent		135	a	c	c	c	accc
	AryANE_v1_00115872	0.7	1.42	0.72	0.00701817	0.194706	0.39	0.42	0.04	0.754431	0.915221	0.77	0.83	0.05	0.700644	0.879686	0.69	0.96	0.27	0.0773835	0.635035	MDP0000635732_r	S	2	AT2G45720	armadillo/beta-catenin repeat family protein	biological process unknown		700	a	c	c	c	accc
	AryANE_v1_00115998	0.02	0.93	0.91	0.00369695	0.160591	-0.04	-0.11	-0.07	0.517738	1	0.06	0.33	0.27	0.120404	0.578634	0.18	0.5	0.32	0.103232	0.694173	MDP0000640069_r	S	1	AT3G25800	PDF1 (65 KDA REGULATORY SUBUNIT OF PROTEIN PHOSPHATASE 2A); protein phosphatase type 2A regulator	metabolic process		70.5	a	c	c	c	accc
	AryANE_v1_00116195	4.27	5.66	1.39	0.00682724	0.193144	4.47	2.69	-1.78	0.25613	0.785218	3.64	3.24	-0.41	0.518077	0.812063	2.72	3.51	0.78	0.603923	0.909733	MDP0000646847_r	S	1	AT1G07390	protein binding	signal transduction		124	a	c	c	c	accc
	AryANE_v1_00116348	1.26	2.16	0.9	0.00393634	0.164022	0.86	0.75	-0.11	0.500659	0.84795	0.97	0.93	-0.04	0.863712	0.942432	0.63	1.15	0.52	0.0175069	0.403083	MDP0000652004_r	S	1	B9RV30_RICCO	Ubiquitin-protein ligase, putative		Ricinus communis (Castor bean)	427	a	c	c	c	accc
	AryANE_v1_00116364	2.49	3.73	1.24	0.00156483	0.135033	2.31	2.73	0.42	0.0336088	0.519835	2.15	3.07	0.92	0.0108274	0.29823	2.26	3.13	0.87	0.0513819	0.557106	MDP0000652545_r	S	2	AT4G38690	1-phosphatidylinositol phosphodiesterase-related	N-terminal protein myristoylation		530	a	c	c	c	accc
	AryANE_v1_00116492	0.93	4.23	3.3	0.00143885	0.134418	0.81	0.9	0.09	0.431567	0.831697	1.13	3.01	1.88	0.0299662	0.378034	1.2	2.77	1.56	0.18657	0.801182	MDP0000656154_r	S	2	AT2G34430	LHB1B1 (Photosystem II light harvesting complex gene 1,4); chlorophyll binding	photosynthesis, light harvesting		469	a	c	c	c	accc
	AryANE_v1_00116628	8.29	9.31	1.02	0.00270876	0.149737	8.55	7.71	-0.83	0.0774512	0.624526	7.67	8.1	0.42	0.217152	0.673865	7.61	8.59	0.98	0.102544	0.692329	MDP0000660290_r	S	2	AT1G32690	unknown protein	biological process unknown		88.2	a	c	c	c	accc
	AryANE_v1_00116737	0.27	1.54	1.27	0.0022275	0.144001	0.11	-0.07	-0.18	0.166176	0.742688	0.2	1.17	0.97	0.0283503	0.372733	0.52	0.91	0.39	0.0424258	0.522714	MDP0000663790_r	S	1	AT5G14920	gibberellin-regulated family protein	response to gibberellin stimulus		52	a	c	c	c	accc
	AryANE_v1_00116795	0.51	1.2	0.69	0.00855478	0.207827	0.54	0.6	0.07	0.727333	0.908041	0.34	0.89	0.54	0.0373684	0.402659	0.66	0.82	0.16	0.218938	0.822744	MDP0000665385_r	S	2	AT3G47090	,	,		189	a	c	c	c	accc
	AryANE_v1_00116866	3.96	5.38	1.42	0.00377939	0.162121	3.21	2.74	-0.47	0.179907	0.755138	3.88	4.45	0.56	0.411764	0.771242	2.48	3.2	0.72	0.155463	0.771693	MDP0000668095_r	S	1	AT1G04560	AWPM-19-like membrane family protein	biological process unknown		219	a	c	c	c	accc
	AryANE_v1_00116974	7.32	9.77	2.45	0.00274319	0.149576	8.34	8.37	0.04	0.929247	0.972009	7.47	8.29	0.82	0.0255039	0.362964	7.05	9.09	2.03	0.0212737	0.428221	MDP0000670959_r	S	2	AT2G03090	ATEXPA15 (ARABIDOPSIS THALIANA EXPANSIN A15)	cellulose and pectin-containing cell wall organization and biogenesis		318	a	c	c	c	accc
	AryANE_v1_00117070	0.63	2.3	1.67	0.00333646	0.157146	0.52	0.45	-0.06	0.731398	0.909086	0.75	1.93	1.18	0.0854963	0.519336	0.82	1.63	0.81	0.0849819	0.654904	MDP0000673496_r	S	4	AT5G03760	ATCSLA09 (RESISTANT TO AGROBACTERIUM TRANSFORMATION 4); transferase, transferring glycosyl groups	response to auxin stimulus		142	a	c	c	c	accc
	AryANE_v1_00117280	0.6	1.78	1.18	0.00249379	0.146712	0.48	0.69	0.21	0.114354	0.685139	0.59	1.68	1.09	0.0330064	0.388021	0.9	1.58	0.68	0.0285595	0.461541	MDP0000680402_r	S	3	B9RAY0_RICCO	Ubiquitin-protein ligase, putative		Ricinus communis (Castor bean)	79	a	c	c	c	accc
	AryANE_v1_00117465	7.13	8.01	0.88	0.00787577	0.202433	7.03	6.5	-0.53	0.0316066	0.511006	7.56	7.41	-0.16	0.239475	0.688074	7.13	7.61	0.48	0.135705	0.747172	MDP0000685835_r	S	3	AT3G48440	zinc finger (CCCH-type) family protein	biological process unknown		69.3	a	c	c	c	accc
	AryANE_v1_00117539	6.86	8.62	1.76	0.000771504	0.119044	6.7	6.41	-0.29	0.116016	0.687121	6.55	8.35	1.8	0.0104566	0.296345	6.1	7.75	1.64	0.022554	0.436823	MDP0000688191_r	S	1	AT1G15690	AVP1 (vacuolar-type H+-pumping pyrophosphatase 1)	proton transport		1224	a	c	c	c	accc
	AryANE_v1_00117560	3.64	4.45	0.81	0.00514432	0.179958	3.4	3.04	-0.35	0.0530263	0.569623	2.99	2.69	-0.3	0.224526	0.678891	2.37	2.04	-0.33	0.476088	0.888389	MDP0000688712_r	S	4					NA	a	c	c	c	accc
	AryANE_v1_00117667	4.18	5.65	1.46	0.00343503	0.158907	4.07	2.98	-1.09	0.12372	0.69801	3.63	4.12	0.48	0.384696	0.760418	3.43	4.17	0.74	0.479386	0.889318	MDP0000692406_r	S	2	AT3G02150	PTF1 (PLASTID TRANSCRIPTION FACTOR 1); transcription factor	regulation of transcription		145	a	c	c	c	accc
	AryANE_v1_00117901	0.8	1.83	1.03	0.00314675	0.154335	0.68	0.37	-0.31	0.0636934	0.597349	0.73	1.33	0.59	0.0162027	0.323585	0.66	1.32	0.66	0.0124559	0.373095	MDP0000699607_r	S	2	AT4G35090	CAT2 (CATALASE 2); catalase	electron transport		909	a	c	c	c	accc
	AryANE_v1_00117930	7.13	8.28	1.15	0.00640141	0.190104	7.13	6.73	-0.4	0.0802942	0.630406	6.61	7.07	0.45	0.155144	0.622895	6.12	7.3	1.17	0.0332104	0.480092	MDP0000700383_r	S	1	AT5G12020	17,6 kDa class II heat shock protein (HSP17,6-CII)	response to heat		155	a	c	c	c	accc
	AryANE_v1_00118004	1.52	2.38	0.86	0.00497588	0.177291	1.82	1.74	-0.08	0.47373	0.841288	1.64	2.37	0.72	0.0161851	0.323708	1.54	2.13	0.59	0.0230886	0.439228	MDP0000703006_r	S	2	AT3G14470	disease resistance protein (NBS-LRR class), putative	apoptosis		207	a	c	c	c	accc
	AryANE_v1_00118009	1.75	2.49	0.74	0.00672802	0.19249	2.24	2.78	0.54	0.0937904	0.654787	2.31	2	-0.31	0.0897748	0.527759	2.44	1.85	-0.59	0.070746	0.616018	MDP0000703244_r	S	2	AT1G33060	ANAC014	multicellular organismal development		61.6	a	c	c	c	accc
	AryANE_v1_00118058	2.03	2.83	0.8	0.00515118	0.17987	1.73	1.64	-0.08	0.520484	0.852743	1.99	2.29	0.3	0.279497	0.711022	1.64	2.11	0.47	0.0413371	0.517806	MDP0000704349_r	S	1	AT4G20140	leucine-rich repeat transmembrane protein kinase, putative	protein amino acid phosphorylation		70.9	a	c	c	c	accc
	AryANE_v1_00118084	1.52	3.93	2.41	0.000245575	0.118629	1.62	1.48	-0.14	0.241891	0.780745	1.7	3.41	1.71	0.038156	0.405357	1.14	3.19	2.04	0.01828	0.409017	MDP0000705111_r	S	1	AT4G28950	ARAC7/ATROP9/RAC7/ROP9 (rho-related protein from plants 9); GTP binding	small GTPase mediated signal transduction		377	a	c	c	c	accc
	AryANE_v1_00118160	0.56	1.67	1.11	0.00463797	0.172876	0.26	0.34	0.09	0.434666	0.832392	0.44	1.07	0.62	0.028692	0.373865	0.53	1.51	0.97	0.0325029	0.477989	MDP0000707712_r	S	1	AT1G69080	universal stress protein (USP) family protein	response to stress		174	a	c	c	c	accc
[truncated: 4,647 more rows]
