# Supplementary material for: Systems-Based Approaches to Unravel Networks and Individual Elements Involved in Apple Superficial Scald
Source: Front Plant Sci. 2020 Feb 13;11:8. doi: 10.3389/fpls.2020.00008 (PMC7031346; doi:10.3389/fpls.2020.00008)
Supplement: Supplementary file 6 [file Table_6.xlsx]

## Sheet: Sheet1
	Supplementary table 6: Primers used for RT-qPCR.
	Gene of interest (GOI) are differentially expressed in two or more comparisons. Reference genes (Ref) are not differentially expressed in this study.
	Pair name	Reference sequence for design	Alternate name	Gene Annotation	Corresponding probe_id	Reference	Forward primer	Reverse primer	Amplicon (size bp)
	Ref_1	MDP0000645828	GAPDH	Glyceraldehyde-3-phosphate dehydrogenase C2	AryANE_v1_00116175	Celton J-M, Gaillard S et al., 2014	ATCAATGAAGGACTGGAGAGG	GTCAGGTCAACAACGGAAAC	165
	Ref_2	MDP0000146514		Protein prenylyltransferase superfamily protein	AryANE_v1_00069378	Celton J-M, Gaillard S et al., 2014	GGCACAAGGAGACACTTCAG	CCACCAAGAGTGTAAAGCAC	216
	Ref_3	MDP0000217860		Drought-responsive family protein	AryANE_v1_00083608	Segonne et al., 2014	ACGCAAGAGGAAGACAAGGA	GGGTGGCATGCTAACAAAAT	193
	Ref_4	MDP0000271281	VDAC	Voltage dependent anion channel 2	AryANE_v1_00094162	Segonne et al., 2014	CGCCCAAAATTATTGAAGCA	ATCCCCAGCCATTGATTTTT	155
	Ref_5	MDP0000251161		Transducin family protein / WD-40 repeat family protein	AryANE_v1_00089999	Celton J-M, Gaillard S et al., 2014	CCTGATGGGACATCTTGAAG	GTACTCCATCCACCTGTAATC	160
	GOI_1	MDP0000393227	MdFQR1	FQR1 (FLAVODOXIN-LIKE QUINONE REDUCTASE 1)	AryANE_v1_00108446	Segonne et al., 2014	GCATAAGTTCCCGCACCATA	CCGCTGGAATTTTCTACAGC	184
	GOI_2	MDP0000222620	MdPME2	ATPME2 (Arabidopsis thaliana pectin methylesterase 2)	AryANE_v1_00084532	Segonne et al., 2014	TTGAAAGTTGTGCTGCCATC	GACGTGCCGAAGAAAAAGAC	104
	GOI_3	MDP0000568045	MdEXLA	ATEXLA2 (ARABIDOPSIS THALIANA EXPANSIN-LIKE A2)	AryANE_v1_00113841	Dheilly et al., 2016	CCATGTGAGTACAAGAACCAAAA	ACCGTGGTTTCGAGATAGGA	171
	GOI_4	MDP0000416548	MdBGal1	BGAL12 (beta-galactosidase 12); beta-galactosidase	AryANE_v1_00109207	Dheilly et al., 2016	TCAGGTACCACATTCCTCGAT	AACCAACGAAATCCTTGACG	98
	GOI_5	MDP0000877937	MdSLC	Anion exchange family protein	AryANE_v1_00123578	Dheilly et al., 2016	AGCGGGAGATGAGTAGGACA	TTCCTTGGATGATGCTGTTG	137
	GOI_6	MDP0000209189	MdPOX	Peroxidase	AryANE_v1_00081885	Vergne et al., 2014	TGTCATTATTATTCCTTCTTGTTG	AACCGAAGCATCACATCC
	GOI_7	MDP0000199152	MdAFS1	(E,E)-alpha-farnesene synthase	AryANE_v1_00079912	Vergne et al., 2014	GATATTTTAGATGAGGCGAAAGC	GCGTTGATTTGCCATTTGAC
	References
	Celton J-M, Gaillard S, Bruneau M et al. Widespread anti-sense transcription in apple is correlated with siRNA production and indicates a large potential for transcriptional and/or post-transcriptional control. New Phytol 2014; 203: 287–299.
	Dheilly E, Gall S Le, Guillou MC et al. Cell wall dynamics during apple development and storage involves hemicellulose modifications and related expressed genes. BMC Plant Biol 2016; 16. doi:10.1186/s12870-016-0887-0.
	Segonne S, Bruneau M, Celton J-M, Le Gall S, Francin-Allami M, Juchaux M, Laurens F, Orsel M, Renou J-P. (2014). Multiscale investigation of mealiness in apple: an atypical role for a pectin methylesterase during fruit maturation. BMC Plant Biology 2014.
	Vergne, E., de Bernonville, T. D., Dupuis, F., Sourice, S., Cournol, R., Berthelot, P., ... & Chevreau, E. (2014). Membrane-targeted HrpNEa can modulate apple defense gene expression. Molecular Plant-Microbe Interactions 2014, 27(2), 125-135.
