# Supplementary material for: Systems-Based Approaches to Unravel Networks and Individual Elements Involved in Apple Superficial Scald
Source: Front Plant Sci. 2020 Feb 13;11:8. doi: 10.3389/fpls.2020.00008 (PMC7031346; doi:10.3389/fpls.2020.00008)
Supplement: Supplementary file 7 [file Table_7.xlsx]

## Sheet: M1
	Supplementary Table 7(A). List of genes in modules and the regulatory transcription factors.
	Gene	Module number	Proteins	Metabolites
	MDP0000351018	1
	MDP0000386580	1
	MDP0000356598	1
	MDP0000183974	1
	MDP0000714036	1
	MDP0000288694	1
	MDP0000155873	1
	MDP0000783562	1
	MDP0000251689	1
	MDP0000164542	1
	MDP0000920126	1
	MDP0000711978	1
	MDP0000286757	1
	MDP0000245315	1
	MDP0000292844	1
	MDP0000444739	1
	MDP0000159079	1
	MDP0000829582	1
	MDP0000226614	1
	MDP0000806945	1
	MDP0000455726	1
	MDP0000243764	1
	MDP0000280485	1
	MDP0000124503	1
	MDP0000276000	1
	MDP0000854462	1
	MDP0000183140	1
	MDP0000276730	2
	MDP0000130200	2
	MDP0000267715	2
	MDP0000163943	2
	MDP0000293001	2
	MDP0000568244	2
	MDP0000706702	2
	MDP0000194392	2
	MDP0000706702	2
	MDP0000291146	2
	MDP0000177468	2
	MDP0000264592	2
	MDP0000552625	2
	MDP0000147581	2
	MDP0000852436	2
	MDP0000262620	3
	MDP0000594290	3
	MDP0000379961	3
	MDP0000417792	3
	MDP0000126601	3
	MDP0000180593	3
	MDP0000744552	3
	MDP0000181436	3
	MDP0000327154	3
	MDP0000210519	3
	MDP0000895533	3
	MDP0000363622	3
	MDP0000813922	3
	MDP0000705111	3
	MDP0000295653	3
	MDP0000231680	3
	MDP0000128368	3
	MDP0000240138	3
	MDP0000233668	3
	MDP0000672814	3
	MDP0000271388	4
	MDP0000119568	4
	MDP0000239532	4
	MDP0000244738	4
	MDP0000528658	4
	MDP0000527966	4
	MDP0000128052	4
	MDP0000348996	4
	MDP0000342305	4
	MDP0000288258	4
	MDP0000211412	4
	MDP0000123186	4
	MDP0000303573	4
	MDP0000266979	4
	MDP0000896377	4
	MDP0000241386	4
	MDP0000265677	4
	MDP0000306213	4
	MDP0000143133	4
	MDP0000392251	4
	MDP0000199345	4
	MDP0000362154	4
	MDP0000314078	4
	MDP0000805615	4
	MDP0000157943	4
	MDP0000305112	4
	MDP0000322264	5
	MDP0000817008	5
	MDP0000796901	5
	MDP0000127915	5
	MDP0000122663	5
	MDP0000053005	5
	MDP0000443612	5
	MDP0000166306	5
	MDP0000791532	5
	MDP0000150618	5
	MDP0000329541	5
	MDP0000947744	5
	MDP0000152819	6
	MDP0000410579	6
	MDP0000346782	6
	MDP0000145565	6
	MDP0000130143	6
	MDP0000210966	6
	MDP0000870778	6
	MDP0000838506	6
	MDP0000763968	6
	MDP0000240648	6
	MDP0000443024	6
	MDP0000283649	6
	MDP0000347520	6
	MDP0000347167	6
	MDP0000242521	6
	MDP0000168305	6
	MDP0000652388	6
	MDP0000134273	6
	MDP0000302250	6
	MDP0000122321	6
	MDP0000367733	6
	MDP0000139849	6
	MDP0000344529	6
	MDP0000432497	7
	MDP0000872769	7
	MDP0000840536	7
	MDP0000320406	7
	MDP0000095637	7
	MDP0000362318	7
	MDP0000258118	7
	MDP0000142485	7
	MDP0000262135	7
	MDP0000205391	7
	MDP0000312509	7
	MDP0000170129	7
	MDP0000121849	7
	MDP0000194814	7
	MDP0000426007	7
	MDP0000347981	7
	MDP0000168388	7
	MDP0000334065	7
	MDP0000260404	7
	MDP0000278839	7
	MDP0000893993	7
	MDP0000863968	7
	MDP0000491413	7
	MDP0000120560	7
	MDP0000353851	7
	MDP0000162502	7
	MDP0000121175	7
	MDP0000263659	7
	MDP0000157914	7
	MDP0000219895	7
	MDP0000244794	8
	MDP0000160664	8
	MDP0000206154	8
	MDP0000563245	8
	MDP0000233546	8
	MDP0000795432	8
	MDP0000926649	8
	MDP0000267201	8
	MDP0000339208	8
	MDP0000540253	8
	MDP0000309952	8
	MDP0000203540	8
	MDP0000269295	8
	MDP0000269554	8
	MDP0000173380	8
	MDP0000396530	8
	MDP0000827657	9
	MDP0000179666	9
	MDP0000165838	9
	MDP0000140878	9
	MDP0000936269	9
	MDP0000116244	9
	MDP0000775297	10
	MDP0000363386	10
	MDP0000258572	10
	MDP0000187529	10
	MDP0000131249	10
	MDP0000388604	10
	MDP0000262602	10
	MDP0000181017	10
	MDP0000276129	10
	MDP0000122571	10
	MDP0000483970	10
	MDP0000155673	10
	MDP0000241185	10
	MDP0000324872	10
	MDP0000686893	10
	MDP0000652920	10
	MDP0000194135	10
	MDP0000367888	10
	MDP0000128624	10
	MDP0000547690	10
	MDP0000254058	10
	MDP0000345309	10
	MDP0000583857	10
	MDP0000178438	10
	MDP0000033458	11
	MDP0000183620	11
	MDP0000232477	11
	MDP0000316785	11
	MDP0000276856	11
	MDP0000364139	11
	MDP0000280867	11
	MDP0000184590	11
	MDP0000120367	11
	MDP0000211804	11
	MDP0000125609	11
	MDP0000333605	11
	MDP0000425783	11
	MDP0000158544	11
	MDP0000128857	11
	MDP0000678612	11
	MDP0000304775	11
	MDP0000464441	11
	MDP0000203270	11
	MDP0000240094	12
	MDP0000148501	12
	MDP0000904515	12
	MDP0000473467	12
	MDP0000721747	12
	MDP0000618819	12
	MDP0000715912	12
	MDP0000658649	12
	MDP0000631333	12
	MDP0000538720	12
	MDP0000185022	12
	MDP0000787725	12
	MDP0000292157	12
	MDP0000181372	12
	MDP0000859459	12
	MDP0000185616	12
	MDP0000360520	12
	MDP0000140041	12
	MDP0000293052	12
	MDP0000928898	12
	MDP0000682327	12
	MDP0000182265	12
	MDP0000771779	12
	MDP0000441695	13
	MDP0000289437	13
	MDP0000123153	13
	MDP0000543312	13
	MDP0000562481	13
	MDP0000943251	13
	MDP0000087056	13
	MDP0000517097	13
	MDP0000193906	13
	MDP0000613342	13
	MDP0000162854	13
	MDP0000205935	14
	MDP0000343191	14
	MDP0000525424	14
	MDP0000388854	14
	MDP0000903511	14
	MDP0000192494	14
	MDP0000340590	14
	MDP0000637513	14
	MDP0000122350	14
	MDP0000257232	14
	MDP0000858181	14
	MDP0000244214	14
	MDP0000314671	14
	MDP0000230456	14
	MDP0000265131	14
	MDP0000344696	14
	MDP0000911376	14
	MDP0000759736	15
	MDP0000161424	15
	MDP0000381631	15
	MDP0000180825	15
	MDP0000602739	15
	MDP0000561026	15
	MDP0000366752	15
	MDP0000346375	15
	MDP0000825508	15
	MDP0000269595	15
	MDP0000271244	15
	MDP0000291081	15
	MDP0000581822	15
	MDP0000772420	15
	MDP0000156578	16
	MDP0000150374	16
	MDP0000142824	16
	MDP0000145916	16
	MDP0000259706	16
	MDP0000196174	16
	MDP0000150637	16
	MDP0000124752	16
	MDP0000148121	16
	MDP0000281971	16
	MDP0000123780	17
	MDP0000780353	17
	MDP0000165351	17
	MDP0000218020	17
	MDP0000135204	17
	MDP0000381084	17
	MDP0000256927	17
	MDP0000205688	17
	MDP0000184622	17
	MDP0000821000	17
	MDP0000763453	17
	MDP0000283384	17
	MDP0000738991	17
	MDP0000918633	17
	MDP0000126259	17
	MDP0000231800	17
	MDP0000310520	17
	MDP0000772633	17
	MDP0000270728	17
	MDP0000120430	18	heat shock
	MDP0000303658	18	glutathione
	MDP0000806350	18	anthocyanidin
	MDP0000251295	18	aminocyclopropane
	MDP0000141410	18
	MDP0000156921	18
	MDP0000757585	18
	MDP0000253339	18
	MDP0000262329	18
	MDP0000164159	18
	MDP0000383060	18
	MDP0000060869	18
	MDP0000278559	18
	MDP0000713068	18
	MDP0000180797	18
	MDP0000134135	18
	MDP0000176441	18
	MDP0000865717	18
	MDP0000158194	18
	MDP0000201743	18
	MDP0000193646	18
	MDP0000244990	18
	MDP0000244591	18
	MDP0000619501	18
	MDP0000307516	18
	MDP0000312359	18
	MDP0000866160	18
	MDP0000211180	18
	MDP0000310641	18
	MDP0000278559	18
	MDP0000610961	18
	MDP0000452572	18
	MDP0000309530	18
	MDP0000254055	18
	MDP0000735317	18
	MDP0000548838	18
	MDP0000153866	18
	MDP0000248822	18
	MDP0000826835	18		glucose
	MDP0000160311	18		glycerol
	MDP0000393227	19
	MDP0000137211	19
	MDP0000231432	19
	MDP0000136653	19
	MDP0000286587	19
	MDP0000135807	19
	MDP0000140493	19
	MDP0000175678	19
	MDP0000160504	19
	MDP0000175048	19
	MDP0000216907	19
	MDP0000788345	19
	MDP0000580570	19
	MDP0000688645	19
	MDP0000737001	19
	MDP0000880247	19
	MDP0000931266	19
	MDP0000611200	19
	MDP0000432471	19
	MDP0000267926	19
	MDP0000178304	20	glutathione
	MDP0000134135	20
	MDP0000500732	20
	MDP0000164922	20
	MDP0000208137	20
	MDP0000718500	20
	MDP0000239410	20
	MDP0000071677	20
	MDP0000189100	20
	MDP0000217063	20
	MDP0000307237	20
	MDP0000705226	20
	MDP0000856971	20
	MDP0000137325	20
	MDP0000753748	20
	MDP0000277042	20
	MDP0000126274	20
	MDP0000146677	20
	MDP0000332978	20
	MDP0000198792	20
	MDP0000545122	20
	MDP0000307797	21
	MDP0000321763	21
	MDP0000925194	21
	MDP0000174103	21
	MDP0000364253	21
	MDP0000388885	21
	MDP0000341614	21
	MDP0000281940	21
	MDP0000363724	21
	MDP0000255385	21
	MDP0000319601	21
	MDP0000541319	21
	MDP0000514128	21
	MDP0000521934	21
	MDP0000274395	21
	MDP0000270746	21
	MDP0000209471	21
	MDP0000163005	21
	MDP0000251966	22	lipid
	MDP0000137042	22	heat shock
	MDP0000722969	22	glutathione
	MDP0000566567	22	glutathione
	MDP0000841321	22
	MDP0000232692	22
	MDP0000219466	22
	MDP0000286457	22
	MDP0000284910	22
	MDP0000324662	22
	MDP0000389795	22
	MDP0000223710	22
	MDP0000123888	22
	MDP0000218244	22
	MDP0000323702	22
	MDP0000414786	22
	MDP0000511663	22
	MDP0000164511	22
	MDP0000820497	22
	MDP0000297820	22
	MDP0000222730	22
	MDP0000915514	22
	MDP0000307432	22
	MDP0000893074	22
	MDP0000313822	22
	MDP0000808076	22
	MDP0000269546	22
	MDP0000264349	22
	MDP0000193915	22
	MDP0000193385	22
	MDP0000300234	22
	MDP0000298815	22
	MDP0000183283	22		glucose
	MDP0000206773	22		glycerol
	MDP0000653941	23
	MDP0000127757	23
	MDP0000130413	23
	MDP0000477704	23
	MDP0000228499	23
	MDP0000129670	23
	MDP0000150156	23
	MDP0000301302	23
	MDP0000154653	23
	MDP0000086882	23
	MDP0000158139	23
	MDP0000785123	24
	MDP0000289861	24
	MDP0000174127	24
	MDP0000803636	24
	MDP0000234570	24
	MDP0000835140	24
	MDP0000191821	24
	MDP0000818525	24
	MDP0000575394	24
	MDP0000242498	24
	MDP0000325919	24
	MDP0000516003	24
	MDP0000310152	24
	MDP0000320796	24
	MDP0000679031	24
	MDP0000769041	24
	MDP0000521934	24
	MDP0000214382	24
	MDP0000789304	25
	MDP0000258908	25
	MDP0000192511	25
	MDP0000159814	25
	MDP0000414607	25
	MDP0000241227	25
	MDP0000129426	25
	MDP0000133794	25
	MDP0000292145	25
	MDP0000198217	25
	MDP0000307436	25
	MDP0000255915	25
	MDP0000222176	25
	MDP0000178781	25
	MDP0000138729	25
	MDP0000128695	25
	MDP0000225808	25
	MDP0000933110	25
	MDP0000601086	25
	MDP0000124776	25
	MDP0000554377	25
	MDP0000910523	25
	MDP0000137271	26
	MDP0000289661	26
	MDP0000906067	26
	MDP0000322896	26
	MDP0000468881	26
	MDP0000223905	26
	MDP0000156263	26
	MDP0000361338	26
	MDP0000195878	26
	MDP0000417929	26
	MDP0000899206	26
	MDP0000298128	26
	MDP0000289026	26
	MDP0000241662	26
	MDP0000361550	26
	MDP0000421948	26
	MDP0000182265	26
	MDP0000204234	26
	MDP0000655277	26
	MDP0000133507	26
	MDP0000126245	26
	MDP0000248920	26
	MDP0000524809	26
	MDP0000811918	26
	MDP0000817278	27
	MDP0000299182	27
	MDP0000275850	27
	MDP0000251984	27
	MDP0000325574	27
	MDP0000324894	27
	MDP0000261517	27
	MDP0000482160	27
	MDP0000647735	27
	MDP0000129220	27
	MDP0000766213	27
	MDP0000242697	27
	MDP0000452739	27
	MDP0000089512	27
	MDP0000120460	27
	MDP0000632775	27
	MDP0000254307	27
	MDP0000218462	27
	MDP0000889811	27
	MDP0000755936	28
	MDP0000282251	28
	MDP0000503774	28
	MDP0000661371	28
	MDP0000204794	28
	MDP0000899966	28
	MDP0000160047	28
	MDP0000184132	28
	MDP0000277802	28
	MDP0000423001	28
	MDP0000309960	28
	MDP0000304369	28
	MDP0000541406	28
	MDP0000865079	28
	MDP0000169635	28
	MDP0000215256	28
	MDP0000202451	28
	MDP0000614281	28
	MDP0000275253	28
	MDP0000697620	29
	MDP0000183313	29
	MDP0000289488	29
	MDP0000323047	29
	MDP0000372674	29
	MDP0000260375	29
	MDP0000251516	29
	MDP0000575170	29
	MDP0000368167	29
	MDP0000395101	29
	MDP0000417929	30
	MDP0000213179	30
	MDP0000506346	30
	MDP0000419318	30
	MDP0000804605	30
	MDP0000362150	30
	MDP0000236317	30
	MDP0000310152	30
	MDP0000320289	30
	MDP0000248977	30
	MDP0000679993	30
	MDP0000213770	30
	MDP0000147731	30
	MDP0000854250	30
	MDP0000131195	31
	MDP0000289917	31
	MDP0000164799	31
	MDP0000228279	31
	MDP0000267909	31
	MDP0000218910	31
	MDP0000191887	31
	MDP0000081005	31
	MDP0000349378	31
	MDP0000234595	31
	MDP0000138216	31
	MDP0000819605	31
	MDP0000312731	31
	MDP0000444205	31
	MDP0000413866	31
	MDP0000326288	31
	MDP0000241967	31
	MDP0000226637	31
	MDP0000499668	31
	MDP0000179082	31
	MDP0000119031	31
	MDP0000294324	31
	MDP0000231700	31
	MDP0000198152	31
	MDP0000263884	31
	MDP0000511650	32	glutathione
	MDP0000560467	32
	MDP0000160559	32
	MDP0000257614	32
	MDP0000839696	32
	MDP0000160662	32
	MDP0000299311	32
	MDP0000262848	32
	MDP0000302905	32
	MDP0000257119	32
	MDP0000298577	32
	MDP0000222988	32
	MDP0000137929	32
	MDP0000250561	32
	MDP0000122166	32
	MDP0000163690	32
	MDP0000936075	32
	MDP0000208899	32
	MDP0000295543	32
	MDP0000831519	32
	MDP0000157447	32
	MDP0000219021	33
	MDP0000321972	33
	MDP0000905342	33
	MDP0000281064	33
	MDP0000703621	33
	MDP0000341525	33
	MDP0000535274	33
	MDP0000323066	33
	MDP0000709006	33
	MDP0000150480	33
	MDP0000653941	33
	MDP0000863789	33
	MDP0000150310	33
	MDP0000360635	33
	MDP0000517914	33
	MDP0000291439	33
	MDP0000345084	33
	MDP0000219549	33
	MDP0000787808	33
	MDP0000927779	33
	MDP0000119414	33
	MDP0000298042	33
	MDP0000146255	33
	MDP0000250936	33
	MDP0000134151	33
	MDP0000920189	33
	MDP0000921871	33
	MDP0000184656	33
	MDP0000214607	33
	MDP0000169686	33
	MDP0000140146	33
	MDP0000182419	33
	MDP0000325786	33
	MDP0000189998	33
	MDP0000554525	33
	MDP0000139458	33
	MDP0000730072	33
	MDP0000363622	34
	MDP0000440839	34
	MDP0000179949	34
	MDP0000183865	34
	MDP0000188959	34
	MDP0000164173	34
	MDP0000865961	34
	MDP0000319355	34
	MDP0000168825	34
	MDP0000708928	34
	MDP0000210330	34
	MDP0000138851	34
	MDP0000119148	34
	MDP0000522954	34
	MDP0000793261	34
	MDP0000243120	34
	MDP0000333317	34
	MDP0000322416	35
	MDP0000201112	35
	MDP0000389181	35
	MDP0000142608	35
	MDP0000149541	35
	MDP0000636023	35
	MDP0000129505	35
	MDP0000393454	35
	MDP0000612909	35
	MDP0000722156	35
	MDP0000191514	35
	MDP0000227289	35
	MDP0000513880	35
	MDP0000132952	35
	MDP0000490846	35
	MDP0000147201	35
	MDP0000379697	35
	MDP0000639167	35
	MDP0000770103	35
	MDP0000430546	35
	MDP0000214399	35
	MDP0000263505	35
	MDP0000945834	35
	MDP0000665252	36
	MDP0000127028	36
	MDP0000817915	36
	MDP0000303965	36
	MDP0000183593	36
	MDP0000879985	36
	MDP0000530525	36
	MDP0000205376	36
	MDP0000288728	36
	MDP0000337478	36
	MDP0000185220	36
	MDP0000921319	36
	MDP0000261447	36
	MDP0000356969	36
	MDP0000610902	36
	MDP0000185640	36
	MDP0000346449	36
	MDP0000264834	36
	MDP0000680402	36
	MDP0000248995	36
	MDP0000332494	36
	MDP0000811981	36
	MDP0000310886	36
	MDP0000127117	37
	MDP0000316379	37
	MDP0000316135	37
	MDP0000441695	37
	MDP0000136104	37
	MDP0000075705	37
	MDP0000303061	37
	MDP0000129874	37
	MDP0000631284	37
	MDP0000568533	37
	MDP0000539299	37
	MDP0000273012	37
	MDP0000245413	37
	MDP0000171277	37
	MDP0000203394	37
	MDP0000185480	37
	MDP0000707990	37
	MDP0000194508	37
	MDP0000151293	37
	MDP0000256619	38
	MDP0000604285	38
	MDP0000289241	38
	MDP0000339620	38
	MDP0000287830	38
	MDP0000241338	38
	MDP0000280264	38
	MDP0000511886	38
	MDP0000035240	38
	MDP0000133579	38
	MDP0000171041	38
	MDP0000261082	38
	MDP0000203813	38
	MDP0000291687	38
	MDP0000221993	38
	MDP0000265028	38
	MDP0000171200	38
	MDP0000927779	38
	MDP0000305209	38
	MDP0000588595	38
	MDP0000770211	38
	MDP0000250354	38
	MDP0000045577	39
	MDP0000304659	39
	MDP0000140680	39
	MDP0000943426	39
	MDP0000196762	39
	MDP0000561026	39
	MDP0000272901	39
	MDP0000855106	39
	MDP0000222941	39
	MDP0000303735	39
	MDP0000361876	39
	MDP0000741407	39
	MDP0000481097	39
	MDP0000568151	39
	MDP0000539485	39
	MDP0000129369	39
	MDP0000934360	39
	MDP0000737390	39
	MDP0000327940	39
	MDP0000861578	39
	MDP0000259869	39
	MDP0000138730	39
	MDP0000272901	39
	MDP0000186461	39
	MDP0000300116	39
	MDP0000616265	39
	MDP0000198078	39
	MDP0000560731	40
	MDP0000232759	40
	MDP0000253044	40
	MDP0000316497	40
	MDP0000751443	40
	MDP0000192154	40
	MDP0000818605	40
	MDP0000126986	40
	MDP0000713652	40
	MDP0000222828	40
	MDP0000278580	40
	MDP0000345628	40
	MDP0000513191	40
	MDP0000614659	40
	MDP0000396403	40
	MDP0000276122	41
	MDP0000029783	41
	MDP0000620549	41
	MDP0000227827	41
	MDP0000152960	41
	MDP0000673322	41
	MDP0000561838	41
	MDP0000617779	41
	MDP0000692178	41
	MDP0000262032	41
	MDP0000508068	41
	MDP0000318613	41
	MDP0000800945	41
	MDP0000695512	41
	MDP0000164054	41
	MDP0000266991	41
	MDP0000120125	41
	MDP0000034168	41
	MDP0000146806	41
	MDP0000312731	41
	MDP0000309902	41
	MDP0000217005	41
	MDP0000261082	41
	MDP0000513157	41
	MDP0000199066	41
	MDP0000204698	41
	MDP0000153831	41
	MDP0000186762	41
	MDP0000214339	41
	MDP0000209507	41
	MDP0000903928	41
	MDP0000703621	41
	MDP0000153626	41
	MDP0000464762	42
	MDP0000320315	42
	MDP0000873893	42
	MDP0000148485	42
	MDP0000901389	42
	MDP0000217138	42
	MDP0000308790	42
	MDP0000871010	42
	MDP0000765061	42
	MDP0000710731	42
	MDP0000313666	42
	MDP0000521662	42
	MDP0000215525	42
	MDP0000481448	42
	MDP0000186156	42
	MDP0000638487	42
	MDP0000403457	42
	MDP0000242929	42
	MDP0000523477	42
	MDP0000584042	42
	MDP0000196961	43
	MDP0000649783	43
	MDP0000312329	43
	MDP0000814899	43
	MDP0000407300	43
	MDP0000809488	43
	MDP0000138140	43
	MDP0000191948	43
	MDP0000442206	43
	MDP0000180373	43
	MDP0000163217	43
	MDP0000917991	43
	MDP0000125618	43
	MDP0000307124	43
	MDP0000309676	43
	MDP0000158428	43
	MDP0000249561	43
	MDP0000259151	43
	MDP0000729984	43
	MDP0000344293	43
	MDP0000332978	43
	MDP0000907712	43
	MDP0000906115	43
	MDP0000316682	44
	MDP0000620250	44
	MDP0000127942	44
	MDP0000513191	44
	MDP0000333317	44
	MDP0000139097	44
	MDP0000168825	44
	MDP0000334122	44
	MDP0000309425	44
	MDP0000915138	44
	MDP0000346782	44
	MDP0000242247	44
	MDP0000361670	44
	MDP0000150729	44
	MDP0000207727	45
	MDP0000667375	45
	MDP0000501298	45
	MDP0000528705	45
	MDP0000271346	45
	MDP0000642609	45
	MDP0000145358	45
	MDP0000119850	45
	MDP0000839209	45
	MDP0000130738	45
	MDP0000253406	45
	MDP0000228255	45
	MDP0000316694	45
	MDP0000506233	45
	MDP0000747526	45
	MDP0000336518	45
	MDP0000142164	45
	MDP0000317270	45
	MDP0000890308	45
	MDP0000242371	45
	MDP0000247747	45
	MDP0000279356	45
	MDP0000158703	45
	MDP0000513512	45
	MDP0000943742	45
	MDP0000337094	45
	MDP0000309694	45
	MDP0000144890	45
	MDP0000193791	45
	MDP0000179374	45
	MDP0000274996	45
	MDP0000194076	45
	MDP0000120398	45
	MDP0000279936	45
	MDP0000344615	45
	MDP0000207761	46
	MDP0000557254	46
	MDP0000670959	46
	MDP0000804741	46
	MDP0000176333	46
	MDP0000276856	46
	MDP0000708928	46
	MDP0000205699	46
	MDP0000449352	46
	MDP0000235822	46
	MDP0000320356	46
	MDP0000546892	46
	MDP0000330630	46
	MDP0000269483	46
	MDP0000208847	46
	MDP0000290650	46
	MDP0000613175	46
	MDP0000263180	47
	MDP0000219062	47
	MDP0000211915	47
	MDP0000214562	47
	MDP0000169087	47
	MDP0000234659	47
	MDP0000798684	48
	MDP0000626382	48
	MDP0000412849	48
	MDP0000299010	48
	MDP0000206050	48
	MDP0000152448	48
	MDP0000529003	48
	MDP0000299794	48
	MDP0000235175	48
	MDP0000691431	48
	MDP0000278198	48
	MDP0000160092	48
	MDP0000602932	48
	MDP0000308568	48
	MDP0000693594	48
	MDP0000740655	48
	MDP0000181521	48
	MDP0000739591	48
	MDP0000170286	48
	MDP0000419420	48
	MDP0000610348	48
	MDP0000733336	48
	MDP0000153584	48
	MDP0000331536	48
	MDP0000525164	48
	MDP0000273436	49	quinone
	MDP0000699845	49	polyphenol
	MDP0000178304	49	glutathione
	MDP0000200783	49
	MDP0000212080	49
	MDP0000321690	49
	MDP0000227886	49
	MDP0000471879	49
	MDP0000151884	49
	MDP0000137211	49
	MDP0000135162	49
	MDP0000151884	49
	MDP0000318256	49
	MDP0000566117	49
	MDP0000287459	49
	MDP0000251783	49
	MDP0000711379	49
	MDP0000245720	49
	MDP0000119850	49
	MDP0000298660	49
	MDP0000241358	49
	MDP0000185471	49
	MDP0000195610	49
	MDP0000265644	49
	MDP0000191460	49
	MDP0000393227	49
	MDP0000246999	49
	MDP0000390563	49
	MDP0000311221	49
	MDP0000157997	49
	MDP0000139609	49
	MDP0000152733	50
	MDP0000224789	50
	MDP0000140721	50
	MDP0000299658	50
	MDP0000700015	50
	MDP0000192364	50
	MDP0000807889	50
	MDP0000822302	50
	MDP0000450900	50
	MDP0000230402	50
	MDP0000912251	50
	MDP0000204310	50
	MDP0000253160	50
	MDP0000270189	50
	MDP0000254082	50
	MDP0000144491	50
	MDP0000182419	50
	MDP0000121048	50
	MDP0000889931	50
	MDP0000314739	50
	MDP0000385446	51
	MDP0000165209	51
	MDP0000817733	51
	MDP0000951901	51
	MDP0000407802	51
	MDP0000228426	51
	MDP0000258886	51
	MDP0000837411	51
	MDP0000171116	51
	MDP0000810260	51
	MDP0000143292	51
	MDP0000147052	51
	MDP0000487946	51
	MDP0000302222	51
	MDP0000359340	51
	MDP0000186368	51
	MDP0000813838	51
	MDP0000295765	51
	MDP0000132576	51
	MDP0000548607	51
	MDP0000614207	51
	MDP0000453114	51
	MDP0000258943	51
	MDP0000907447	51
	MDP0000321538	51
	MDP0000189837	51
	MDP0000583397	51
	MDP0000121144	51
	MDP0000285927	52
	MDP0000157110	52
	MDP0000192468	52
	MDP0000208351	52
	MDP0000293857	52
	MDP0000272714	52
	MDP0000298394	52
	MDP0000200335	52
	MDP0000787137	52
	MDP0000177497	52
	MDP0000319485	52
	MDP0000125336	52
	MDP0000306584	52
	MDP0000524809	52
	MDP0000163443	52
	MDP0000270126	52
	MDP0000197366	52
	MDP0000295675	52
	MDP0000202292	52
	MDP0000314709	52
	MDP0000947001	52
	MDP0000703006	52
	MDP0000141448	53
	MDP0000263063	53
	MDP0000148186	53
	MDP0000282782	53
	MDP0000244543	53
	MDP0000152862	53
	MDP0000469298	53
	MDP0000195894	53
	MDP0000125404	53
	MDP0000223058	53
	MDP0000205216	53
	MDP0000241622	53
	MDP0000184271	53
	MDP0000200243	53
	MDP0000348963	53
	MDP0000243138	53
	MDP0000143364	53
	MDP0000264668	53
	MDP0000296280	53
	MDP0000296211	53
	MDP0000274634	53
	MDP0000151462	53
	MDP0000220128	53
	MDP0000458454	53
	MDP0000908727	54
	MDP0000564069	54
	MDP0000778352	54
	MDP0000637694	54
	MDP0000159713	54
	MDP0000207423	54
	MDP0000312569	54
	MDP0000303384	54
	MDP0000829170	54
	MDP0000221444	54
	MDP0000941000	54
	MDP0000133494	54
	MDP0000237955	54
	MDP0000638752	54
	MDP0000496152	54
	MDP0000165993	54
	MDP0000151000	54
	MDP0000865717	55
	MDP0000665545	55
	MDP0000799187	55
	MDP0000269015	55
	MDP0000798346	55
	MDP0000352908	55
	MDP0000690085	55
	MDP0000340109	55
	MDP0000166723	55
	MDP0000308560	55
	MDP0000368167	55
	MDP0000576268	55
	MDP0000143357	55
	MDP0000726332	55
	MDP0000337735	55
	MDP0000737403	55
	MDP0000221865	55
	MDP0000259995	55
	MDP0000201775	55
	MDP0000344830	55
	MDP0000183061	55
	MDP0000190470	55
	MDP0000928620	55
	MDP0000328078	55
	MDP0000856686	55
	MDP0000238773	55
	MDP0000157499	55
	MDP0000243377	55
	MDP0000906812	56
	MDP0000188613	56
	MDP0000212925	56
	MDP0000256650	56
	MDP0000802460	56
	MDP0000534726	56
	MDP0000234499	56
	MDP0000745371	56
	MDP0000279839	56
	MDP0000209662	56
	MDP0000787808	56
	MDP0000182333	56
	MDP0000163547	56
	MDP0000420611	56
	MDP0000186167	56
	MDP0000166085	56
	MDP0000909081	56
	MDP0000496202	56
	MDP0000190430	56
	MDP0000219062	56
	MDP0000143918	56
	MDP0000148767	57
	MDP0000638612	57
	MDP0000778113	57
	MDP0000188396	57
	MDP0000119204	57
	MDP0000152302	57
	MDP0000312928	57
	MDP0000865079	57
	MDP0000191708	57
	MDP0000234947	57
	MDP0000890776	57
	MDP0000920069	57
	MDP0000255375	57
	MDP0000147219	57
	MDP0000203941	57
	MDP0000516194	57
	MDP0000283005	57
	MDP0000707712	57
	MDP0000119191	57
	MDP0000174644	58
	MDP0000352858	58
	MDP0000192960	58
	MDP0000299616	58
	MDP0000672440	58
	MDP0000346478	58
	MDP0000218946	58
	MDP0000239321	58
	MDP0000262599	58
	MDP0000506720	58
	MDP0000189308	58
	MDP0000191767	58
	MDP0000227554	58
	MDP0000650075	58
	MDP0000861160	58
	MDP0000204507	58
	MDP0000259832	58
	MDP0000181926	58
	MDP0000252855	58
	MDP0000792424	58
	MDP0000140386	58
	MDP0000121305	58
	MDP0000143720	58
	MDP0000614165	58
	MDP0000221075	58
	MDP0000317594	59
	MDP0000206198	59
	MDP0000192598	59
	MDP0000165373	59
	MDP0000810488	59
	MDP0000123879	59
	MDP0000349171	59
	MDP0000176383	59
	MDP0000277827	59
	MDP0000176147	59
	MDP0000277802	59
	MDP0000134273	59
	MDP0000801659	59
	MDP0000599845	59
	MDP0000337886	59
	MDP0000613170	59
	MDP0000347747	59
	MDP0000362587	59
	MDP0000138709	59
	MDP0000325574	59
	MDP0000128538	59
	MDP0000343634	59
	MDP0000139525	59
	MDP0000271183	59
	MDP0000290348	59
	MDP0000197981	59
	MDP0000794149	59
	MDP0000146158	60	quinone
	MDP0000549134	60	lipid
	MDP0000188674	60	glutathione
	MDP0000232945	60
	MDP0000268717	60
	MDP0000299025	60
	MDP0000555329	60
	MDP0000350128	60
	MDP0000244211	60
	MDP0000318241	60
	MDP0000821241	60
	MDP0000160413	60
	MDP0000298668	60
	MDP0000326493	60
	MDP0000163213	60
	MDP0000544538	60
	MDP0000292030	60
	MDP0000190504	60
	MDP0000153970	60
	MDP0000345066	60
	MDP0000179053	60
	MDP0000732713	60
	MDP0000910895	60
	MDP0000397579	60
	MDP0000198116	60
	MDP0000254705	60
	MDP0000250110	60
	MDP0000243214	60
	MDP0000294847	60
	MDP0000123418	60		asparagine
	MDP0000294568	61
	MDP0000349543	61
	MDP0000179477	61
	MDP0000879596	61
	MDP0000228750	61
	MDP0000184300	61
	MDP0000565690	61
	MDP0000164725	61
	MDP0000762447	61
	MDP0000191818	61
	MDP0000138013	61
	MDP0000891354	61
	MDP0000279149	61
	MDP0000251215	61
	MDP0000118961	61
	MDP0000162339	61
	MDP0000300045	61
	MDP0000832632	61
	MDP0000162619	61
	MDP0000131371	62
	MDP0000905208	62
	MDP0000131309	62
	MDP0000304487	62
	MDP0000152028	62
	MDP0000241561	62
	MDP0000339928	62
	MDP0000716700	62
	MDP0000693014	62
	MDP0000338473	62
	MDP0000337985	62
	MDP0000306372	62
	MDP0000237120	62
	MDP0000126058	62
	MDP0000791184	62
	MDP0000124152	62
	MDP0000887072	62
	MDP0000150929	62
	MDP0000148094	62
	MDP0000242413	63
	MDP0000656720	63
	MDP0000938388	63
	MDP0000121374	63
	MDP0000242083	63
	MDP0000138293	63
	MDP0000835211	63
	MDP0000535048	63
	MDP0000835211	63
	MDP0000929326	63
	MDP0000243197	63
	MDP0000261432	63
	MDP0000123759	64
	MDP0000408209	64
	MDP0000410722	64
	MDP0000152564	64
	MDP0000801478	64
	MDP0000299720	64
	MDP0000699607	64
	MDP0000323342	64
	MDP0000267648	64
	MDP0000128624	64
	MDP0000257578	64
	MDP0000896759	64
	MDP0000222744	64
	MDP0000807232	64
	MDP0000935323	64
	MDP0000140680	64
	MDP0000259468	64
	MDP0000154116	64
	MDP0000190017	64
	MDP0000794003	64
	MDP0000183640	65
	MDP0000281971	65
	MDP0000157187	65
	MDP0000446656	65
	MDP0000287483	65
	MDP0000822956	65
	MDP0000126620	65
	MDP0000150290	65
	MDP0000222189	65
	MDP0000319911	65
	MDP0000203822	65
	MDP0000736852	65
	MDP0000320827	65
	MDP0000344725	65
	MDP0000325491	65
	MDP0000220731	65
	MDP0000498039	65
	MDP0000310854	65
	MDP0000276513	66
	MDP0000206121	66
	MDP0000258834	66
	MDP0000700383	66
	MDP0000563591	66
	MDP0000187837	66
	MDP0000472285	66
	MDP0000258622	66
	MDP0000715149	66
	MDP0000634433	66
	MDP0000308286	66
	MDP0000384437	66
	MDP0000364885	66
	MDP0000215917	66
	MDP0000374900	66
	MDP0000094767	66
	MDP0000213770	66
	MDP0000282789	66
	MDP0000865739	66
	MDP0000336256	66
	MDP0000284588	66
	MDP0000253999	66
	MDP0000231832	66
	MDP0000225680	66
	MDP0000254650	66
	MDP0000143754	66
	MDP0000466190	67
	MDP0000363695	67
	MDP0000319776	67
	MDP0000228673	67
	MDP0000241447	67
	MDP0000175492	67
	MDP0000827719	67
	MDP0000093883	67
	MDP0000314478	67
	MDP0000939004	67
	MDP0000736225	67
	MDP0000360218	67
	MDP0000588503	67
	MDP0000193780	67
	MDP0000866160	68
	MDP0000119754	68
	MDP0000529287	68
	MDP0000165830	68
	MDP0000902970	68
	MDP0000207192	68
	MDP0000159962	68
	MDP0000340025	68
	MDP0000164610	68
	MDP0000694318	68
	MDP0000119756	68
	MDP0000175240	68
	MDP0000039909	68
	MDP0000545337	68
	MDP0000291249	68
	MDP0000177145	68
	MDP0000142814	68
	MDP0000121969	68
	MDP0000507003	68
	MDP0000128423	68
	MDP0000500661	69
	MDP0000294648	69
	MDP0000271354	69
	MDP0000294294	69
	MDP0000198406	69
	MDP0000132751	69
	MDP0000915151	69
	MDP0000194505	69
	MDP0000227556	69
	MDP0000157412	69
	MDP0000148399	69
	MDP0000331176	69
	MDP0000430546	69
	MDP0000299239	69
	MDP0000268860	69
	MDP0000184006	69
	MDP0000159000	69
	MDP0000159635	69
	MDP0000175949	69
	MDP0000836051	69
	MDP0000319659	69
	MDP0000274007	69
	MDP0000273866	69
	MDP0000226472	69
	MDP0000236614	69
	MDP0000124585	69
	MDP0000264519	69
	MDP0000182713	69
	MDP0000458467	69
	MDP0000275509	69
	MDP0000752656	70
	MDP0000875406	70
	MDP0000200355	70
	MDP0000141131	70
	MDP0000927973	70
	MDP0000121897	70
	MDP0000277208	70
	MDP0000825508	70
	MDP0000783511	70
	MDP0000447570	70
	MDP0000868410	70
	MDP0000657439	70
	MDP0000416548	70
	MDP0000211915	70
	MDP0000152278	70
	MDP0000127542	70
	MDP0000155685	70
	MDP0000195633	70
	MDP0000160094	70
	MDP0000339174	70
	MDP0000255255	70
	MDP0000902522	70
	MDP0000728753	70
	MDP0000728755	70
	MDP0000137185	70
	MDP0000150382	70
	MDP0000863404	70
	MDP0000140483	70
	MDP0000311115	70
	MDP0000520991	70
	MDP0000356776	70
	MDP0000908881	70
	MDP0000728753	70
	MDP0000728755	70
	MDP0000183427	71
	MDP0000722117	71
	MDP0000437580	71
	MDP0000135060	71
	MDP0000310936	71
	MDP0000607509	71
	MDP0000607420	71
	MDP0000223161	71
	MDP0000146863	71
	MDP0000514035	71
	MDP0000237298	71
	MDP0000210595	71
	MDP0000150379	71
	MDP0000290801	71
	MDP0000132437	71
	MDP0000140099	71
	MDP0000351765	71
	MDP0000193535	71
	MDP0000321690	72
	MDP0000292031	72
	MDP0000788170	72
	MDP0000137423	72
	MDP0000436890	72
	MDP0000199764	72
	MDP0000188794	72
	MDP0000199371	72
	MDP0000711891	72
	MDP0000569487	72
	MDP0000660892	72
	MDP0000217451	72
	MDP0000292218	72
	MDP0000485763	72
	MDP0000579999	72
	MDP0000138677	72
	MDP0000513751	72
	MDP0000216707	72
	MDP0000334047	72
	MDP0000357818	72
	MDP0000888328	72
	MDP0000125095	72
	MDP0000180684	72
	MDP0000285642	73
	MDP0000253362	73
	MDP0000821430	73
	MDP0000204356	73
	MDP0000245969	73
	MDP0000311115	73
	MDP0000189503	73
	MDP0000209821	73
	MDP0000133621	73
	MDP0000198406	73
	MDP0000269231	73
	MDP0000367935	73
	MDP0000680395	73
	MDP0000176436	73
	MDP0000321473	73
	MDP0000942514	74
	MDP0000201903	74
	MDP0000886138	74
	MDP0000119517	74
	MDP0000193050	74
	MDP0000780011	74
	MDP0000317679	74
	MDP0000758996	74
	MDP0000312902	74
	MDP0000510251	74
	MDP0000893506	74
	MDP0000215758	74
	MDP0000124524	74
	MDP0000438931	75
	MDP0000237180	75
	MDP0000157058	75
	MDP0000750535	75
	MDP0000365908	75
	MDP0000252048	75
	MDP0000605425	75
	MDP0000313067	75
	MDP0000474647	75
	MDP0000134685	75
	MDP0000279568	75
	MDP0000739900	75
	MDP0000893273	75
	MDP0000320317	75
	MDP0000182015	75
	MDP0000282993	75
	MDP0000866655	75
	MDP0000362009	75
	MDP0000832297	75
	MDP0000773502	75
	MDP0000258930	75
	MDP0000238667	75
	MDP0000276022	76
	MDP0000131386	76
	MDP0000755938	76
	MDP0000131142	76
	MDP0000591411	76
	MDP0000156664	76
	MDP0000841618	76
	MDP0000122446	76
	MDP0000138538	76
	MDP0000920266	76
	MDP0000266644	76
	MDP0000871402	76
	MDP0000786073	76
	MDP0000450934	76
	MDP0000936458	76
	MDP0000139079	76
	MDP0000391122	76
	MDP0000849544	76
	MDP0000124807	76
	MDP0000189901	76
	MDP0000355186	76
	MDP0000459146	76
	MDP0000203128	76
	MDP0000137234	77
	MDP0000927672	77
	MDP0000289628	77
	MDP0000343576	77
	MDP0000350023	77
	MDP0000294279	77
	MDP0000127699	77
	MDP0000307665	77
	MDP0000843137	77
	MDP0000188304	77
	MDP0000161056	77
	MDP0000781028	77
	MDP0000313036	77
	MDP0000278497	77
	MDP0000712666	77
	MDP0000154911	77
	MDP0000609638	77
	MDP0000737171	77
	MDP0000768504	77
	MDP0000169059	77
	MDP0000280699	77
	MDP0000299960	77
	MDP0000330474	77
	MDP0000549793	77
	MDP0000259640	77
	MDP0000177547	77
	MDP0000284706	77
	MDP0000238683	77
	MDP0000350599	78
	MDP0000385310	78
	MDP0000187454	78
	MDP0000123910	78
	MDP0000294324	78
	MDP0000244469	78
	MDP0000748753	78
	MDP0000196007	78
	MDP0000267794	78
	MDP0000298646	78
	MDP0000127019	78
	MDP0000787714	78
	MDP0000297449	78
	MDP0000134151	78
	MDP0000085893	78
	MDP0000307325	78
	MDP0000512077	78
	MDP0000268320	78
	MDP0000222620	78
	MDP0000223243	78
	MDP0000213863	79
	MDP0000196588	79
	MDP0000201523	79
	MDP0000699473	79
	MDP0000272102	79
	MDP0000405883	79
	MDP0000418277	79
	MDP0000207413	79
	MDP0000137826	79
	MDP0000229364	79
	MDP0000814399	79
	MDP0000320982	79
	MDP0000274423	79
	MDP0000642594	79
	MDP0000147795	79
	MDP0000831518	79
	MDP0000327743	79
	MDP0000830926	79
	MDP0000275060	80	lactoylglutathione
	MDP0000252292	80	glutathione
	MDP0000754524	80
	MDP0000141222	80
	MDP0000262678	80
	MDP0000228304	80
	MDP0000130184	80
	MDP0000313063	80
	MDP0000337913	80
	MDP0000222391	80
	MDP0000303353	80
	MDP0000251219	80
	MDP0000269604	80
	MDP0000250045	80
	MDP0000157748	80
	MDP0000643328	80
	MDP0000305723	80
	MDP0000812560	80
	MDP0000268819	80
	MDP0000951975	80
	MDP0000846849	80
	MDP0000870576	80
	MDP0000198191	80
	MDP0000171708	80
	MDP0000930978	80
	MDP0000134162	80		serine
	MDP0000298769	81
	MDP0000227669	81
	MDP0000926890	81
	MDP0000621569	81
	MDP0000237124	81
	MDP0000258914	81
	MDP0000253357	81
	MDP0000311469	81
	MDP0000120204	81
	MDP0000184304	81
	MDP0000509229	81
	MDP0000278275	81
	MDP0000141727	81
	MDP0000195432	81
	MDP0000230446	81
	MDP0000251447	81
	MDP0000226700	81
	MDP0000707300	81
	MDP0000255255	81
	MDP0000255970	81
	MDP0000172688	81
	MDP0000813996	81
	MDP0000280298	81
	MDP0000186964	81
	MDP0000157225	82
	MDP0000798156	82
	MDP0000218824	82
	MDP0000311663	82
	MDP0000156442	82
	MDP0000140628	82
	MDP0000282616	82
	MDP0000207369	82
	MDP0000261839	82
	MDP0000261499	82
	MDP0000385217	82
	MDP0000292676	82
	MDP0000314666	82
	MDP0000543015	82
	MDP0000242694	82
	MDP0000684382	82
	MDP0000242900	82
	MDP0000292293	82
	MDP0000269936	82
	MDP0000824136	82
	MDP0000177079	82
	MDP0000197595	82
	MDP0000333405	82
	MDP0000139844	82
	MDP0000430643	82
	MDP0000817494	83
	MDP0000286390	83
	MDP0000406270	83
	MDP0000185022	83
	MDP0000137142	83
	MDP0000288971	83
	MDP0000535448	83
	MDP0000207359	83
	MDP0000200335	83
	MDP0000180455	83
	MDP0000281786	83
	MDP0000896401	83
	MDP0000811643	83
	MDP0000158821	83
	MDP0000297156	83
	MDP0000292325	83
	MDP0000376155	83
	MDP0000516794	83
	MDP0000771629	83
	MDP0000770377	83
	MDP0000208675	83
	MDP0000791829	83
	MDP0000322002	84
	MDP0000307780	84
	MDP0000320802	84
	MDP0000432934	84
	MDP0000623862	84
	MDP0000224607	84
	MDP0000192733	84
	MDP0000406474	84
	MDP0000246155	84
	MDP0000159571	84
	MDP0000241751	84
	MDP0000287619	84
	MDP0000317763	84
	MDP0000123310	84
	MDP0000630084	84
	MDP0000539956	84
	MDP0000203478	84
	MDP0000422862	84
	MDP0000235673	84
	MDP0000185799	84
	MDP0000934674	84
	MDP0000210254	84
	MDP0000580010	84
	MDP0000199076	84
	MDP0000320561	84
	MDP0000256038	84
	MDP0000246502	84
	MDP0000493795	84
	MDP0000249767	84
	MDP0000290819	84
	MDP0000284863	84
	MDP0000310271	84
	MDP0000193700	84
	MDP0000783824	84
	MDP0000065895	85	glutathione
	MDP0000256360	85	glutathione
	MDP0000350128	85
	MDP0000208028	85
	MDP0000294355	85
	MDP0000344819	85
	MDP0000194203	85
	MDP0000128997	85
	MDP0000491658	85
	MDP0000707827	85
	MDP0000178426	85
	MDP0000371752	85
	MDP0000212251	85
	MDP0000145410	85
	MDP0000210604	85
	MDP0000309329	85
	MDP0000256936	85
	MDP0000126517	85
	MDP0000318862	85
	MDP0000282792	85
	MDP0000138795	85
	MDP0000169661	85
	MDP0000882895	85
	MDP0000403796	85
	MDP0000154030	85
	MDP0000197294	85
	MDP0000248063	85
	MDP0000147996	85
	MDP0000332721	85
	MDP0000551815	85
	MDP0000413077	85		fucose
	MDP0000674719	85		serine
	MDP0000755567	86
	MDP0000141136	86
	MDP0000464691	86
	MDP0000179224	86
	MDP0000293905	86
	MDP0000123893	86
	MDP0000277710	86
	MDP0000302855	86
	MDP0000149622	86
	MDP0000236148	86
	MDP0000787701	86
	MDP0000121588	86
	MDP0000167066	86
	MDP0000297007	86
	MDP0000209868	86
	MDP0000242070	86
	MDP0000942273	86
	MDP0000259589	86
	MDP0000213588	86
	MDP0000431120	86
	MDP0000270204	86
	MDP0000172803	86
	MDP0000497565	86
	MDP0000420611	87
	MDP0000308027	87
	MDP0000700223	87
	MDP0000192364	87
	MDP0000165221	87
	MDP0000149707	87
	MDP0000252597	87
	MDP0000382092	87
	MDP0000252369	87
	MDP0000242436	87
	MDP0000712562	87
	MDP0000306861	87
	MDP0000283613	87
	MDP0000652676	87
	MDP0000264686	87
	MDP0000567466	87
	MDP0000221660	87
	MDP0000300146	87
	MDP0000219795	87
	MDP0000143661	87
	MDP0000275654	87
	MDP0000119630	88
	MDP0000212560	88
	MDP0000441093	88
	MDP0000299304	88
	MDP0000148855	88
	MDP0000638263	88
	MDP0000405151	88
	MDP0000267718	88
	MDP0000482850	88
	MDP0000338377	88
	MDP0000181673	88
	MDP0000940078	88
	MDP0000203927	88
	MDP0000126194	88
	MDP0000455079	88
	MDP0000208821	88
	MDP0000243004	88
	MDP0000209492	88
	MDP0000327789	88
	MDP0000259047	88
	MDP0000526743	89
	MDP0000304355	89
	MDP0000192816	89
	MDP0000755167	89
	MDP0000307661	89
	MDP0000196858	89
	MDP0000261901	89
	MDP0000510539	89
	MDP0000302550	89
	MDP0000132623	89
	MDP0000163419	89
	MDP0000191423	89
	MDP0000083035	89
	MDP0000308027	89
	MDP0000871010	89
	MDP0000249098	89
	MDP0000250284	89
	MDP0000238581	89
	MDP0000396119	89
	MDP0000359698	89
	MDP0000202555	89
	MDP0000245028	90
	MDP0000362980	90
	MDP0000180068	90
	MDP0000145616	90
	MDP0000184562	90
	MDP0000446914	90
	MDP0000251992	90
	MDP0000218159	90
	MDP0000155756	90
	MDP0000360716	90
	MDP0000273361	90
	MDP0000120056	90
	MDP0000316107	90
	MDP0000313525	90
	MDP0000173054	90
	MDP0000163757	90
	MDP0000254164	90
	MDP0000271256	90
	MDP0000225609	90
	MDP0000944973	90
	MDP0000619284	90
	MDP0000314934	90
	MDP0000166777	90
	MDP0000279018	91
	MDP0000205995	91
	MDP0000418277	91
	MDP0000697676	91
	MDP0000137468	91
	MDP0000218874	91
	MDP0000831518	91
	MDP0000138090	91
	MDP0000126316	91
	MDP0000804427	91
	MDP0000287647	91
	MDP0000695033	91
	MDP0000442260	91
	MDP0000189514	91
	MDP0000785886	91
	MDP0000312569	91
	MDP0000943291	91
	MDP0000255642	91
	MDP0000269284	91
	MDP0000264592	91
	MDP0000145258	92
	MDP0000322985	92
	MDP0000307451	92
	MDP0000149535	92
	MDP0000272880	92
	MDP0000261997	92
	MDP0000287486	92
	MDP0000838746	92
	MDP0000250832	92
	MDP0000858181	92
	MDP0000327556	92
	MDP0000236916	92
	MDP0000295938	92
	MDP0000270440	92
	MDP0000290731	92
	MDP0000190489	92
	MDP0000280630	92
	MDP0000144510	92
	MDP0000321410	92
	MDP0000333360	92
	MDP0000369382	92
	MDP0000682272	92
	MDP0000289880	93
	MDP0000262910	93
	MDP0000206346	93
	MDP0000213368	93
	MDP0000388582	93
	MDP0000926379	93
	MDP0000310368	93
	MDP0000693745	93
	MDP0000146726	93
	MDP0000177829	93
	MDP0000940317	93
	MDP0000190968	93
	MDP0000118899	93
	MDP0000588193	93
	MDP0000178934	93
	MDP0000162548	93
	MDP0000197108	94
[truncated: 3,160 more rows]

## Sheet: M2
	Supplementary Table 7(B). List of transcription factors.
	Transcription factor	Number of regulated module	Interaction weight	TF Family
	MDP0000194603	80	3.83568	ARF
	MDP0000194603	144	5.18136	ARF
	MDP0000137325	22	4.49536	BHLH
	MDP0000143208	105	3.70433	bHLH
	MDP0000137325	107	3.80962	bHLH
	MDP0000254650	114	4.02913	BHLH
	MDP0000239026	22	3.48717	BZIP
	MDP0000249561	110	4.16797	BZIP
	MDP0000239026	180	4.64513	BZIP
	MDP0000271388	101	3.75565	CO-like
	MDP0000131980	101	3.70321	CO-like
	MDP0000713113	144	3.76451	CO-like
	MDP0000932292	110	5.56788	ERF
	MDP0000127134	110	3.60935	ERF
	MDP0000173549	85	3.90376	FAR1
	MDP0000288971	114	4.9671	GRAS
	MDP0000859459	49	3.62393	HD-ZIP
	MDP0000859459	60	3.5901	HD-ZIP
	MDP0000599845	80	3.82855	HD-ZIP
	MDP0000859459	156	3.85057	HD-ZIP
	MDP0000280087	45	3.72719	LBD
	MDP0000280087	142	4.19309	LBD
	MDP0000155138	177	4.22196	LBD
	MDP0000350023	45	4.84164	LSD
	MDP0000212925	110	4.93119	MADS
	MDP0000601420	114	4.54155	MYB
	MDP0000787808	116	3.79577	MYB
	MDP0000601420	156	3.63324	MYB
	MDP0000159011	186	4.82515	MYB
	MDP0000602739	186	4.28649	MYB
	MDP0000258167	110	4.56573	NAC
	MDP0000183865	45	3.71073	NF-YA
	MDP0000183865	114	5.7978	NF-YA
	MDP0000183865	142	3.70737	NF-YA
	MDP0000183865	189	5.56441	NF-YA
	MDP0000276000	32	3.93581	S1Fa-like
	MDP0000280307	156	3.48741	TALE
	MDP0000374900	110	5.48973	TCP
	MDP0000252463	110	4.23487	Trihelix
	MDP0000304650	60	3.92005	WOX
	MDP0000304650	186	3.91774	WOX
	MDP0000261432	18	4.35916	YABBY
	MDP0000261432	142	3.48733	YABBY
	MDP0000261432	175	5.23099	YABBY
	MDP0000253357	80	5.59257	ZF-HD
	MDP0000253357	142	6.52466	ZF-HD
